# Supplementary material for: Regulation of a progenitor gene program by SOX4 is essential for mammary tumor proliferation
Source: Oncogene. 2021 Sep 28;40(45):6343–53. doi: 10.1038/s41388-021-02004-z (PMC8585668; doi:10.1038/s41388-021-02004-z)
Supplement: Supplementary file 2 — Supplementary Table 1 [file 41388_2021_2004_MOESM2_ESM.xlsx]

## Sheet: Supplementary Table 1
Supplementary Table 1 Differentially expressed genes between Control and SOX4KO organoids in Bulk RNA-sequencing
ID	baseMean	log2FoldChange	lfcSE	stat	pvalue	padj	symbol	entrez	go	name
ENSMUSG00000000753	1090.29	-4.84294	0.262746	-18.432	7.26815e-76	9.2211e-72	Serpinf1	20317	GO:0004867	serine (or cysteine) peptidase inhibitor, clade F, member 1
ENSMUSG00000025927	81.0429	-4.4455	0.369962	-12.0161	2.92474e-33	1.85531e-29	Tfap2b	21419	GO:0000122	transcription factor AP-2 beta
ENSMUSG00000028005	260.69	-2.63574	0.23249	-11.337	8.60722e-30	3.63999e-26	Gucy1b3	54195	GO:0000166	guanylate cyclase 1, soluble, beta 3
ENSMUSG00000046402	1222.4	-1.9016	0.170235	-11.1704	5.69024e-29	1.8048e-25	Rbp1	19659	GO:0002138	retinol binding protein 1, cellular
ENSMUSG00000020218	152.163	3.38818	0.321951	10.5239	6.70386e-26	1.70104e-22	Wif1	24117	GO:0005576	Wnt inhibitory factor 1
ENSMUSG00000046532	77.4421	-3.33745	0.332711	-10.0311	1.11288e-23	2.35317e-20	Ar	11835	GO:0000790	androgen receptor
ENSMUSG00000021573	169.546	-2.80477	0.280709	-9.99175	1.65626e-23	2.85443e-20	Tppp	72948	GO:0001578	tubulin polymerization promoting protein
ENSMUSG00000004791	993.581	-2.17972	0.218332	-9.98351	1.79991e-23	2.85443e-20	Pgf	18654	GO:0001525	placental growth factor
ENSMUSG00000067704	114.682	-3.32917	0.352344	-9.44863	3.43309e-21	4.83951e-18	Wfdc13	408190	GO:0003674	WAP four-disulfide core domain 13
ENSMUSG00000030701	141.226	-3.23024	0.352088	-9.17452	4.536e-20	5.75482e-17	Plekhb1	27276	GO:0000139	pleckstrin homology domain containing, family B (evectins) member 1
ENSMUSG00000027447	26103.1	-2.55482	0.279424	-9.14315	6.06572e-20	6.99598e-17	Cst3	13010	GO:0001540	cystatin C
ENSMUSG00000070702	80.6283	-3.24796	0.357257	-9.0914	9.77726e-20	1.0337e-16	Csn1s1	12990	GO:0005215	casein alpha s1
ENSMUSG00000020484	2162.96	1.4008	0.156049	8.97666	2.79111e-19	2.7239e-16	Xbp1	22433	GO:0000977	X-box binding protein 1
ENSMUSG00000047230	101.274	2.50529	0.27986	8.95197	3.49197e-19	3.16447e-16	Cldn2	12738	GO:0005198	claudin 2
ENSMUSG00000040690	1736.65	-2.24438	0.252844	-8.87656	6.89621e-19	5.83281e-16	Col16a1	107581	GO:0005178	collagen, type XVI, alpha 1
ENSMUSG00000061353	326.502	-2.84036	0.332639	-8.53887	1.35539e-17	1.07474e-14	Cxcl12	20315	GO:0001569	chemokine (C-X-C motif) ligand 12
ENSMUSG00000000693	1422.45	-2.14014	0.255449	-8.37793	5.38676e-17	4.02011e-14	Loxl3	16950	GO:0001837	lysyl oxidase-like 3
ENSMUSG00000074480	135.79	2.54651	0.304982	8.3497	6.84372e-17	4.82368e-14	Mex3a	72640	GO:0005575	mex3 RNA binding family member A
ENSMUSG00000027227	483.705	-1.69561	0.204695	-8.28357	1.19535e-16	7.9818e-14	Sord	20322	GO:0003939	sorbitol dehydrogenase
ENSMUSG00000045954	228.907	-2.70451	0.328266	-8.23877	1.73991e-16	1.10371e-13	Sdpr	20324	GO:0001786	serum deprivation response
ENSMUSG00000021262	82.185	2.82556	0.346966	8.14363	3.83615e-16	2.31759e-13	Evl	14026	GO:0003779	Ena-vasodilator stimulated phosphoprotein
ENSMUSG00000037280	118.236	-2.65531	0.329331	-8.06276	7.45935e-16	4.30167e-13	Galnt6	207839	GO:0004653	UDP-N-acetyl-alpha-D-galactosamine:polypeptide N-acetylgalactosaminyltransferase 6
ENSMUSG00000028108	154.963	-2.41933	0.300681	-8.04617	8.54252e-16	4.71213e-13	Ecm1	13601	GO:0001503	extracellular matrix protein 1
ENSMUSG00000033350	506.993	-2.05381	0.255628	-8.0344	9.4036e-16	4.97098e-13	Chst2	54371	GO:0000139	carbohydrate sulfotransferase 2
ENSMUSG00000020000	1091.78	-1.82486	0.228272	-7.99422	1.30397e-15	6.61739e-13	Moxd1	59012	GO:0003824	monooxygenase, DBH-like 1
ENSMUSG00000001435	3501.1	-2.02717	0.260566	-7.77989	7.25883e-15	3.54203e-12	Col18a1	12822	GO:0001525	collagen, type XVIII, alpha 1
ENSMUSG00000051359	226.089	2.46147	0.317952	7.74163	9.81469e-15	4.61181e-12	Ncald	52589	GO:0003073	neurocalcin delta
ENSMUSG00000055561	208.678	-2.12037	0.274383	-7.72777	1.09445e-14	4.95904e-12	Spink5	72432	GO:0002787	serine peptidase inhibitor, Kazal type 5
ENSMUSG00000026414	98.386	-2.69846	0.349798	-7.71434	1.21615e-14	5.32043e-12	Tnnt2	21956	GO:0003779	troponin T2, cardiac
ENSMUSG00000051855	4618.34	-2.00461	0.261778	-7.65768	1.89327e-14	8.00663e-12	Mest	17294	GO:0003824	mesoderm specific transcript
ENSMUSG00000022324	292.919	-2.59922	0.340403	-7.63571	2.24576e-14	9.19095e-12	Matn2	17181	GO:0001764	matrilin 2
ENSMUSG00000034220	997.852	-1.7259	0.22834	-7.55846	4.07876e-14	1.6171e-11	Gpc1	14733	GO:0005507	glypican 1
ENSMUSG00000030554	85.0511	-2.7164	0.359644	-7.55302	4.25282e-14	1.63502e-11	Synm	233335	GO:0005198	synemin, intermediate filament protein
ENSMUSG00000021728	1642.55	-1.3369	0.179379	-7.45293	9.12904e-14	3.40648e-11	Emb	13723	GO:0005886	embigin
ENSMUSG00000029188	303.319	2.13226	0.286907	7.43189	1.07056e-13	3.88063e-11	Slc34a2	20531	GO:0001701	solute carrier family 34 (sodium phosphate), member 2
ENSMUSG00000068196	814.528	-2.29094	0.310056	-7.3888	1.48165e-13	5.22158e-11	Col8a1	12837	GO:0001525	collagen, type VIII, alpha 1
ENSMUSG00000038168	358.505	-1.75017	0.237629	-7.36513	1.76977e-13	6.06839e-11	P3h2	210530	GO:0005506	prolyl 3-hydroxylase 2
ENSMUSG00000023913	500.008	-1.97873	0.274499	-7.20851	5.65671e-13	1.8886e-10	Pla2g7	27226	GO:0003847	phospholipase A2, group VII (platelet-activating factor acetylhydrolase, plasma)
ENSMUSG00000061666	133.544	1.86477	0.259897	7.17501	7.22996e-13	2.35196e-10	Gdpd1	66569	GO:0004518	glycerophosphodiester phosphodiesterase domain containing 1
ENSMUSG00000003746	288.767	-1.57574	0.219888	-7.16609	7.71677e-13	2.44757e-10	Man1a	17155	GO:0000139	mannosidase 1, alpha
ENSMUSG00000022893	149.835	-2.33503	0.326347	-7.15505	8.36394e-13	2.58813e-10	Adamts1	11504	GO:0001542	a disintegrin-like and metallopeptidase (reprolysin type) with thrombospondin type 1 motif, 1
ENSMUSG00000004952	98.3666	-2.01557	0.287971	-6.9992	2.57423e-12	7.77601e-10	Rasa4	54153	GO:0005096	RAS p21 protein activator 4
ENSMUSG00000001507	845.957	-1.47125	0.211444	-6.9581	3.44894e-12	1.0176e-09	Itga3	16400	GO:0001764	integrin alpha 3
ENSMUSG00000012350	1800.98	1.26772	0.183403	6.91219	4.77224e-12	1.37603e-09	Ehf	13661	GO:0000978	ets homologous factor
ENSMUSG00000037419	389.316	-1.36159	0.199327	-6.83093	8.43658e-12	2.37855e-09	Endod1	71946	GO:0003676	endonuclease domain containing 1
ENSMUSG00000040613	246.549	-1.95857	0.287682	-6.8081	9.88977e-12	2.72764e-09	Apobec1	11810	GO:0003729	apolipoprotein B mRNA editing enzyme, catalytic polypeptide 1
ENSMUSG00000032554	6383.21	-1.18897	0.177336	-6.70459	2.01972e-11	5.45195e-09	Trf	22041	GO:0005515	transferrin
ENSMUSG00000027446	55.0382	-2.68692	0.402352	-6.67802	2.42185e-11	6.40126e-09	9230104L09Rik	77705	GO:0002020	RIKEN cDNA 9230104L09 gene
ENSMUSG00000041577	3758.32	-1.26416	0.189771	-6.66148	2.71083e-11	7.01884e-09	Prelp	116847	GO:0005201	proline arginine-rich end leucine-rich repeat
ENSMUSG00000006818	995.759	-1.35809	0.204152	-6.65237	2.88413e-11	7.3182e-09	Sod2	20656	GO:0000302	superoxide dismutase 2, mitochondrial
ENSMUSG00000037813	252.251	-1.6636	0.253151	-6.57157	4.9788e-11	1.23855e-08	D630003M21Rik	228846	GO:0003674	RIKEN cDNA D630003M21 gene
ENSMUSG00000008333	540.176	-1.3962	0.213689	-6.5338	6.41208e-11	1.56442e-08	Snrpb2	20639	GO:0000166	U2 small nuclear ribonucleoprotein B
ENSMUSG00000045827	449.973	-1.3801	0.212504	-6.49447	8.33253e-11	1.99462e-08	Serpinb9	20723	GO:0001913	serine (or cysteine) peptidase inhibitor, clade B, member 9
ENSMUSG00000060594	94.752	-2.14329	0.330264	-6.48962	8.60524e-11	2.02175e-08	Layn	244864	GO:0005540	layilin
ENSMUSG00000034127	80.8533	2.08687	0.322464	6.47164	9.69417e-11	2.23618e-08	Tspan8	216350	GO:0003674	tetraspanin 8
ENSMUSG00000000385	55.852	-2.41484	0.374928	-6.44083	1.18826e-10	2.69203e-08	Tmprss2	50528	GO:0004252	transmembrane protease, serine 2
ENSMUSG00000016024	3374.36	-1.57261	0.244383	-6.43504	1.23438e-10	2.74747e-08	Lbp	16803	GO:0001530	lipopolysaccharide binding protein
ENSMUSG00000026748	582.821	-1.41548	0.222637	-6.35781	2.04655e-10	4.45219e-08	Plxdc2	67448	GO:0005886	plexin domain containing 2
ENSMUSG00000051727	139.683	1.60275	0.252162	6.35602	2.07046e-10	4.45219e-08	Kctd14	233529	GO:0003674	potassium channel tetramerisation domain containing 14
ENSMUSG00000030255	396.909	-1.47906	0.234189	-6.31566	2.69007e-10	5.68816e-08	Sspn	16651	GO:0005886	sarcospan
ENSMUSG00000032013	205.66	-2.00278	0.317932	-6.29939	2.98821e-10	6.21498e-08	Trim29	72169	GO:0000122	tripartite motif-containing 29
ENSMUSG00000067780	2119	-1.96598	0.31262	-6.28872	3.20097e-10	6.55011e-08	Pi15	94227	GO:0005576	peptidase inhibitor 15
ENSMUSG00000000184	621.078	-2.06765	0.329953	-6.26652	3.69208e-10	7.43514e-08	Ccnd2	12444	GO:0000082	cyclin D2
ENSMUSG00000032549	25.1597	-2.55245	0.410941	-6.21124	5.25696e-10	1.04211e-07	Rab6b	270192	GO:0000166	RAB6B, member RAS oncogene family
ENSMUSG00000037679	270.743	-1.70002	0.275219	-6.17698	6.53392e-10	1.27532e-07	Inf2	70435	GO:0003779	inverted formin, FH2 and WH2 domain containing
ENSMUSG00000020865	37.7825	-2.37892	0.387565	-6.13812	8.35043e-10	1.60518e-07	Abcc3	76408	GO:0000166	ATP-binding cassette, sub-family C (CFTR/MRP), member 3
ENSMUSG00000051242	41.5143	2.31452	0.378691	6.11189	9.84565e-10	1.86435e-07	Pcdhb9	93880		protocadherin beta 9
ENSMUSG00000038738	79.1702	-2.26116	0.37057	-6.10185	1.0485e-09	1.95622e-07	Shank1	243961	GO:0005737	SH3/ankyrin domain gene 1
ENSMUSG00000048078	60.3939	2.06323	0.339584	6.07575	1.23406e-09	2.26907e-07	Tenm4	23966	GO:0000902	teneurin transmembrane protein 4
ENSMUSG00000026728	1311.8	-1.45002	0.238785	-6.07247	1.25958e-09	2.28289e-07	Vim	22352	GO:0001948	vimentin
ENSMUSG00000029086	109.27	1.53216	0.253766	6.03769	1.56335e-09	2.79354e-07	Prom1	19126	GO:0001750	prominin 1
ENSMUSG00000026489	175.192	-1.48811	0.247187	-6.02018	1.74227e-09	3.07003e-07	Coq8a	67426	GO:0000166	coenzyme Q8A
ENSMUSG00000038387	323.37	-1.29751	0.215877	-6.01041	1.85051e-09	3.18077e-07	Rras	20130	GO:0000166	related RAS viral (r-ras) oncogene
ENSMUSG00000031749	218.332	-1.33499	0.222128	-6.01	1.85526e-09	3.18077e-07	St3gal2	20444	GO:0001574	ST3 beta-galactoside alpha-2,3-sialyltransferase 2
ENSMUSG00000025328	372.185	-1.643	0.276949	-5.93248	2.98396e-09	5.04767e-07	Padi3	18601	GO:0004668	peptidyl arginine deiminase, type III
ENSMUSG00000047420	17.0525	2.44888	0.413143	5.92745	3.07684e-09	5.1363e-07	Fam180a	208164	GO:0003674	family with sequence similarity 180, member A
ENSMUSG00000042793	452.242	1.41545	0.240528	5.88474	3.98674e-09	6.46427e-07	Lgr6	329252	GO:0003674	leucine-rich repeat-containing G protein-coupled receptor 6
ENSMUSG00000048644	27.9214	2.3172	0.393858	5.88332	4.02108e-09	6.46427e-07	Ctxn1	330695	GO:0003674	cortexin 1
ENSMUSG00000052271	103.509	1.80405	0.306647	5.88315	4.0252e-09	6.46427e-07	Bhlha15	17341	GO:0000977	basic helix-loop-helix family, member a15
ENSMUSG00000085148	114.188	-1.66077	0.283725	-5.85347	4.81414e-09	7.63462e-07	Mir22hg	100042498		Mir22 host gene (non-protein coding)
ENSMUSG00000023367	427.812	-1.32569	0.228408	-5.80403	6.47381e-09	1.01399e-06	Tmem176a	66058	GO:0005515	transmembrane protein 176A
ENSMUSG00000024664	270.98	-1.28493	0.22253	-5.7742	7.73203e-09	1.18225e-06	Fads3	60527	GO:0005575	fatty acid desaturase 3
ENSMUSG00000036565	157.337	1.41067	0.244308	5.77415	7.73441e-09	1.18225e-06	Ttyh3	78339	GO:0005229	tweety family member 3
ENSMUSG00000004105	250.911	-1.44307	0.251216	-5.74433	9.22854e-09	1.39384e-06	Angptl2	26360	GO:0005576	angiopoietin-like 2
ENSMUSG00000028776	379.318	-1.49329	0.260402	-5.73456	9.77644e-09	1.45922e-06	Tinagl1	94242	GO:0005044	tubulointerstitial nephritis antigen-like 1
ENSMUSG00000022537	105.48	1.59075	0.27992	5.68288	1.32444e-08	1.95386e-06	Tmem44	224090	GO:0003674	transmembrane protein 44
ENSMUSG00000041449	34.7955	-2.25327	0.397036	-5.67523	1.385e-08	2.01971e-06
ENSMUSG00000021190	256.763	-1.48174	0.262245	-5.65021	1.60253e-08	2.31037e-06	Lgmn	19141	GO:0003014	legumain
ENSMUSG00000021213	25.9204	2.2427	0.397306	5.64475	1.6542e-08	2.35807e-06	Akr1c13	27384	GO:0000252	aldo-keto reductase family 1, member C13
ENSMUSG00000006777	101.253	1.68428	0.299293	5.62752	1.82817e-08	2.57711e-06	Krt23	94179	GO:0005198	keratin 23
ENSMUSG00000029484	736.704	-1.10362	0.197432	-5.58987	2.2724e-08	3.16812e-06	Anxa3	11745	GO:0004859	annexin A3
ENSMUSG00000048251	27.9208	2.15437	0.386629	5.57219	2.5156e-08	3.46907e-06	Bcl11b	58208	GO:0000978	B cell leukemia/lymphoma 11B
ENSMUSG00000037370	1121.35	-1.34117	0.241156	-5.56141	2.67607e-08	3.65068e-06	Enpp1	18605	GO:0003676	ectonucleotide pyrophosphatase/phosphodiesterase 1
ENSMUSG00000055407	34.8252	-2.27228	0.409445	-5.54966	2.86226e-08	3.84472e-06	Map6	17760	GO:0000226	microtubule-associated protein 6
ENSMUSG00000021939	1786.62	-0.889218	0.160259	-5.54865	2.87892e-08	3.84472e-06	Ctsb	13030	GO:0004175	cathepsin B
ENSMUSG00000020044	2087.51	-1.15578	0.209104	-5.52733	3.25136e-08	4.29687e-06	Timp3	21859	GO:0002020	tissue inhibitor of metalloproteinase 3
ENSMUSG00000074364	987.52	-1.26467	0.229305	-5.51522	3.48352e-08	4.55623e-06	Ehd2	259300	GO:0000166	EH-domain containing 2
ENSMUSG00000025856	346.03	-1.31758	0.239425	-5.50309	3.73183e-08	4.8312e-06	Pdgfa	18590	GO:0001525	platelet derived growth factor, alpha
ENSMUSG00000030218	604.305	-1.29019	0.235156	-5.48652	4.09924e-08	5.25324e-06	Mgp	17313	GO:0001503	matrix Gla protein
ENSMUSG00000007655	1104.3	-1.42037	0.259041	-5.48317	4.17772e-08	5.30027e-06	Cav1	12389	GO:0000122	caveolin 1, caveolae protein
ENSMUSG00000025810	180.42	-1.58597	0.289418	-5.47986	4.25668e-08	5.30116e-06	Nrp1	18186	GO:0001525	neuropilin 1
ENSMUSG00000014158	258.95	-1.12828	0.205905	-5.47964	4.26199e-08	5.30116e-06	Trpv4	63873	GO:0000122	transient receptor potential cation channel, subfamily V, member 4
ENSMUSG00000044456	92.2871	-1.54557	0.284064	-5.44093	5.30042e-08	6.52878e-06	Rin3	217835	GO:0005096	Ras and Rab interactor 3
ENSMUSG00000063975	199.448	1.63056	0.299846	5.43799	5.3884e-08	6.57333e-06	Slco1a5	108096	GO:0005215	solute carrier organic anion transporter family, member 1a5
ENSMUSG00000048489	72.5289	-1.82944	0.337769	-5.41624	6.08642e-08	7.35414e-06	8430408G22Rik	213393	GO:0003674	RIKEN cDNA 8430408G22 gene
ENSMUSG00000043068	79.5192	-1.67075	0.308864	-5.40934	6.32575e-08	7.5712e-06	Fam89a	69627	GO:0003674	family with sequence similarity 89, member A
ENSMUSG00000033453	330.914	-1.73949	0.323825	-5.37168	7.80044e-08	9.24899e-06	Adamts15	235130	GO:0004175	a disintegrin-like and metallopeptidase (reprolysin type) with thrombospondin type 1 motif, 15
ENSMUSG00000044288	28.4472	-2.17463	0.405743	-5.35963	8.33929e-08	9.79635e-06	Cnr1	12801	GO:0002866	cannabinoid receptor 1 (brain)
ENSMUSG00000026640	48.6869	-1.89732	0.35571	-5.33389	9.61303e-08	1.11389e-05	Plxna2	18845	GO:0001756	plexin A2
ENSMUSG00000031355	112.854	-1.58752	0.297676	-5.33305	9.65772e-08	1.11389e-05	Arhgap6	11856	GO:0005096	Rho GTPase activating protein 6
ENSMUSG00000000706	62.8946	2.01186	0.377695	5.32668	1.00022e-07	1.14322e-05	Btn1a1	12231	GO:0005515	butyrophilin, subfamily 1, member A1
ENSMUSG00000070348	3287.29	-1.04984	0.19728	-5.32158	1.0287e-07	1.16527e-05	Ccnd1	12443	GO:0000082	cyclin D1
ENSMUSG00000016386	17.5403	2.18999	0.411987	5.31569	1.06256e-07	1.19299e-05	Mpped2	77015	GO:0004518	metallophosphoesterase domain containing 2
ENSMUSG00000017723	4040.2	-1.18874	0.22397	-5.30758	1.11093e-07	1.23635e-05	Wfdc2	67701	GO:0004867	WAP four-disulfide core domain 2
ENSMUSG00000010064	137.829	-1.66765	0.319315	-5.22259	1.76434e-07	1.94645e-05	Slc38a3	76257	GO:0005290	solute carrier family 38, member 3
ENSMUSG00000032297	10.4893	2.14347	0.410661	5.21955	1.79362e-07	1.9617e-05	Celf6	76183	GO:0000166	CUGBP, Elav-like family member 6
ENSMUSG00000041272	11.621	2.15014	0.412545	5.21189	1.86922e-07	2.0269e-05	Tox	252838	GO:0003677	thymocyte selection-associated high mobility group box
ENSMUSG00000025068	430.21	-1.04869	0.201444	-5.20587	1.93092e-07	2.07607e-05	Gsto1	14873	GO:0004364	glutathione S-transferase omega 1
ENSMUSG00000027634	686.283	-1.1304	0.217817	-5.18969	2.10649e-07	2.23309e-05	Ndrg3	29812	GO:0003674	N-myc downstream regulated gene 3
ENSMUSG00000002602	522.251	-1.40844	0.271419	-5.18918	2.11217e-07	2.23309e-05	Axl	26362	GO:0000166	AXL receptor tyrosine kinase
ENSMUSG00000030256	1564.61	-1.00819	0.195125	-5.1669	2.38005e-07	2.47519e-05	Bhlhe41	79362	GO:0000122	basic helix-loop-helix family, member e41
ENSMUSG00000058254	624.047	-1.0017	0.193868	-5.16689	2.38017e-07	2.47519e-05	Tspan7	21912	GO:0005887	tetraspanin 7
ENSMUSG00000026255	58.7328	-2.0674	0.400424	-5.16301	2.43006e-07	2.50652e-05	Efhd1	98363	GO:0005509	EF hand domain containing 1
ENSMUSG00000001870	180.166	1.1572	0.224317	5.15875	2.48601e-07	2.54355e-05	Ltbp1	268977	GO:0001527	latent transforming growth factor beta binding protein 1
ENSMUSG00000042116	555.944	-1.57861	0.306561	-5.1494	2.61317e-07	2.65226e-05	Vwa1	246228	GO:0005515	von Willebrand factor A domain containing 1
ENSMUSG00000032012	864.306	-1.07673	0.209399	-5.14202	2.71797e-07	2.73674e-05	Nectin1	58235	GO:0002089	nectin cell adhesion molecule 1
ENSMUSG00000038354	46.7187	-1.82726	0.356379	-5.12728	2.93956e-07	2.93655e-05	Ankrd35	213121	GO:0003674	ankyrin repeat domain 35
ENSMUSG00000063558	327.029	-1.39482	0.272292	-5.12253	3.01464e-07	2.98803e-05	Aox1	11761	GO:0003824	aldehyde oxidase 1
ENSMUSG00000047686	14.355	2.09584	0.411412	5.09426	3.50103e-07	3.44322e-05	Zcchc5	213436	GO:0003674	zinc finger, CCHC domain containing 5
ENSMUSG00000076434	1241.65	-0.978839	0.193172	-5.06719	4.03741e-07	3.89685e-05	Wfdc3	71856	GO:0003674	WAP four-disulfide core domain 3
ENSMUSG00000029070	54.1737	-2.03653	0.401958	-5.06654	4.05119e-07	3.89685e-05	Mxra8	74761	GO:0003674	matrix-remodelling associated 8
ENSMUSG00000037306	28.1113	1.91573	0.378126	5.06638	4.05442e-07	3.89685e-05	Man1c1	230815	GO:0000139	mannosidase, alpha, class 1C, member 1
ENSMUSG00000020142	314.415	-1.18715	0.234571	-5.06097	4.17133e-07	3.97907e-05	Slc1a4	55963	GO:0005254	solute carrier family 1 (glutamate/neutral amino acid transporter), member 4
ENSMUSG00000037962	834.831	-1.19385	0.236059	-5.05742	4.24972e-07	4.0236e-05	Rflna	73121	GO:0005737	refilin A
ENSMUSG00000069833	1858.05	-0.945356	0.187375	-5.04526	4.52902e-07	4.25627e-05	Ahnak	66395	GO:0005634	AHNAK nucleoprotein (desmoyokin)
ENSMUSG00000028755	126.164	-1.53991	0.30557	-5.03948	4.6681e-07	4.35472e-05	Cda	72269	GO:0001882	cytidine deaminase
ENSMUSG00000035413	84.6542	1.51511	0.301602	5.02353	5.07303e-07	4.69792e-05	Tmem98	103743	GO:0003674	transmembrane protein 98
ENSMUSG00000040229	27.7432	-1.98242	0.394823	-5.02103	5.13951e-07	4.725e-05	Gpr34	23890	GO:0004871	G protein-coupled receptor 34
ENSMUSG00000019880	45.5296	-2.01211	0.401216	-5.01503	5.30265e-07	4.83991e-05	Rspo3	72780	GO:0001525	R-spondin 3
ENSMUSG00000031596	183.639	-1.22704	0.24672	-4.9734	6.57903e-07	5.96201e-05	Slc7a2	11988	GO:0000064	solute carrier family 7 (cationic amino acid transporter, y+ system), member 2
ENSMUSG00000024736	335.342	1.0995	0.221357	4.96712	6.79557e-07	6.11457e-05	Tmem132a	98170	GO:0003674	transmembrane protein 132A
ENSMUSG00000031827	151.791	-1.3426	0.270901	-4.95603	7.1947e-07	6.42811e-05	Cotl1	72042	GO:0003779	coactosin-like 1 (Dictyostelium)
ENSMUSG00000022797	613.152	0.884262	0.17903	4.93919	7.84459e-07	6.95974e-05	Tfrc	22042	GO:0001948	transferrin receptor
ENSMUSG00000039364	174.931	-1.78057	0.361312	-4.92807	8.30476e-07	7.31684e-05	Sectm1b	58210	GO:0004871	secreted and transmembrane 1B
ENSMUSG00000020732	30.2922	1.88683	0.383564	4.9192	8.68995e-07	7.6034e-05	Rab37	58222	GO:0000166	RAB37, member RAS oncogene family
ENSMUSG00000024774	86.9377	1.32262	0.269463	4.90836	9.18396e-07	7.98061e-05	Ankrd22	52024	GO:0003674	ankyrin repeat domain 22
ENSMUSG00000052957	695.018	-1.25878	0.25658	-4.90598	9.29601e-07	7.99477e-05	Gas1	14451	GO:0002053	growth arrest specific 1
ENSMUSG00000031453	156.388	-1.47926	0.301615	-4.90448	9.36745e-07	7.99477e-05	Rasa3	19414	GO:0005096	RAS p21 protein activator 3
ENSMUSG00000024590	149.519	1.15934	0.236406	4.90402	9.38931e-07	7.99477e-05	Lmnb1	16906	GO:0005198	lamin B1
ENSMUSG00000063687	22.5256	1.91081	0.389841	4.90151	9.51016e-07	8.04369e-05	Pcdhb5	93876	GO:0005737	protocadherin beta 5
ENSMUSG00000063415	247.08	1.66684	0.340864	4.89005	1.00812e-06	8.47025e-05	Cyp26b1	232174	GO:0001709	cytochrome P450, family 26, subfamily b, polypeptide 1
ENSMUSG00000030560	1082.48	-0.778033	0.159673	-4.87267	1.101e-06	9.18974e-05	Ctsc	13032	GO:0001913	cathepsin C
ENSMUSG00000050737	534.848	-1.01797	0.209055	-4.86939	1.11941e-06	9.28236e-05	Ptges	64292	GO:0001516	prostaglandin E synthase
ENSMUSG00000024222	197.696	-1.27389	0.262089	-4.86052	1.17079e-06	9.64537e-05	Fkbp5	14229	GO:0000413	FK506 binding protein 5
ENSMUSG00000061132	40.009	1.71295	0.35286	4.85447	1.20709e-06	9.88024e-05	Blnk	17060	GO:0005068	B cell linker
ENSMUSG00000090958	558.17	-1.16617	0.240843	-4.84202	1.28525e-06	0.000104003	Lrrc32	434215	GO:0005887	leucine rich repeat containing 32
ENSMUSG00000041556	41.1863	-1.72259	0.355778	-4.84175	1.28702e-06	0.000104003	Fbxo2	230904	GO:0001540	F-box protein 2
ENSMUSG00000017386	581.298	0.934741	0.193572	4.82891	1.3728e-06	0.000110232	Traf4	22032	GO:0004842	TNF receptor associated factor 4
ENSMUSG00000008090	775.681	-0.79132	0.164273	-4.8171	1.4566e-06	0.000116225	Fgfrl1	116701	GO:0001501	fibroblast growth factor receptor-like 1
ENSMUSG00000038932	167.717	1.07113	0.223449	4.79361	1.63809e-06	0.00012989	Tcfl5	277353	GO:0001673	transcription factor-like 5 (basic helix-loop-helix)
ENSMUSG00000000058	1408.95	-0.899045	0.188158	-4.77815	1.76918e-06	0.000138777	Cav2	12390	GO:0000149	caveolin 2
ENSMUSG00000045102	20.5644	-1.89526	0.396679	-4.77782	1.77204e-06	0.000138777	Poln	272158	GO:0003676	DNA polymerase N
ENSMUSG00000034675	99.4064	1.32864	0.278204	4.77579	1.79004e-06	0.000139326	Dbn1	56320	GO:0003779	drebrin 1
ENSMUSG00000022150	369.345	-1.28805	0.27046	-4.76244	1.91264e-06	0.000147961	Dab2	13132	GO:0000904	disabled 2, mitogen-responsive phosphoprotein
ENSMUSG00000032902	145.299	-1.23637	0.259764	-4.75957	1.94007e-06	0.000149174	Slc16a1	20501	GO:0005739	solute carrier family 16 (monocarboxylic acid transporters), member 1
ENSMUSG00000041757	223.358	1.34602	0.282971	4.75676	1.96721e-06	0.000150349	Plekha6	240753	GO:0003674	pleckstrin homology domain containing, family A member 6
ENSMUSG00000079355	48.7951	-1.91795	0.403461	-4.75374	1.99692e-06	0.000151706	Ackr4	252837	GO:0004871	atypical chemokine receptor 4
ENSMUSG00000008136	107.653	-1.44301	0.304423	-4.74016	2.13553e-06	0.00016127	Fhl2	14200	GO:0000122	four and a half LIM domains 2
ENSMUSG00000052698	255.263	1.07383	0.226648	4.7379	2.15941e-06	0.000162109	Tln2	70549	GO:0001726	talin 2
ENSMUSG00000073802	113.484	-1.41186	0.298266	-4.73357	2.20608e-06	0.000164638	Cdkn2b	12579	GO:0000079	cyclin-dependent kinase inhibitor 2B (p15, inhibits CDK4)
ENSMUSG00000020183	20.4382	1.92701	0.407206	4.73228	2.2201e-06	0.000164716	Cpm	70574	GO:0004180	carboxypeptidase M
ENSMUSG00000068335	419.134	-0.974502	0.206512	-4.71886	2.37175e-06	0.000174944	Dok1	13448	GO:0000165	docking protein 1
ENSMUSG00000028464	287.226	-1.45288	0.30807	-4.71607	2.40438e-06	0.000176326	Tpm2	22004	GO:0003779	tropomyosin 2, beta
ENSMUSG00000049112	52.5638	-1.58875	0.337295	-4.71025	2.47409e-06	0.000180395	Oxtr	18430	GO:0001967	oxytocin receptor
ENSMUSG00000061397	49.795	1.66498	0.353665	4.70779	2.50419e-06	0.000181547	Krt79	223917	GO:0005198	keratin 79
ENSMUSG00000040412	229.618	1.53729	0.326837	4.70354	2.5569e-06	0.000184315	5330417C22Rik	229722	GO:0000045	RIKEN cDNA 5330417C22 gene
ENSMUSG00000030494	163.797	1.23277	0.262303	4.69981	2.60406e-06	0.000186653	Rhpn2	52428	GO:0003674	rhophilin, Rho GTPase binding protein 2
ENSMUSG00000030409	69.3882	-1.68749	0.360563	-4.68015	2.86665e-06	0.000204322	Dmpk	13400	GO:0000166	dystrophia myotonica-protein kinase
ENSMUSG00000042978	171.872	1.26815	0.271499	4.67091	2.9987e-06	0.000212539	Sbk1	104175	GO:0000166	SH3-binding kinase 1
ENSMUSG00000045382	98.3457	1.45614	0.311828	4.66968	3.01674e-06	0.00021263	Cxcr4	12767	GO:0001569	chemokine (C-X-C motif) receptor 4
ENSMUSG00000048058	713.848	0.945076	0.20251	4.66682	3.0589e-06	0.000213428	Ldlrad3	241576	GO:0001540	low density lipoprotein receptor class A domain containing 3
ENSMUSG00000022231	246.233	-1.41253	0.302687	-4.66664	3.06171e-06	0.000213428	Sema5a	20356	GO:0001569	sema domain, seven thrombospondin repeats (type 1 and type 1-like), transmembrane domain (TM) and short cytoplasmic domain, (semaphorin) 5A
ENSMUSG00000055333	607.42	-1.16797	0.250439	-4.66368	3.10603e-06	0.000215334	Fat2	245827	GO:0005509	FAT atypical cadherin 2
ENSMUSG00000028544	171.758	1.32648	0.284812	4.65737	3.20273e-06	0.000220832	Slc5a9	230612	GO:0005215	solute carrier family 5 (sodium/glucose cotransporter), member 9
ENSMUSG00000034330	389.58	1.05852	0.227441	4.65405	3.25474e-06	0.000223205	Plcg2	234779	GO:0002092	phospholipase C, gamma 2
ENSMUSG00000032412	750.181	-0.806577	0.173646	-4.64495	3.40156e-06	0.000232019	Atp1b3	11933	GO:0001671	ATPase, Na+/K+ transporting, beta 3 polypeptide
ENSMUSG00000056737	416.14	-1.26234	0.271892	-4.64281	3.43709e-06	0.000233189	Capg	12332	GO:0003779	capping protein (actin filament), gelsolin-like
ENSMUSG00000066026	428.852	-0.95334	0.205615	-4.63653	3.54314e-06	0.000237941	Dhrs3	20148	GO:0001523	dehydrogenase/reductase (SDR family) member 3
ENSMUSG00000032373	2076.8	-1.06703	0.23014	-4.63644	3.54464e-06	0.000237941	Car12	76459	GO:0004089	carbonic anhydrase 12
ENSMUSG00000047139	3038.35	0.844405	0.182942	4.61569	3.91793e-06	0.000261614	Cd24a	12484	GO:0001666	CD24a antigen
ENSMUSG00000021892	53.5191	-1.61682	0.351059	-4.60554	4.11391e-06	0.000273263	Sh3bp5	24056	GO:0004860	SH3-domain binding protein 5 (BTK-associated)
ENSMUSG00000030020	20.8388	-1.87854	0.408764	-4.59565	4.31393e-06	0.000285057	Prickle2	243548	GO:0001825	prickle planar cell polarity protein 2
ENSMUSG00000034488	424.4	-1.38022	0.300717	-4.58977	4.43738e-06	0.000291224	Edil3	13612	GO:0005178	EGF-like repeats and discoidin I-like domains 3
ENSMUSG00000038074	219.644	-1.16761	0.254436	-4.58903	4.45318e-06	0.000291224	Fkbp14	231997	GO:0003755	FK506 binding protein 14
ENSMUSG00000023088	220.065	-1.07033	0.233395	-4.5859	4.52044e-06	0.000294107	Abcc1	17250	GO:0000166	ATP-binding cassette, sub-family C (CFTR/MRP), member 1
ENSMUSG00000027966	4468.81	-1.03581	0.226966	-4.56372	5.02539e-06	0.000325292	Col11a1	12814	GO:0001502	collagen, type XI, alpha 1
ENSMUSG00000074259	79.611	1.30928	0.287439	4.55499	5.23872e-06	0.000337379	Gramd2	546134	GO:0003674	GRAM domain containing 2
ENSMUSG00000028347	42.249	1.57983	0.347667	4.5441	5.51697e-06	0.000353504	Tmeff1	230157	GO:0005886	transmembrane protein with EGF-like and two follistatin-like domains 1
ENSMUSG00000006728	808.492	0.954718	0.210233	4.54124	5.59231e-06	0.000356531	Cdk4	12567	GO:0000082	cyclin-dependent kinase 4
ENSMUSG00000030934	494.729	-0.842989	0.185889	-4.53492	5.76265e-06	0.000365554	Oat	18242	GO:0003824	ornithine aminotransferase
ENSMUSG00000030800	272.581	0.988983	0.218592	4.52433	6.05872e-06	0.000382423	Prss8	76560	GO:0001942	protease, serine 8 (prostasin)
ENSMUSG00000017607	1286.96	-0.96238	0.212765	-4.52322	6.09068e-06	0.000382537	Tns4	217169	GO:0003674	tensin 4
ENSMUSG00000029860	337.482	-0.908221	0.200859	-4.52169	6.13488e-06	0.000383415	Zyx	22793	GO:0001725	zyxin
ENSMUSG00000022483	914.026	1.85787	0.411301	4.51705	6.2706e-06	0.000389976	Col2a1	12824	GO:0001501	collagen, type II, alpha 1
ENSMUSG00000036256	225.28	-1.44362	0.319752	-4.51481	6.33747e-06	0.000392212	Igfbp7	29817	GO:0001558	insulin-like growth factor binding protein 7
ENSMUSG00000018800	132.494	-1.25305	0.27779	-4.51077	6.45939e-06	0.000397817	Abca5	217265	GO:0000166	ATP-binding cassette, sub-family A (ABC1), member 5
ENSMUSG00000054793	48.696	1.49798	0.332172	4.50964	6.49363e-06	0.000397994	Cadm4	260299	GO:0004872	cell adhesion molecule 4
ENSMUSG00000034714	382.807	-1.1623	0.257831	-4.50797	6.54507e-06	0.000399218	Ttyh2	117160	GO:0003674	tweety family member 2
ENSMUSG00000006344	224.256	-1.31996	0.292891	-4.50666	6.58575e-06	0.000399777	Ggt5	23887	GO:0003840	gamma-glutamyltransferase 5
ENSMUSG00000022594	312.969	-1.01895	0.227104	-4.4867	7.23348e-06	0.000437005	Lynx1	23936	GO:0005515	Ly6/neurotoxin 1
ENSMUSG00000050373	178.01	-1.08787	0.243095	-4.47507	7.63857e-06	0.000459292	Snx21	101113	GO:0005546	sorting nexin family member 21
ENSMUSG00000062210	487.789	-0.844271	0.189129	-4.464	8.04444e-06	0.000481414	Tnfaip8	106869	GO:0005737	tumor necrosis factor, alpha-induced protein 8
ENSMUSG00000092984	189.114	-1.3975	0.313499	-4.45777	8.28182e-06	0.000492859
ENSMUSG00000023243	19.4904	1.77744	0.398801	4.45695	8.31338e-06	0.000492859	Kcnk5	16529	GO:0005249	potassium channel, subfamily K, member 5
ENSMUSG00000040249	338.966	-1.19043	0.267377	-4.45226	8.49692e-06	0.000501398	Lrp1	16971	GO:0002020	low density lipoprotein receptor-related protein 1
ENSMUSG00000041801	341.864	-1.14399	0.2572	-4.44786	8.67283e-06	0.000509408	Phlda3	27280	GO:0005546	pleckstrin homology like domain, family A, member 3
ENSMUSG00000090394	191.584	-1.05193	0.236743	-4.44335	8.85706e-06	0.000517832	4930523C07Rik	67647	GO:0003674	RIKEN cDNA 4930523C07 gene
ENSMUSG00000033161	5259.25	-0.675009	0.152178	-4.43565	9.17969e-06	0.000534233	Atp1a1	11928	GO:0000166	ATPase, Na+/K+ transporting, alpha 1 polypeptide
ENSMUSG00000029552	200.921	0.945076	0.213173	4.43337	9.27694e-06	0.000537427	Tes	21753	GO:0005634	testis derived transcript
ENSMUSG00000016382	911.957	-0.85644	0.193304	-4.43053	9.40005e-06	0.000542084	Pls3	102866	GO:0003779	plastin 3 (T-isoform)
ENSMUSG00000022840	44.3349	1.55067	0.350662	4.42211	9.77439e-06	0.00056112	Adcy5	224129	GO:0000166	adenylate cyclase 5
ENSMUSG00000038886	482.215	-1.00811	0.228406	-4.41369	1.01623e-05	0.000580762	Man2a2	140481	GO:0000139	mannosidase 2, alpha 2
ENSMUSG00000004044	356.861	-1.2009	0.272892	-4.40062	1.07942e-05	0.000614107	Ptrf	19285	GO:0003723	polymerase I and transcript release factor
ENSMUSG00000025150	1334.1	-1.09483	0.249027	-4.39644	1.10042e-05	0.000623263	Cbr2	12409	GO:0004090	carbonyl reductase 2
ENSMUSG00000022945	64.3992	1.39965	0.318469	4.39494	1.10801e-05	0.00062477	Chaf1b	110749	GO:0000790	chromatin assembly factor 1, subunit B (p60)
ENSMUSG00000026430	161.562	-1.08896	0.248266	-4.38626	1.15317e-05	0.000647357	Rassf5	54354	GO:0005515	Ras association (RalGDS/AF-6) domain family member 5
ENSMUSG00000020656	298.225	0.893922	0.204153	4.37868	1.19398e-05	0.000667316	Grhl1	195733	GO:0000978	grainyhead-like 1 (Drosophila)
ENSMUSG00000025477	254.834	-0.928079	0.213102	-4.35509	1.33011e-05	0.00073541	Inpp5a	212111	GO:0004445	inositol polyphosphate-5-phosphatase A
ENSMUSG00000041559	48.0677	-1.79233	0.411567	-4.3549	1.3313e-05	0.00073541	Fmod	14264	GO:0005576	fibromodulin
ENSMUSG00000036620	120.36	-1.35016	0.31009	-4.3541	1.33615e-05	0.00073541	Mgat4b	103534	GO:0005794	mannoside acetylglucosaminyltransferase 4, isoenzyme B
ENSMUSG00000029999	120.633	-1.19212	0.273822	-4.35363	1.33901e-05	0.00073541	Tgfa	21802	GO:0000187	transforming growth factor alpha
ENSMUSG00000020140	181.838	1.39392	0.321072	4.34145	1.41545e-05	0.000774046	Lgr5	14160	GO:0001942	leucine rich repeat containing G protein coupled receptor 5
ENSMUSG00000036902	30.9889	1.67119	0.385253	4.33792	1.4384e-05	0.000783216	Neto2	74513	GO:0005886	neuropilin (NRP) and tolloid (TLL)-like 2
ENSMUSG00000025203	2063.18	0.862694	0.199382	4.32683	1.5127e-05	0.000820153	Scd2	20250	GO:0004768	stearoyl-Coenzyme A desaturase 2
ENSMUSG00000028207	451.122	-0.997899	0.230869	-4.32237	1.54365e-05	0.000833372	Asph	65973	GO:0004597	aspartate-beta-hydroxylase
ENSMUSG00000025790	211.031	-1.17534	0.272458	-4.31382	1.6046e-05	0.00086261	Slco3a1	108116	GO:0005215	solute carrier organic anion transporter family, member 3a1
ENSMUSG00000028656	1553.63	-0.814086	0.18877	-4.31259	1.61355e-05	0.000863762	Cap1	12331	GO:0000902	CAP, adenylate cyclase-associated protein 1 (yeast)
ENSMUSG00000045287	32.1701	-1.63524	0.379729	-4.30634	1.65979e-05	0.000884779	Rtn4rl1	237847	GO:0004860	reticulon 4 receptor-like 1
ENSMUSG00000026355	210.722	1.01587	0.235998	4.30459	1.67296e-05	0.00088807	Mcm6	17219	GO:0000166	minichromosome maintenance complex component 6
ENSMUSG00000028763	516.433	-1.21829	0.283431	-4.29835	1.72072e-05	0.000909618	Hspg2	15530	GO:0001525	perlecan (heparan sulfate proteoglycan 2)
ENSMUSG00000030930	65.4174	-1.55018	0.361406	-4.2893	1.79241e-05	0.0009405	Chst15	77590	GO:0005794	carbohydrate (N-acetylgalactosamine 4-sulfate 6-O) sulfotransferase 15
ENSMUSG00000033149	235.572	-1.08104	0.252091	-4.2883	1.80042e-05	0.0009405	Phldb2	208177	GO:0000226	pleckstrin homology like domain, family B, member 2
ENSMUSG00000028128	912.746	-1.25745	0.293235	-4.28819	1.80138e-05	0.0009405	F3	14066	GO:0001938	coagulation factor III
ENSMUSG00000035929	586.874	1.02339	0.23882	4.2852	1.82579e-05	0.000949335	H2-Q4	15015	GO:0002474	histocompatibility 2, Q region locus 4
ENSMUSG00000029864	125.928	-1.53953	0.359661	-4.2805	1.86477e-05	0.000965644	Gstk1	76263	GO:0004364	glutathione S-transferase kappa 1
ENSMUSG00000030161	563.508	-0.910282	0.212901	-4.27562	1.90607e-05	0.00098302	Gabarapl1	57436	GO:0000045	gamma-aminobutyric acid (GABA) A receptor-associated protein-like 1
ENSMUSG00000079555	184.152	-1.2521	0.29322	-4.27018	1.95317e-05	0.0010009	Haus3	231123	GO:0005654	HAUS augmin-like complex, subunit 3
ENSMUSG00000028194	182.257	1.10424	0.258617	4.2698	1.95652e-05	0.0010009	Ddah1	69219	GO:0000052	dimethylarginine dimethylaminohydrolase 1
ENSMUSG00000002900	384.384	-1.12248	0.263014	-4.26774	1.97467e-05	0.00100613	Lamb1	16777	GO:0005178	laminin B1
ENSMUSG00000028497	228.186	-1.26286	0.296464	-4.25975	2.04652e-05	0.00103857	Hacd4	66775	GO:0005783	3-hydroxyacyl-CoA dehydratase 4
ENSMUSG00000024937	64.2977	-1.34847	0.316746	-4.25726	2.06947e-05	0.00104347	Ehbp1l1	114601	GO:0003674	EH domain binding protein 1-like 1
ENSMUSG00000061013	86.5641	-1.28198	0.301153	-4.25692	2.07262e-05	0.00104347	Mkx	210719	GO:0000122	mohawk homeobox
ENSMUSG00000027230	259.212	1.05699	0.248666	4.25063	2.1317e-05	0.00106897	Creb3l1	26427	GO:0001077	cAMP responsive element binding protein 3-like 1
ENSMUSG00000028599	498.358	-1.16809	0.275981	-4.23252	2.31092e-05	0.00115428	Tnfrsf1b	21938	GO:0005031	tumor necrosis factor receptor superfamily, member 1b
ENSMUSG00000002603	486.865	-0.846417	0.200115	-4.22966	2.34041e-05	0.00116229	Tgfb1	21803	GO:0000060	transforming growth factor, beta 1
ENSMUSG00000016559	7692.95	0.66668	0.157638	4.2292	2.34528e-05	0.00116229	H3f3b	15081	GO:0000228	H3 histone, family 3B
ENSMUSG00000024654	236.964	-1.14311	0.270559	-4.225	2.38937e-05	0.00117953	Asrgl1	66514	GO:0004067	asparaginase like 1
ENSMUSG00000006498	956.078	0.75314	0.178683	4.21495	2.4983e-05	0.00122853	Ptbp1	19205	GO:0000014	polypyrimidine tract binding protein 1
ENSMUSG00000028655	40.6961	-1.58887	0.377906	-4.20441	2.61762e-05	0.00128223	Mfsd2a	76574	GO:0005548	major facilitator superfamily domain containing 2A
ENSMUSG00000021795	60.0793	-1.46053	0.347973	-4.19726	2.70168e-05	0.00131832	Sftpd	20390	GO:0001530	surfactant associated protein D
ENSMUSG00000078566	265.725	-0.934147	0.222804	-4.19268	2.7568e-05	0.00133624	Bnip3	12176	GO:0001666	BCL2/adenovirus E1B interacting protein 3
ENSMUSG00000020846	2177.7	-0.676657	0.161426	-4.19174	2.76823e-05	0.00133624	Rflnb	76566	GO:0001837	refilin B
ENSMUSG00000005540	25.145	-1.73281	0.413402	-4.19159	2.77001e-05	0.00133624	Fcer2a	14128	GO:0002925	Fc receptor, IgE, low affinity II, alpha polypeptide
ENSMUSG00000031284	140.114	-1.22292	0.291846	-4.19027	2.78622e-05	0.00133897	Pak3	18481	GO:0000166	p21 protein (Cdc42/Rac)-activated kinase 3
ENSMUSG00000022661	3145.96	-0.911498	0.217918	-4.18275	2.88003e-05	0.00137883	Cd200	17470	GO:0004872	CD200 antigen
ENSMUSG00000015850	41.6614	-1.42743	0.341656	-4.17799	2.94101e-05	0.00140273	Adamtsl4	229595	GO:0002020	ADAMTS-like 4
ENSMUSG00000030306	43.1723	-1.72056	0.412081	-4.1753	2.97592e-05	0.00141406	Tmtc1	387314	GO:0003674	transmembrane and tetratricopeptide repeat containing 1
ENSMUSG00000024427	68.6871	-1.24478	0.298346	-4.17229	3.01554e-05	0.00142754	Spry4	24066	GO:0005515	sprouty homolog 4 (Drosophila)
ENSMUSG00000038453	15.163	1.70733	0.409647	4.16781	3.07544e-05	0.00145049	Srcin1	56013	GO:0005515	SRC kinase signaling inhibitor 1
ENSMUSG00000018411	120.059	-1.10472	0.265392	-4.1626	3.1465e-05	0.0014785	Mapt	17762	GO:0000226	microtubule-associated protein tau
ENSMUSG00000019359	66.7113	-1.62677	0.391096	-4.15953	3.18905e-05	0.00149297	Gdpd2	71584	GO:0005737	glycerophosphodiester phosphodiesterase domain containing 2
ENSMUSG00000029838	489.289	-0.971796	0.233968	-4.15355	3.2736e-05	0.00152269	Ptn	19242	GO:0001503	pleiotrophin
ENSMUSG00000024713	42.7648	-1.43347	0.345136	-4.15334	3.27655e-05	0.00152269	Pcsk5	18552	GO:0001822	proprotein convertase subtilisin/kexin type 5
ENSMUSG00000031938	515.933	-0.998766	0.240651	-4.15028	3.32075e-05	0.0015376	4931406C07Rik	70984	GO:0004518	RIKEN cDNA 4931406C07 gene
ENSMUSG00000023008	421.522	-0.762651	0.184119	-4.14217	3.44036e-05	0.00158719	Fmnl3	22379	GO:0001525	formin-like 3
ENSMUSG00000032561	642.955	-1.0772	0.260378	-4.13706	3.51778e-05	0.00161703	Acpp	56318	GO:0003993	acid phosphatase, prostate
ENSMUSG00000020101	884.308	-0.872389	0.211069	-4.1332	3.5775e-05	0.00163041	Vsir	74048	GO:0002725	V-set immunoregulatory receptor
ENSMUSG00000026576	332.203	1.05819	0.256049	4.13276	3.58426e-05	0.00163041	Atp1b1	11931	GO:0001666	ATPase, Na+/K+ transporting, beta 1 polypeptide
ENSMUSG00000020190	584.833	-0.711753	0.172255	-4.13197	3.59672e-05	0.00163041	Mknk2	17347	GO:0000166	MAP kinase-interacting serine/threonine kinase 2
ENSMUSG00000041695	44.7626	-1.66397	0.402716	-4.13187	3.59828e-05	0.00163041	Kcnj2	16518	GO:0005242	potassium inwardly-rectifying channel, subfamily J, member 2
ENSMUSG00000053063	43.0243	-1.48139	0.358814	-4.12856	3.65042e-05	0.00164814	Clec12a	232413	GO:0005886	C-type lectin domain family 12, member a
ENSMUSG00000019194	212.188	-1.04757	0.253993	-4.12442	3.71676e-05	0.00167215	Scn1b	20266	GO:0001518	sodium channel, voltage-gated, type I, beta
ENSMUSG00000022687	2273.33	0.650953	0.157943	4.12145	3.76498e-05	0.00168785	Boc	117606	GO:0005515	biregional cell adhesion molecule-related/down-regulated by oncogenes (Cdon) binding protein
ENSMUSG00000051107	19.4414	-1.63806	0.397809	-4.1177	3.82676e-05	0.00170951
ENSMUSG00000039234	342.409	-0.819358	0.199034	-4.11668	3.84371e-05	0.00171106	Sec24d	69608	GO:0001701	Sec24 related gene family, member D (S. cerevisiae)
ENSMUSG00000024140	384.106	-1.0344	0.25249	-4.0968	4.18894e-05	0.00185822	Epas1	13819	GO:0000122	endothelial PAS domain protein 1
ENSMUSG00000055172	201.344	-1.00758	0.246385	-4.08948	4.32343e-05	0.0019112	C1ra	50909	GO:0002376	complement component 1, r subcomponent A
ENSMUSG00000024164	1655.55	-1.11065	0.271713	-4.08759	4.35868e-05	0.00192009	C3	12266	GO:0001798	complement component 3
ENSMUSG00000021196	257.293	-0.937361	0.229426	-4.08569	4.39464e-05	0.00192923	Pfkp	56421	GO:0000166	phosphofructokinase, platelet
ENSMUSG00000026385	1042.14	-0.909205	0.222676	-4.08308	4.44432e-05	0.00194014	Dbi	13167	GO:0000062	diazepam binding inhibitor
ENSMUSG00000019768	71.0303	-1.32168	0.323721	-4.08278	4.45008e-05	0.00194014	Esr1	13982	GO:0000122	estrogen receptor 1 (alpha)
ENSMUSG00000055254	350.222	-1.02712	0.251833	-4.07856	4.5315e-05	0.00196888	Ntrk2	18212	GO:0000166	neurotrophic tyrosine kinase, receptor, type 2
ENSMUSG00000070047	2392.51	-0.884583	0.217272	-4.07132	4.67471e-05	0.00202417	Fat1	14107	GO:0005515	FAT atypical cadherin 1
ENSMUSG00000020689	399.301	-0.87757	0.215612	-4.07014	4.69844e-05	0.00202752	Itgb3	16416	GO:0001938	integrin beta 3
ENSMUSG00000045657	33.1978	1.53616	0.377873	4.06529	4.79734e-05	0.00206318	Pcdhb10	93881	GO:0003674	protocadherin beta 10
ENSMUSG00000030103	364.487	-0.935528	0.230279	-4.06258	4.85337e-05	0.00207774	Bhlhe40	20893	GO:0000122	basic helix-loop-helix family, member e40
ENSMUSG00000039607	120.29	-1.08996	0.268327	-4.06207	4.86395e-05	0.00207774	Rbms3	207181	GO:0000166	RNA binding motif, single stranded interacting protein
ENSMUSG00000002266	11.8864	1.60971	0.397229	4.05236	5.07041e-05	0.00215263	Zim1	22776	GO:0003700	zinc finger, imprinted 1
ENSMUSG00000039395	35.2731	-1.47015	0.362799	-4.05223	5.07319e-05	0.00215263	Mreg	381269	GO:0005515	melanoregulin
ENSMUSG00000060935	187.28	-1.01673	0.251115	-4.04887	5.14653e-05	0.00217647	Tmem263	103266	GO:0003674	transmembrane protein 263
ENSMUSG00000041431	54.622	1.24225	0.307532	4.03942	5.35845e-05	0.00225161	Ccnb1	268697	GO:0000922	cyclin B1
ENSMUSG00000029385	170.877	0.958356	0.237254	4.03936	5.35972e-05	0.00225161	Ccng2	12452	GO:0005634	cyclin G2
ENSMUSG00000038459	156.033	1.11902	0.277165	4.03739	5.40482e-05	0.00226307	Abhd17c	70178	GO:0003923	abhydrolase domain containing 17C
ENSMUSG00000026879	280.214	-1.14262	0.283146	-4.03545	5.44979e-05	0.00227439	Gsn	227753	GO:0001726	gelsolin
ENSMUSG00000052852	29.4025	1.56631	0.388483	4.03187	5.53341e-05	0.00230172	Reep1	52250	GO:0005737	receptor accessory protein 1
ENSMUSG00000001025	217.175	-1.3165	0.326772	-4.0288	5.60617e-05	0.00232436	S100a6	20200	GO:0001726	S100 calcium binding protein A6 (calcyclin)
ENSMUSG00000001506	382.39	1.19301	0.296504	4.02359	5.73175e-05	0.00236869	Col1a1	12842	GO:0001501	collagen, type I, alpha 1
ENSMUSG00000028273	612.236	-0.830651	0.206512	-4.0223	5.7633e-05	0.0023706	Pdlim5	56376	GO:0003779	PDZ and LIM domain 5
ENSMUSG00000025511	258.201	-0.902688	0.224456	-4.02168	5.77856e-05	0.0023706	Tspan4	64540	GO:0003823	tetraspanin 4
ENSMUSG00000029581	78.031	-1.21702	0.302709	-4.02044	5.80885e-05	0.0023706	Fscn1	14086	GO:0001725	fascin actin-bundling protein 1
ENSMUSG00000017639	391.447	0.773275	0.19234	4.02035	5.81111e-05	0.0023706	Rab11fip4	268451	GO:0000910	RAB11 family interacting protein 4 (class II)
ENSMUSG00000064080	829.505	-1.08379	0.2703	-4.00959	6.08246e-05	0.00247334	Fbln2	14115	GO:0005509	fibulin 2
ENSMUSG00000037995	63.2741	1.20424	0.300581	4.00637	6.16587e-05	0.00249925	Igsf9	93842	GO:0005886	immunoglobulin superfamily, member 9
ENSMUSG00000026483	494.216	-0.929364	0.232765	-3.99272	6.53208e-05	0.00263925	Fam129a	63913	GO:0001933	family with sequence similarity 129, member A
ENSMUSG00000003352	158.499	0.994882	0.249542	3.98683	6.69625e-05	0.00269699	Cacnb3	12297	GO:0005244	calcium channel, voltage-dependent, beta 3 subunit
ENSMUSG00000003617	9289.41	-0.915569	0.230255	-3.97632	6.99886e-05	0.00280995	Cp	12870	GO:0004322	ceruloplasmin
ENSMUSG00000071001	24.3531	-1.51524	0.381148	-3.97547	7.02404e-05	0.00281117	Hrct1	100039781	GO:0003674	histidine rich carboxyl terminus 1
ENSMUSG00000026473	257.822	-1.33452	0.336399	-3.96708	7.27576e-05	0.00290275	Glul	14645	GO:0000166	glutamate-ammonia ligase (glutamine synthetase)
ENSMUSG00000005973	372.878	-1.00852	0.254747	-3.95892	7.52887e-05	0.00299432	Rcn1	19672	GO:0001701	reticulocalbin 1
ENSMUSG00000037235	1796.74	-0.674311	0.17047	-3.95559	7.63449e-05	0.0030216	Mxd4	17122	GO:0003677	Max dimerization protein 4
ENSMUSG00000007950	72.4623	-1.24392	0.314497	-3.95526	7.6451e-05	0.0030216	Abhd8	64296	GO:0003824	abhydrolase domain containing 8
ENSMUSG00000030917	52.8062	-1.28602	0.325446	-3.95155	7.76474e-05	0.00305935	Tmem159	233806	GO:0003674	transmembrane protein 159
ENSMUSG00000042363	662.18	-0.85855	0.217715	-3.94346	8.03132e-05	0.00315459	Lgalsl	216551	GO:0003674	lectin, galactoside binding-like
ENSMUSG00000012443	115.924	1.06206	0.269489	3.941	8.11416e-05	0.00317729	Kif11	16551	GO:0000166	kinesin family member 11
ENSMUSG00000095115	171.999	-0.925248	0.235199	-3.93389	8.35828e-05	0.00326282	Itpripl2	319622	GO:0003674	inositol 1,4,5-triphosphate receptor interacting protein-like 2
ENSMUSG00000042109	281.518	-1.09754	0.279164	-3.93152	8.4409e-05	0.00328496	Csdc2	105859	GO:0003676	cold shock domain containing C2, RNA binding
ENSMUSG00000030630	510.29	-0.738236	0.187922	-3.92841	8.55078e-05	0.00331755	Fah	14085	GO:0003824	fumarylacetoacetate hydrolase
ENSMUSG00000027864	781.579	-0.773188	0.197127	-3.92229	8.7711e-05	0.00339265	Ptgfrn	19221	GO:0005783	prostaglandin F2 receptor negative regulator
ENSMUSG00000079037	639.404	-0.842331	0.214815	-3.92118	8.81147e-05	0.00339791	Prnp	19122	GO:0001933	prion protein
ENSMUSG00000072620	351.189	1.26503	0.323688	3.90819	9.29906e-05	0.00357506	Slfn2	20556	GO:0008285	schlafen 2
ENSMUSG00000024421	724.534	-1.25798	0.322206	-3.90426	9.45137e-05	0.00362265	Lama3	16774	GO:0005102	laminin, alpha 3
ENSMUSG00000071337	146.816	0.928232	0.237998	3.90016	9.61282e-05	0.00367343	Tia1	21841	GO:0000166	cytotoxic granule-associated RNA binding protein 1
ENSMUSG00000051397	121.027	-1.1101	0.285004	-3.89503	9.81869e-05	0.00374083	Tacstd2	56753	GO:0003674	tumor-associated calcium signal transducer 2
ENSMUSG00000021223	645.474	-1.23637	0.317607	-3.89276	9.91116e-05	0.00376476	Papln	170721	GO:0004222	papilin, proteoglycan-like sulfated glycoprotein
ENSMUSG00000026123	250.655	-1.05716	0.271629	-3.89193	9.94492e-05	0.0037663	Plekhb2	226971	GO:0003674	pleckstrin homology domain containing, family B (evectins) member 2
ENSMUSG00000022456	18.4289	-1.60087	0.411557	-3.88979	0.00010033	0.00378834	Sept3	24050	GO:0000166	septin 3
ENSMUSG00000051225	163.061	0.974634	0.250785	3.88633	0.000101771	0.00383135	Fam83a	239463	GO:0005575	family with sequence similarity 83, member A
ENSMUSG00000005481	92.9169	1.0588	0.273106	3.87689	0.000105799	0.0039712	Ddx39	68278	GO:0000166	DEAD (Asp-Glu-Ala-Asp) box polypeptide 39
ENSMUSG00000041782	647.36	-0.80532	0.207822	-3.87505	0.000106604	0.00398604	Lad1	16763	GO:0005198	ladinin
ENSMUSG00000022676	149.237	-1.07889	0.278456	-3.87455	0.000106822	0.00398604	Snai2	20583	GO:0000122	snail family zinc finger 2
ENSMUSG00000020099	113.35	-1.04979	0.271535	-3.86614	0.000110572	0.00411385	Unc5b	107449	GO:0001525	unc-5 netrin receptor B
ENSMUSG00000039903	14.2052	-1.5824	0.40951	-3.86413	0.000111485	0.00413569	Eva1c	70967	GO:0003674	eva-1 homolog C (C. elegans)
ENSMUSG00000032420	186.814	-1.0584	0.274353	-3.85781	0.000114406	0.00423168	Nt5e	23959	GO:0000166	5' nucleotidase, ecto
ENSMUSG00000030123	129.379	-1.04771	0.272008	-3.85175	0.000117275	0.00432519	Plxnd1	67784	GO:0001525	plexin D1
ENSMUSG00000004951	169.139	-1.10684	0.287499	-3.84988	0.000118174	0.00434573	Hspb1	15507	GO:0000502	heat shock protein 1
ENSMUSG00000020592	2171.31	-0.757023	0.19697	-3.84335	0.000121368	0.00444311	Sdc1	20969	GO:0001948	syndecan 1
ENSMUSG00000037003	225.65	-0.867162	0.225671	-3.84259	0.000121741	0.00444311	Tns2	209039	GO:0001822	tensin 2
ENSMUSG00000031608	334.637	0.951729	0.247701	3.84224	0.000121916	0.00444311	Galnt7	108150	GO:0000009	UDP-N-acetyl-alpha-D-galactosamine: polypeptide N-acetylgalactosaminyltransferase 7
ENSMUSG00000024940	2607.11	-0.704949	0.183503	-3.84162	0.000122223	0.00444311	Ltbp3	16998	GO:0001501	latent transforming growth factor beta binding protein 3
ENSMUSG00000046841	479.508	-0.78967	0.205847	-3.8362	0.000124951	0.00452931	Ckap4	216197	GO:0005737	cytoskeleton-associated protein 4
ENSMUSG00000034109	724.498	-0.884616	0.230786	-3.83305	0.000126562	0.00457461	Golim4	73124	GO:0003674	golgi integral membrane protein 4
ENSMUSG00000021614	91.3547	1.45321	0.379303	3.83127	0.000127482	0.00459479	Vcan	13003	GO:0001501	versican
ENSMUSG00000062991	33.7074	-1.50892	0.394214	-3.82767	0.000129364	0.00464942	Nrg1	211323	GO:0000165	neuregulin 1
ENSMUSG00000033209	99.4857	1.4038	0.367198	3.82302	0.000131829	0.00472461	Ttc28	209683	GO:0003674	tetratricopeptide repeat domain 28
ENSMUSG00000021559	411.104	0.934733	0.244587	3.82167	0.000132548	0.00473702	Dapk1	69635	GO:0000166	death associated protein kinase 1
ENSMUSG00000026566	548.231	0.72831	0.190762	3.8179	0.000134593	0.00478537	Mpzl1	68481	GO:0005887	myelin protein zero-like 1
ENSMUSG00000057614	65.6749	-1.32222	0.346353	-3.81757	0.000134773	0.00478537	Gnai1	14677	GO:0000166	guanine nucleotide binding protein (G protein), alpha inhibiting 1
ENSMUSG00000074794	636.073	0.957912	0.250953	3.81709	0.000135033	0.00478537	Arrdc3	105171	GO:0001659	arrestin domain containing 3
ENSMUSG00000020646	275.486	0.889293	0.233134	3.81452	0.000136447	0.00482202	Mboat2	67216	GO:0003674	membrane bound O-acyltransferase domain containing 2
ENSMUSG00000004383	244.085	-0.807368	0.211707	-3.81362	0.000136947	0.00482625	Large1	16795	GO:0000009	LARGE xylosyl- and glucuronyltransferase 1
ENSMUSG00000029166	160.269	-0.882277	0.231424	-3.81238	0.000137634	0.00483701	Mapre3	100732	GO:0005515	microtubule-associated protein, RP/EB family, member 3
ENSMUSG00000055435	137.574	-1.37296	0.360316	-3.81044	0.000138718	0.00486165	Maf	17132	GO:0000122	avian musculoaponeurotic fibrosarcoma oncogene homolog
ENSMUSG00000026413	455.732	-1.198	0.315095	-3.80202	0.000143522	0.00501614	Pkp1	18772	GO:0005515	plakophilin 1
ENSMUSG00000038677	10.5567	1.56724	0.412538	3.79902	0.000145272	0.00506338	Scube3	268935	GO:0005509	signal peptide, CUB domain, EGF-like 3
ENSMUSG00000072945	6.58567	1.51461	0.398887	3.79709	0.000146407	0.00508896	Ripply1	622473	GO:0000122	ripply transcriptional repressor 1
ENSMUSG00000050014	34.9229	-1.54291	0.407218	-3.78892	0.000151305	0.00524308	Apol10b	328561	GO:0003674	apolipoprotein L 10B
ENSMUSG00000038525	183.933	0.894251	0.236055	3.78832	0.000151668	0.00524308	Armc10	67211	GO:0003674	armadillo repeat containing 10
ENSMUSG00000031169	157.573	-0.994017	0.262806	-3.78232	0.000155376	0.00535667	Porcn	53627	GO:0004147	porcupine homolog (Drosophila)
ENSMUSG00000027397	380.391	-0.981791	0.259694	-3.78056	0.000156474	0.00537991	Slc20a1	20515	GO:0004871	solute carrier family 20, member 1
ENSMUSG00000019997	1833.11	-1.10914	0.293884	-3.77407	0.000160603	0.00550696	Ctgf	14219	GO:0001502	connective tissue growth factor
ENSMUSG00000023905	158.204	-0.987318	0.261715	-3.77249	0.000161626	0.0055271	Tnfrsf12a	27279	GO:0001525	tumor necrosis factor receptor superfamily, member 12a
ENSMUSG00000030760	228.734	-0.793303	0.210427	-3.76997	0.000163266	0.00556817	Acer3	66190	GO:0005783	alkaline ceramidase 3
ENSMUSG00000045216	980.273	-0.621672	0.165349	-3.75975	0.000170082	0.00578508	Hs6st1	50785	GO:0001517	heparan sulfate 6-O-sulfotransferase 1
ENSMUSG00000024215	11.1742	1.54848	0.412102	3.75752	0.000171603	0.00582118	Spdef	30051	GO:0000122	SAM pointed domain containing ets transcription factor
ENSMUSG00000057729	37.8834	-1.36	0.362623	-3.75044	0.000176526	0.00597223	Prtn3	19152	GO:0004252	proteinase 3
ENSMUSG00000030867	72.9406	1.14751	0.306286	3.74654	0.000179289	0.00604957	Plk1	18817	GO:0000070	polo-like kinase 1
ENSMUSG00000070306	14.4545	-1.54793	0.41339	-3.74448	0.000180768	0.0060833	Ccdc153	270150	GO:0003674	coiled-coil domain containing 153
ENSMUSG00000072949	72.2827	1.18983	0.318053	3.74097	0.000183308	0.00615246	Acot1	26897	GO:0001676	acyl-CoA thioesterase 1
ENSMUSG00000047250	177.89	-0.895192	0.23967	-3.73511	0.000187633	0.006281	Ptgs1	19224	GO:0001516	prostaglandin-endoperoxide synthase 1
ENSMUSG00000046314	366.961	0.819988	0.219849	3.72978	0.00019165	0.00639858	Stxbp6	217517	GO:0000145	syntaxin binding protein 6 (amisyn)
ENSMUSG00000043067	458.609	-0.894278	0.240064	-3.72517	0.000195187	0.00649959	Dpy19l1	244745	GO:0000009	dpy-19-like 1 (C. elegans)
ENSMUSG00000037852	626.26	-0.757468	0.203417	-3.72372	0.00019631	0.00651986	Cpe	12876	GO:0003214	carboxypeptidase E
ENSMUSG00000026463	55.0621	-1.3751	0.369736	-3.71913	0.000199912	0.00662214	Atp2b4	381290	GO:0000166	ATPase, Ca++ transporting, plasma membrane 4
ENSMUSG00000007850	743.959	0.682726	0.183629	3.71797	0.00020083	0.00663524	Hnrnph1	59013	GO:0000166	heterogeneous nuclear ribonucleoprotein H1
ENSMUSG00000033721	106.317	-1.15894	0.312134	-3.71295	0.000204857	0.00675071	Vav3	57257	GO:0001525	vav 3 oncogene
ENSMUSG00000047281	151.568	-1.20141	0.324036	-3.70764	0.000209201	0.00687601	Sfn	55948	GO:0000079	stratifin
ENSMUSG00000025791	380.506	-0.754847	0.203639	-3.7068	0.000209897	0.00688103	Pgm2	72157	GO:0000287	phosphoglucomutase 2
ENSMUSG00000023022	1118.02	-0.585826	0.158115	-3.70506	0.000211344	0.00690718	Lima1	65970	GO:0001725	LIM domain and actin binding 1
ENSMUSG00000008999	211.539	-1.25749	0.339446	-3.70453	0.000211783	0.00690718	Bmp7	12162	GO:0001503	bone morphogenetic protein 7
ENSMUSG00000019851	1792.53	-0.800556	0.21624	-3.70217	0.000213762	0.00694058	Perp	64058	GO:0002934	PERP, TP53 apoptosis effector
ENSMUSG00000029810	977.651	-0.621081	0.167769	-3.70201	0.000213901	0.00694058	Tmem176b	65963	GO:0005515	transmembrane protein 176B
ENSMUSG00000047409	338.128	-0.812619	0.219823	-3.6967	0.000218419	0.0070691	Ctdspl	69274	GO:0001933	CTD (carboxy-terminal domain, RNA polymerase II, polypeptide A) small phosphatase-like
ENSMUSG00000030352	124.763	-1.00377	0.271708	-3.69431	0.000220486	0.00711783	Tspan9	109246	GO:0003674	tetraspanin 9
ENSMUSG00000039238	381.052	0.890533	0.241196	3.69215	0.000222366	0.00716031	Zfp750	319530	GO:0001046	zinc finger protein 750
ENSMUSG00000024883	75.5755	-1.16029	0.31442	-3.69026	0.000224027	0.00719552	Rin1	225870	GO:0005096	Ras and Rab interactor 1
ENSMUSG00000040987	10.4883	-1.51991	0.412239	-3.68695	0.000226956	0.0072712	Mill2	243864	GO:0002429	MHC I like leukocyte 2
ENSMUSG00000034227	23.1973	-1.43608	0.389924	-3.68297	0.000230536	0.00736727	Foxj1	15223	GO:0000122	forkhead box J1
ENSMUSG00000026380	388.317	1.04979	0.285234	3.68046	0.000232816	0.00742146	Tfcp2l1	81879	GO:0000122	transcription factor CP2-like 1
ENSMUSG00000051159	89.2844	1.17756	0.320141	3.67824	0.000234846	0.0074674	Cited1	12705	GO:0000578	Cbp/p300-interacting transactivator with Glu/Asp-rich carboxy-terminal domain 1
ENSMUSG00000019699	239.626	-1.10246	0.29981	-3.67719	0.000235814	0.00747942	Akt3	23797	GO:0000002	thymoma viral proto-oncogene 3
ENSMUSG00000037795	110.552	0.937834	0.255542	3.66998	0.000242567	0.00767442	N4bp2	333789	GO:0004519	NEDD4 binding protein 2
ENSMUSG00000002799	324.565	-0.838012	0.228832	-3.66214	0.000250122	0.00789376	Jag2	16450	GO:0001501	jagged 2
ENSMUSG00000052776	252.929	1.15064	0.314258	3.66145	0.00025079	0.00789522	Oas1a	246730	GO:0001730	2'-5' oligoadenylate synthetase 1A
ENSMUSG00000056515	270.941	-0.85474	0.233591	-3.65912	0.000253078	0.00793093	Rab31	106572	GO:0000166	RAB31, member RAS oncogene family
ENSMUSG00000031207	725.286	-0.697011	0.190491	-3.65903	0.000253175	0.00793093	Msn	17698	GO:0001931	moesin
ENSMUSG00000020108	801.792	-0.652802	0.178482	-3.65752	0.000254669	0.0079581	Ddit4	74747	GO:0001666	DNA-damage-inducible transcript 4
ENSMUSG00000048677	248.096	0.866747	0.237033	3.65666	0.000255527	0.0079653	Tpcn2	233979	GO:0005216	two pore segment channel 2
ENSMUSG00000016756	1072.46	-1.5044	0.413025	-3.6424	0.000270104	0.00839135	Cmah	12763	GO:0005737	cytidine monophospho-N-acetylneuraminic acid hydroxylase
ENSMUSG00000082361	20.4881	1.41721	0.38913	3.64201	0.000270518	0.00839135	Btc	12223	GO:0005154	betacellulin, epidermal growth factor family member
ENSMUSG00000075010	35.9862	-1.31641	0.36164	-3.6401	0.000272527	0.00843305	AW112010	107350	GO:0003674	expressed sequence AW112010
ENSMUSG00000025372	438.503	-0.700635	0.192548	-3.63875	0.00027396	0.00845677	Baiap2	108100	GO:0005515	brain-specific angiogenesis inhibitor 1-associated protein 2
ENSMUSG00000032006	87.825	-1.21321	0.333594	-3.63677	0.000276073	0.00850131	Pdgfd	71785	GO:0005161	platelet-derived growth factor, D polypeptide
ENSMUSG00000054720	142.598	-1.25743	0.346335	-3.63066	0.000282694	0.00868412	Lrrc8c	100604	GO:0005225	leucine rich repeat containing 8 family, member C
ENSMUSG00000029730	161.655	1.04326	0.28757	3.62785	0.000285789	0.00873271	Mcm7	17220	GO:0000166	minichromosome maintenance complex component 7
ENSMUSG00000023885	972.205	-0.760967	0.209785	-3.62737	0.000286318	0.00873271	Thbs2	21826	GO:0005509	thrombospondin 2
ENSMUSG00000005583	338.761	-0.991232	0.273266	-3.62735	0.000286341	0.00873271	Mef2c	17260	GO:0000122	myocyte enhancer factor 2C
ENSMUSG00000029304	5833.99	-1.48727	0.410662	-3.62164	0.000292745	0.00890661	Spp1	20750	GO:0001503	secreted phosphoprotein 1
ENSMUSG00000001655	13.0945	-1.49507	0.412962	-3.62035	0.000294199	0.00892945	Hoxc13	15422	GO:0001077	homeobox C13
ENSMUSG00000010663	1597.49	-0.676353	0.186874	-3.61931	0.00029539	0.00894419	Fads1	76267	GO:0005634	fatty acid desaturase 1
ENSMUSG00000002870	159.389	0.892514	0.246681	3.61809	0.00029679	0.00896518	Mcm2	17216	GO:0000166	minichromosome maintenance complex component 2
ENSMUSG00000022773	18.8745	1.42811	0.395114	3.61441	0.000301027	0.00907155	Ypel1	106369	GO:0003674	yippee-like 1 (Drosophila)
ENSMUSG00000031442	68.4369	1.16292	0.32185	3.61322	0.000302413	0.00909175	Mcf2l	17207	GO:0005085	mcf.2 transforming sequence-like
ENSMUSG00000020889	201.956	-1.03014	0.285449	-3.60883	0.00030758	0.00922521	Nr1d1	217166	GO:0000122	nuclear receptor subfamily 1, group D, member 1
ENSMUSG00000038349	13.619	-1.48119	0.410708	-3.60644	0.000310426	0.00928862	Plcl1	227120	GO:0004435	phospholipase C-like 1
ENSMUSG00000026238	1458.86	0.683729	0.189903	3.60041	0.000317721	0.00948454	Ptma	19231	GO:0005634	prothymosin alpha
ENSMUSG00000029455	2775.82	-0.912148	0.253775	-3.59432	0.000325239	0.00968617	Aldh2	11669	GO:0004029	aldehyde dehydrogenase 2, mitochondrial
ENSMUSG00000025867	66.8682	-1.33508	0.371702	-3.5918	0.000328401	0.00975742	Cplx2	12890	GO:0000149	complexin 2
ENSMUSG00000020614	60.996	1.45802	0.406671	3.58527	0.00033673	0.00998153	Fam20a	208659	GO:0001934	family with sequence similarity 20, member A
ENSMUSG00000020019	216.717	-0.883293	0.246501	-3.58333	0.000339245	0.0100326	Ntn4	57764	GO:0005576	netrin 4
ENSMUSG00000041390	67.9375	-1.05405	0.294429	-3.57997	0.000343635	0.0101388	Mdfic	16543	GO:0005515	MyoD family inhibitor domain containing
ENSMUSG00000036564	32.5865	-1.347	0.376329	-3.57931	0.000344503	0.0101408	Ndrg4	234593	GO:0005515	N-myc downstream regulated gene 4
ENSMUSG00000032376	325.733	0.683461	0.191248	3.5737	0.000351977	0.0103369	Usp3	235441	GO:0000122	ubiquitin specific peptidase 3
ENSMUSG00000052302	115.02	0.978885	0.27415	3.57062	0.000356133	0.0104153	Tbc1d30	74694	GO:0005096	TBC1 domain family, member 30
ENSMUSG00000027695	224.291	-0.757406	0.212129	-3.57051	0.00035629	0.0104153	Pld1	18805	GO:0003824	phospholipase D1
ENSMUSG00000057286	870.429	0.653154	0.183039	3.56839	0.000359185	0.0104758	St6galnac2	20446	GO:0001574	ST6 (alpha-N-acetyl-neuraminyl-2,3-beta-galactosyl-1,3)-N-acetylgalactosaminide alpha-2,6-sialyltransferase 2
ENSMUSG00000041653	16.9752	-1.46549	0.411245	-3.56354	0.000365892	0.0106469	Pnpla3	116939	GO:0004147	patatin-like phospholipase domain containing 3
ENSMUSG00000032431	175.289	-0.960084	0.269608	-3.56103	0.0003694	0.0107244	Crtap	56693	GO:0005576	cartilage associated protein
ENSMUSG00000021754	339.077	0.865856	0.243237	3.55972	0.000371251	0.0107536	Map3k1	26401	GO:0000166	mitogen-activated protein kinase kinase kinase 1
ENSMUSG00000039934	100.835	-1.02134	0.287091	-3.55756	0.000374318	0.0107655	Gsap	212167	GO:0001540	gamma-secretase activating protein
ENSMUSG00000041859	132.144	0.939187	0.264019	3.55727	0.000374734	0.0107655	Mcm3	17215	GO:0000166	minichromosome maintenance complex component 3
ENSMUSG00000020057	435.122	-0.90021	0.253063	-3.55726	0.000374738	0.0107655	Dram1	71712	GO:0003674	DNA-damage regulated autophagy modulator 1
ENSMUSG00000031311	949.148	0.602501	0.169383	3.55704	0.000375059	0.0107655	Nono	53610	GO:0000166	non-POU-domain-containing, octamer binding protein
ENSMUSG00000049036	7.09747	1.42816	0.401598	3.5562	0.000376264	0.0107758	Tmem121	69195	GO:0003674	transmembrane protein 121
ENSMUSG00000067889	364.18	0.863912	0.243324	3.55046	0.000384561	0.0109818	Sptbn2	20743	GO:0000139	spectrin beta, non-erythrocytic 2
ENSMUSG00000014599	313.367	-0.716591	0.201855	-3.55003	0.000385189	0.0109818	Csf1	12977	GO:0001503	colony stimulating factor 1 (macrophage)
ENSMUSG00000027763	911.171	-0.635884	0.179312	-3.54625	0.00039075	0.0110641	Mbnl1	56758	GO:0000380	muscleblind-like 1 (Drosophila)
ENSMUSG00000030774	496.186	-0.686477	0.193601	-3.54583	0.000391383	0.0110641	Pak1	18479	GO:0000166	p21 protein (Cdc42/Rac)-activated kinase 1
ENSMUSG00000045062	30.7591	1.2964	0.365618	3.54577	0.000391467	0.0110641	Pcdhb7	93878		protocadherin beta 7
ENSMUSG00000028789	49.07	-1.13855	0.321221	-3.54445	0.00039344	0.0110641	Azin2	242669	GO:0003824	antizyme inhibitor 2
ENSMUSG00000063765	151.344	-1.07248	0.302589	-3.54435	0.000393587	0.0110641	Chadl	214685	GO:0005518	chondroadherin-like
ENSMUSG00000025969	43.2325	-1.25801	0.354939	-3.5443	0.000393658	0.0110641	Nrp2	18187	GO:0001525	neuropilin 2
ENSMUSG00000079254	258.836	-0.852353	0.240509	-3.54395	0.00039418	0.0110641
ENSMUSG00000009894	274.205	-0.762154	0.215274	-3.54039	0.000399536	0.0111897	Snap47	67826	GO:0005484	synaptosomal-associated protein, 47
ENSMUSG00000038949	76.6308	-1.02309	0.289028	-3.53977	0.000400472	0.0111912	Cnst	226744	GO:0005794	consortin, connexin sorting protein
ENSMUSG00000019916	618.143	-1.01424	0.287165	-3.53191	0.000412563	0.0114862	P4ha1	18451	GO:0004656	procollagen-proline, 2-oxoglutarate 4-dioxygenase (proline 4-hydroxylase), alpha 1 polypeptide
ENSMUSG00000025666	277.87	-0.99346	0.281325	-3.53136	0.000413433	0.0114862	Tmem47	192216	GO:0005515	transmembrane protein 47
ENSMUSG00000030543	9.45372	-1.45578	0.412267	-3.53116	0.000413745	0.0114862	Mesp2	17293	GO:0000978	mesoderm posterior 2
ENSMUSG00000045934	76.9908	-1.03224	0.292491	-3.52915	0.000416896	0.0115484	Mtmr11	194126	GO:0003674	myotubularin related protein 11
ENSMUSG00000074796	19.157	-1.41286	0.400942	-3.52386	0.000425316	0.0117559	Slc4a11	269356	GO:0005215	solute carrier family 4, sodium bicarbonate transporter-like, member 11
ENSMUSG00000097124	217.455	-1.23608	0.350841	-3.5232	0.000426374	0.0117596
ENSMUSG00000028034	315.913	0.726986	0.206425	3.5218	0.000428628	0.0117961	Fubp1	51886	GO:0001205	far upstream element (FUSE) binding protein 1
ENSMUSG00000010095	1811.73	-0.843659	0.239648	-3.52041	0.000430882	0.011822	Slc3a2	17254	GO:0003725	solute carrier family 3 (activators of dibasic and neutral amino acid transport), member 2
ENSMUSG00000021054	800.074	-0.602708	0.171221	-3.52007	0.000431434	0.011822	Sgpp1	81535	GO:0005783	sphingosine-1-phosphate phosphatase 1
ENSMUSG00000074918	407.527	-0.788201	0.224094	-3.51728	0.00043599	0.0118964
ENSMUSG00000048612	724.169	-0.76299	0.216927	-3.51726	0.000436024	0.0118964	Myof	226101	GO:0001778	myoferlin
ENSMUSG00000025007	325.882	-0.710156	0.202118	-3.51357	0.000442127	0.012037	Aldh18a1	56454	GO:0000166	aldehyde dehydrogenase 18 family, member A1
ENSMUSG00000033365	318.057	-0.707865	0.201522	-3.51259	0.000443754	0.0120555	Ipo13	230673	GO:0002147	importin 13
ENSMUSG00000061740	47.4447	-1.33256	0.379572	-3.51068	0.000446956	0.0121165	Cyp2d22	56448	GO:0004497	cytochrome P450, family 2, subfamily d, polypeptide 22
ENSMUSG00000024924	1122.18	-0.925507	0.263706	-3.50962	0.000448754	0.0121393	Vldlr	22359	GO:0000122	very low density lipoprotein receptor
ENSMUSG00000027699	92.5871	0.987415	0.281504	3.50764	0.000452102	0.0122039	Ect2	13605	GO:0000902	ect2 oncogene
ENSMUSG00000075702	229.162	-1.19421	0.340602	-3.50616	0.00045462	0.0122458	Selm	114679	GO:0003674	selenoprotein M
ENSMUSG00000047407	222.534	0.775273	0.221535	3.49956	0.000466033	0.0125079	Tgif1	21815	GO:0000122	TGFB-induced factor homeobox 1
ENSMUSG00000027496	52.7759	1.09394	0.312609	3.49939	0.000466321	0.0125079	Aurka	20878	GO:0000166	aurora kinase A
ENSMUSG00000030796	32.8205	1.32643	0.379617	3.49413	0.000475616	0.0127303	Tead2	21677	GO:0001570	TEA domain family member 2
ENSMUSG00000005410	136.567	1.03936	0.297527	3.49334	0.000477017	0.0127409	Mcm5	17218	GO:0000166	minichromosome maintenance complex component 5
ENSMUSG00000030761	16.0702	-1.4136	0.404961	-3.4907	0.000481757	0.0128405	Myo7a	17921	GO:0000146	myosin VIIA
ENSMUSG00000066842	42.98	1.25213	0.358894	3.48885	0.00048511	0.0129027	Hmcn1	545370	GO:0003674	hemicentin 1
ENSMUSG00000037348	97.626	-0.987736	0.283397	-3.48534	0.000491504	0.0130454	Paqr7	71904	GO:0003707	progestin and adipoQ receptor family member VII
ENSMUSG00000022512	50.104	1.21399	0.348488	3.48359	0.000494743	0.0130868	Cldn1	12737	GO:0005198	claudin 1
ENSMUSG00000002688	38.8137	-1.24429	0.357208	-3.48338	0.000495127	0.0130868	Prkd1	18760	GO:0000166	protein kinase D1
ENSMUSG00000037999	228.171	-1.00798	0.290007	-3.47569	0.000509542	0.0134246	Arap2	212285	GO:0005096	ArfGAP with RhoGAP domain, ankyrin repeat and PH domain 2
ENSMUSG00000022892	5500.35	-0.640303	0.184237	-3.47544	0.000510023	0.0134246	App	11820	GO:0001967	amyloid beta (A4) precursor protein
ENSMUSG00000032766	161.213	-1.00082	0.288524	-3.46875	0.000522882	0.0137052	Gng11	66066	GO:0004871	guanine nucleotide binding protein (G protein), gamma 11
ENSMUSG00000025223	539.058	0.629601	0.181519	3.46851	0.000523362	0.0137052	Ldb1	16825	GO:0000790	LIM domain binding 1
ENSMUSG00000001918	44.0265	-1.2728	0.367016	-3.46797	0.000524401	0.0137052	Slc1a5	20514	GO:0005794	solute carrier family 1 (neutral amino acid transporter), member 5
ENSMUSG00000029859	387.137	-0.64636	0.186396	-3.46766	0.000525005	0.0137052	Epha1	13835	GO:0000166	Eph receptor A1
ENSMUSG00000070639	19.6099	1.35009	0.39002	3.4616	0.000536968	0.0139887	Lrrc8b	433926	GO:0003674	leucine rich repeat containing 8 family, member B
ENSMUSG00000074151	34.6006	1.3026	0.376744	3.45752	0.000545177	0.0141735	Nlrc5	434341	GO:0000166	NLR family, CARD domain containing 5
ENSMUSG00000026639	3750.64	-0.600329	0.173896	-3.45222	0.000555989	0.014425	Lamb3	16780	GO:0005576	laminin, beta 3
ENSMUSG00000032348	270.08	0.698348	0.202334	3.45146	0.000557565	0.0144364	Gsta4	14860	GO:0004364	glutathione S-transferase, alpha 4
ENSMUSG00000034684	171.217	-0.816302	0.236981	-3.44459	0.000571922	0.014778	Sema3f	20350	GO:0001755	sema domain, immunoglobulin domain (Ig), short basic domain, secreted, (semaphorin) 3F
ENSMUSG00000025133	243.168	0.71782	0.209211	3.43108	0.000601179	0.0155024	Ints4	101861	GO:0003674	integrator complex subunit 4
ENSMUSG00000042367	68.6062	-1.15822	0.337872	-3.42797	0.00060811	0.0156493	Gjb3	14620	GO:0001890	gap junction protein, beta 3
ENSMUSG00000048696	77.1077	0.972912	0.284337	3.42169	0.000622335	0.0159829	Mex3d	237400	GO:0003676	mex3 RNA binding family member D
ENSMUSG00000024338	354.393	0.719248	0.210324	3.41972	0.000626862	0.0160667	Psmb8	16913	GO:0000502	proteasome (prosome, macropain) subunit, beta type 8 (large multifunctional peptidase 7)
ENSMUSG00000031004	528.559	0.783192	0.229165	3.41759	0.000631793	0.0161311	Mki67	17345	GO:0000775	antigen identified by monoclonal antibody Ki 67
ENSMUSG00000010660	57.1443	-1.14539	0.335151	-3.41753	0.000631917	0.0161311	Plcd1	18799	GO:0001525	phospholipase C, delta 1
ENSMUSG00000020432	378.262	0.857239	0.251165	3.41305	0.000642391	0.0163655	Tcn2	21452	GO:0005576	transcobalamin 2
ENSMUSG00000029032	141.643	-0.930281	0.272651	-3.41199	0.000644916	0.0163969	Arhgef16	230972	GO:0005085	Rho guanine nucleotide exchange factor (GEF) 16
ENSMUSG00000059824	254.893	-1.06039	0.310855	-3.41121	0.000646756	0.0164095	Dbp	13170	GO:0000977	D site albumin promoter binding protein
ENSMUSG00000069805	14.2374	1.38308	0.405513	3.41068	0.000648	0.0164095	Fbp1	14121	GO:0003824	fructose bisphosphatase 1
ENSMUSG00000028796	871.842	-0.599167	0.175873	-3.40682	0.000657243	0.0165796	Phc2	54383	GO:0000792	polyhomeotic-like 2 (Drosophila)
ENSMUSG00000006205	254.466	-1.20464	0.353622	-3.40657	0.000657841	0.0165796	Htra1	56213	GO:0001558	HtrA serine peptidase 1
ENSMUSG00000018648	118.818	-0.904321	0.265489	-3.40624	0.000658635	0.0165796	Dusp14	56405	GO:0004721	dual specificity phosphatase 14
ENSMUSG00000043496	335.145	-0.880399	0.258548	-3.40516	0.000661245	0.0166123	Tril	66873	GO:0001530	TLR4 interactor with leucine-rich repeats
ENSMUSG00000046718	673.283	1.09896	0.323095	3.40135	0.000670531	0.0168123	Bst2	69550	GO:0002376	bone marrow stromal cell antigen 2
ENSMUSG00000019982	38.7698	1.16477	0.342754	3.39827	0.000678133	0.0169694	Myb	17863	GO:0000082	myeloblastosis oncogene
ENSMUSG00000027861	15.0377	-1.38015	0.406383	-3.39619	0.00068332	0.0170655	Casq2	12373	GO:0002027	calsequestrin 2
ENSMUSG00000026991	920.309	-0.60572	0.178447	-3.39439	0.000687816	0.017144	Pkp4	227937	GO:0000922	plakophilin 4
ENSMUSG00000028713	52.7032	-1.31653	0.388441	-3.38926	0.000700816	0.0174338	Cyp4b1	13120	GO:0004497	cytochrome P450, family 4, subfamily b, polypeptide 1
ENSMUSG00000025185	46.5143	-1.34682	0.39754	-3.38789	0.000704321	0.0174867	Loxl4	67573	GO:0004720	lysyl oxidase-like 4
ENSMUSG00000024754	565.873	-0.810704	0.239343	-3.3872	0.000706091	0.0174964	Tmem2	83921	GO:0005913	transmembrane protein 2
ENSMUSG00000027784	76.1501	1.01926	0.301108	3.38502	0.000711718	0.0175784	Ppm1l	242083	GO:0000165	protein phosphatase 1 (formerly 2C)-like
ENSMUSG00000043822	17.173	-1.39905	0.413327	-3.38485	0.000712171	0.0175784	Adamtsl5	66548	GO:0001527	ADAMTS-like 5
ENSMUSG00000024727	9.3856	-1.35199	0.400358	-3.37695	0.000732934	0.0180558	Trpm6	225997	GO:0000166	transient receptor potential cation channel, subfamily M, member 6
ENSMUSG00000022108	7066.02	-0.572743	0.169671	-3.37561	0.000736509	0.0181087	Itm2b	16432	GO:0001540	integral membrane protein 2B
ENSMUSG00000022602	73.8132	-1.09176	0.324117	-3.36843	0.000755982	0.0185515	Arc	11838	GO:0003779	activity regulated cytoskeletal-associated protein
ENSMUSG00000032231	1938.41	-0.619873	0.184475	-3.36021	0.000778846	0.0190757	Anxa2	12306	GO:0001525	annexin A2
ENSMUSG00000017144	395.084	-0.726706	0.216365	-3.3587	0.000783092	0.0191363	Rnd3	74194	GO:0000166	Rho family GTPase 3
ENSMUSG00000021182	156.804	0.876143	0.260892	3.35826	0.000784335	0.0191363	Ccdc88c	68339	GO:0001932	coiled-coil domain containing 88C
ENSMUSG00000037474	58.0303	1.03624	0.308808	3.35561	0.000791893	0.0192836	Dtl	76843	GO:0000209	denticleless E3 ubiquitin protein ligase
ENSMUSG00000070407	14.879	-1.38573	0.41316	-3.35399	0.000796561	0.0193288	Hs3st3b1	54710	GO:0001517	heparan sulfate (glucosamine) 3-O-sulfotransferase 3B1
ENSMUSG00000027777	42.3217	-1.1824	0.352545	-3.3539	0.000796798	0.0193288	Schip1	30953	GO:0001553	schwannomin interacting protein 1
ENSMUSG00000031825	727.028	-1.3823	0.412766	-3.34887	0.000811413	0.0196458	Crispld2	78892	GO:0005539	cysteine-rich secretory protein LCCL domain containing 2
ENSMUSG00000028337	568.301	0.722439	0.215766	3.34825	0.000813228	0.0196522	Coro2a	107684	GO:0003779	coronin, actin binding protein 2A
ENSMUSG00000016495	138.7	-0.807998	0.241364	-3.34764	0.000815036	0.0196585	Plgrkt	67759	GO:0005515	plasminogen receptor, C-terminal lysine transmembrane protein
ENSMUSG00000026797	161.317	-0.898841	0.268919	-3.34242	0.000830515	0.0199869	Stxbp1	20910	GO:0000149	syntaxin binding protein 1
ENSMUSG00000029185	320.563	-0.874153	0.261567	-3.34199	0.000831803	0.0199869	Fam114a1	68303	GO:0003674	family with sequence similarity 114, member A1
ENSMUSG00000020914	337.236	0.73148	0.219095	3.33863	0.000841911	0.0201876	Top2a	21973	GO:0000166	topoisomerase (DNA) II alpha
ENSMUSG00000004267	18.8013	-1.34558	0.403091	-3.33816	0.000843338	0.0201876	Eno2	13807	GO:0000015	enolase 2, gamma neuronal
ENSMUSG00000017765	92.1693	-1.01253	0.303686	-3.33414	0.000855633	0.0204434	Slc12a4	20498	GO:0005215	solute carrier family 12, member 4
ENSMUSG00000064351	16840.6	-0.538894	0.161726	-3.33215	0.000861787	0.0205517	COX1	17708	GO:0004129	cytochrome c oxidase subunit I
ENSMUSG00000066861	84.6743	1.09798	0.32998	3.3274	0.000876598	0.0208657	Oas1g	23960	GO:0001730	2'-5' oligoadenylate synthetase 1G
ENSMUSG00000032363	8.28194	1.35889	0.408501	3.32652	0.000879364	0.0208923	Adamts7	108153	GO:0004222	a disintegrin-like and metallopeptidase (reprolysin type) with thrombospondin type 1 motif, 7
ENSMUSG00000027692	170.717	-1.03042	0.310225	-3.32152	0.000895282	0.0212307	Tnik	665113	GO:0000166	TRAF2 and NCK interacting kinase
ENSMUSG00000026223	1482.06	-0.658065	0.19823	-3.31971	0.000901116	0.0213292	Itm2c	64294	GO:0001540	integral membrane protein 2C
ENSMUSG00000022510	620.474	-0.864001	0.260511	-3.31656	0.000911321	0.0215306	Trp63	22061	GO:0000122	transformation related protein 63
ENSMUSG00000026605	108.076	0.974853	0.294305	3.31238	0.000925042	0.0217812	Cenpf	108000	GO:0000278	centromere protein F
ENSMUSG00000041000	114.89	-0.957756	0.289152	-3.31229	0.000925361	0.0217812	Trim62	67525	GO:0004842	tripartite motif-containing 62
ENSMUSG00000025001	120.602	0.847465	0.256196	3.30788	0.000940043	0.0220858	Hells	15201	GO:0000166	helicase, lymphoid specific
ENSMUSG00000037992	225.625	0.715555	0.216405	3.30656	0.000944493	0.0221493	Rara	19401	GO:0000122	retinoic acid receptor, alpha
ENSMUSG00000038679	3067.13	0.598108	0.181015	3.3042	0.000952491	0.0222957	Trps1	83925	GO:0000122	trichorhinophalangeal syndrome I (human)
ENSMUSG00000015533	140.772	-1.13631	0.343995	-3.30327	0.000955648	0.0223284	Itga2	16398	GO:0002687	integrin alpha 2
ENSMUSG00000032481	503.116	0.644381	0.195203	3.30108	0.000963118	0.0224615	Smarcc1	20588	GO:0000790	SWI/SNF related, matrix associated, actin dependent regulator of chromatin, subfamily c, member 1
ENSMUSG00000038209	11.2436	-1.36235	0.413048	-3.29828	0.000972801	0.0226367	Itln1	16429	GO:0001934	intelectin 1 (galactofuranose binding)
ENSMUSG00000032353	752.785	-0.722134	0.218969	-3.29787	0.000974197	0.0226367	Tmed3	66111	GO:0003674	transmembrane emp24 domain containing 3
ENSMUSG00000027962	171.532	-1.36251	0.413405	-3.29583	0.000981305	0.0227602	Vcam1	22329	GO:0002102	vascular cell adhesion molecule 1
ENSMUSG00000037509	38.521	-1.16078	0.352266	-3.29519	0.000983562	0.0227709	Arhgef4	226970	GO:0005085	Rho guanine nucleotide exchange factor (GEF) 4
ENSMUSG00000016995	353.439	1.05504	0.320594	3.29088	0.000998729	0.0230799	Matn4	17183	GO:0005509	matrilin 4
ENSMUSG00000071647	187.865	-0.714443	0.217265	-3.28835	0.00100776	0.0232462	Eml3	225898	GO:0000226	echinoderm microtubule associated protein like 3
ENSMUSG00000027386	603.037	-1.35862	0.413405	-3.28641	0.00101472	0.0233644	Fbln7	70370	GO:0005509	fibulin 7
ENSMUSG00000049969	285.82	0.682774	0.207872	3.28458	0.00102134	0.0234741	Plekhf2	71801	GO:0005768	pleckstrin homology domain containing, family F (with FYVE domain) member 2
ENSMUSG00000032328	1364.61	-0.704311	0.2145	-3.2835	0.00102526	0.0235217	Tmem30a	69981	GO:0005515	transmembrane protein 30A
ENSMUSG00000028700	795.501	-0.639983	0.194962	-3.28261	0.00102852	0.0235539	Pomgnt1	68273	GO:0000009	protein O-linked mannose beta 1,2-N-acetylglucosaminyltransferase
ENSMUSG00000034685	53.9139	1.06153	0.323466	3.28174	0.00103168	0.0235837	Fam171a2	217219	GO:0003674	family with sequence similarity 171, member A2
ENSMUSG00000048285	245.578	-0.712753	0.21739	-3.27868	0.00104293	0.0237979	Frmd6	319710	GO:0003383	FERM domain containing 6
ENSMUSG00000031636	21.716	1.27919	0.39042	3.27644	0.00105125	0.0239447	Pdlim3	53318	GO:0005737	PDZ and LIM domain 3
ENSMUSG00000024661	12716.4	-0.575876	0.175892	-3.27403	0.00106027	0.0241069	Fth1	14319	GO:0004322	ferritin heavy polypeptide 1
ENSMUSG00000033720	124.645	0.942837	0.288378	3.26945	0.00107756	0.0244561	Sfxn5	94282	GO:0005739	sideroflexin 5
ENSMUSG00000025064	1581.37	-0.729449	0.223259	-3.26727	0.0010859	0.0246013	Col17a1	12821	GO:0005515	collagen, type XVII, alpha 1
ENSMUSG00000089817	14.382	-1.34897	0.412974	-3.26647	0.00108896	0.0246215
ENSMUSG00000017421	585.401	0.572194	0.175196	3.26603	0.00109066	0.0246215	Zfp207	22680	GO:0000070	zinc finger protein 207
ENSMUSG00000029392	119.866	-0.832172	0.254905	-3.26463	0.00109607	0.0246592	Rilpl1	75695	GO:0003382	Rab interacting lysosomal protein-like 1
ENSMUSG00000003518	92.0777	-0.966501	0.296084	-3.26428	0.00109742	0.0246592	Dusp3	72349	GO:0000188	dual specificity phosphatase 3 (vaccinia virus phosphatase VH1-related)
ENSMUSG00000013846	228.983	-0.981686	0.300753	-3.26409	0.00109817	0.0246592	St3gal1	20442	GO:0001574	ST3 beta-galactoside alpha-2,3-sialyltransferase 1
ENSMUSG00000031822	179.533	0.908474	0.278442	3.26271	0.00110352	0.0247356	Gse1	382034	GO:0003674	genetic suppressor element 1, coiled-coil protein
ENSMUSG00000030541	268.216	0.717743	0.220112	3.2608	0.00111097	0.0248586	Idh2	269951	GO:0000287	isocitrate dehydrogenase 2 (NADP+), mitochondrial
ENSMUSG00000052974	19.7965	1.32975	0.408088	3.2585	0.00112004	0.0249815	Cyp2f2	13107	GO:0004497	cytochrome P450, family 2, subfamily f, polypeptide 2
ENSMUSG00000018920	177.18	-0.784764	0.240843	-3.25841	0.0011204	0.0249815	Cxcl16	66102	GO:0005041	chemokine (C-X-C motif) ligand 16
ENSMUSG00000042724	80.8711	1.06799	0.327992	3.25614	0.00112938	0.0251376	Map3k9	338372	GO:0000166	mitogen-activated protein kinase kinase kinase 9
ENSMUSG00000029334	25.1957	-1.29497	0.39862	-3.24862	0.00115965	0.0257662	Prkg2	19092	GO:0000166	protein kinase, cGMP-dependent, type II
ENSMUSG00000031504	159.119	-0.733712	0.225989	-3.24667	0.00116763	0.0258982	Rab20	19332	GO:0000166	RAB20, member RAS oncogene family
ENSMUSG00000024039	73.5966	-1.22316	0.377109	-3.24353	0.00118059	0.0261399	Cbs	12411	GO:0001958	cystathionine beta-synthase
ENSMUSG00000046447	162.906	-0.774634	0.239159	-3.23899	0.00119952	0.0264963	Camk2n1	66259	GO:0004860	calcium/calmodulin-dependent protein kinase II inhibitor 1
ENSMUSG00000027775	372.422	0.918774	0.283688	3.23867	0.00120087	0.0264963	Mfsd1	66868	GO:0003674	major facilitator superfamily domain containing 1
ENSMUSG00000054545	21.9612	-1.3344	0.412766	-3.23283	0.00122569	0.0269971	Ugt1a6a	94284	GO:0005743	UDP glucuronosyltransferase 1 family, polypeptide A6A
ENSMUSG00000006782	422.381	-0.718511	0.222647	-3.22713	0.00125037	0.0274931	Cnp	12799	GO:0000226	2',3'-cyclic nucleotide 3' phosphodiesterase
ENSMUSG00000004032	292.041	-0.750051	0.232524	-3.22569	0.0012567	0.0275515	Gstm5	14866	GO:0004364	glutathione S-transferase, mu 5
ENSMUSG00000017314	34.5635	-1.18519	0.367441	-3.22553	0.00125738	0.0275515	Mpp2	50997	GO:0005515	membrane protein, palmitoylated 2 (MAGUK p55 subfamily member 2)
ENSMUSG00000024511	74.4446	-0.999858	0.310141	-3.22389	0.00126464	0.0276629	Rab27b	80718	GO:0000166	RAB27B, member RAS oncogene family
ENSMUSG00000008845	18.7165	-1.31016	0.406456	-3.22337	0.00126692	0.0276652	Cd163	93671	GO:0005044	CD163 antigen
ENSMUSG00000030978	287.24	0.682887	0.212031	3.2207	0.00127879	0.0278763	Rrm1	20133	GO:0000166	ribonucleotide reductase M1
ENSMUSG00000023044	234.351	-0.657621	0.20423	-3.22	0.0012819	0.0278797	Csad	246277	GO:0003824	cysteine sulfinic acid decarboxylase
ENSMUSG00000025577	60.4587	1.02112	0.317148	3.21968	0.00128334	0.0278797	Cbx2	12416	GO:0000122	chromobox 2
ENSMUSG00000031167	438.88	0.677035	0.21041	3.21769	0.00129227	0.0280257	Rbm3	19652	GO:0000166	RNA binding motif protein 3
ENSMUSG00000018932	331.994	-0.637089	0.198075	-3.2164	0.0012981	0.0280863	Map2k3	26397	GO:0000165	mitogen-activated protein kinase kinase 3
ENSMUSG00000027896	122.353	-1.07064	0.3329	-3.21609	0.00129949	0.0280863	Slc16a4	229699	GO:0005886	solute carrier family 16 (monocarboxylic acid transporters), member 4
ENSMUSG00000024900	145.161	0.828103	0.257624	3.21438	0.00130725	0.028206	Cpt1a	12894	GO:0001676	carnitine palmitoyltransferase 1a, liver
ENSMUSG00000060703	9.36976	-1.27111	0.396556	-3.20538	0.00134883	0.0290536	Cd302	66205	GO:0005737	CD302 antigen
ENSMUSG00000032038	71.1054	-1.17921	0.367974	-3.20459	0.00135253	0.0290688	St3gal4	20443	GO:0001574	ST3 beta-galactoside alpha-2,3-sialyltransferase 4
ENSMUSG00000024056	27.2673	1.19062	0.371574	3.20426	0.00135412	0.0290688	Ndc80	67052	GO:0000070	NDC80 kinetochore complex component
ENSMUSG00000000552	110.787	-0.862301	0.269464	-3.20006	0.00137398	0.0294244	Zfp385a	29813	GO:0000790	zinc finger protein 385A
ENSMUSG00000029228	46.4519	1.0263	0.320739	3.19978	0.00137532	0.0294244	Lnx1	16924	GO:0004842	ligand of numb-protein X 1
ENSMUSG00000074063	33.1367	-1.14709	0.358871	-3.19637	0.00139167	0.0297241	Osgin1	71839	GO:0005575	oxidative stress induced growth inhibitor 1
ENSMUSG00000039232	45.002	-1.13326	0.354726	-3.19476	0.00139947	0.02984	Stx11	74732	GO:0000149	syntaxin 11
ENSMUSG00000031955	320.44	-0.632363	0.197967	-3.19428	0.0014018	0.02984	Bcar1	12927	GO:0001726	breast cancer anti-estrogen resistance 1
ENSMUSG00000028312	147.254	0.740014	0.231722	3.19354	0.00140538	0.0298661	Smc2	14211	GO:0000166	structural maintenance of chromosomes 2
ENSMUSG00000050296	5.09879	1.22723	0.384656	3.19046	0.00142046	0.0301361	Abca12	74591	GO:0005102	ATP-binding cassette, sub-family A (ABC1), member 12
ENSMUSG00000003814	3906.21	-0.538076	0.169006	-3.18376	0.00145374	0.0307907	Calr	12317	GO:0000122	calreticulin
ENSMUSG00000057454	38.5146	-1.2035	0.378205	-3.18213	0.00146197	0.0309134	Lypd3	72434	GO:0005615	Ly6/Plaur domain containing 3
ENSMUSG00000027326	46.8683	1.06417	0.334491	3.18146	0.00146532	0.0309327	Knl1	76464	GO:0000775	kinetochore scaffold 1
ENSMUSG00000020439	815.445	-0.781121	0.24597	-3.17567	0.00149491	0.0315048	Smtn	29856	GO:0005654	smoothelin
ENSMUSG00000066456	251.186	-0.726087	0.228812	-3.17329	0.00150723	0.0317118	Hmgn3	94353	GO:0000785	high mobility group nucleosomal binding domain 3
ENSMUSG00000032788	325.254	-0.895165	0.282274	-3.17126	0.00151779	0.0318812	Pdxk	216134	GO:0000166	pyridoxal (pyridoxine, vitamin B6) kinase
ENSMUSG00000056665	62.594	-1.0546	0.332658	-3.17022	0.00152324	0.0318974	Them6	223626	GO:0003674	thioesterase superfamily member 6
ENSMUSG00000039405	154.718	-0.77102	0.243212	-3.17015	0.00152359	0.0318974	Prss23	76453	GO:0004252	protease, serine 23
ENSMUSG00000000594	419.421	-0.760977	0.24012	-3.16915	0.00152885	0.0319547	Gm2a	14667	GO:0004563	GM2 ganglioside activator protein
ENSMUSG00000030095	330.577	-0.632824	0.199977	-3.16449	0.00155356	0.0324177	Tmem43	74122	GO:0005634	transmembrane protein 43
ENSMUSG00000028842	128.453	-0.838949	0.265163	-3.1639	0.00155669	0.0324298	Ago3	214150	GO:0000794	argonaute RISC catalytic subunit 3
ENSMUSG00000040466	213.969	-0.756597	0.239224	-3.16272	0.00156302	0.0324426	Blvrb	233016	GO:0004074	biliverdin reductase B (flavin reductase (NADPH))
ENSMUSG00000040289	607.019	0.658777	0.208318	3.16237	0.00156492	0.0324426	Hey1	15213	GO:0000122	hairy/enhancer-of-split related with YRPW motif 1
ENSMUSG00000037104	839.433	-0.611843	0.193503	-3.16193	0.00156726	0.0324426	Socs5	56468	GO:0004860	suppressor of cytokine signaling 5
ENSMUSG00000047766	41.2754	1.04489	0.3305	3.16153	0.00156942	0.0324426	Lrrc49	102747	GO:0003674	leucine rich repeat containing 49
ENSMUSG00000024413	204.251	-0.795193	0.251531	-3.16141	0.00157009	0.0324426	Npc1	18145	GO:0005319	Niemann-Pick type C1
ENSMUSG00000002265	978.085	0.686355	0.217352	3.15781	0.00158962	0.0327926	Peg3	18616	GO:0000122	paternally expressed 3
ENSMUSG00000032997	240.159	-0.715691	0.226845	-3.15498	0.00160509	0.0330346	Chpf	74241	GO:0005575	chondroitin polymerizing factor
ENSMUSG00000037710	113.672	-0.832348	0.26387	-3.15438	0.00160838	0.0330346	Cisd1	52637	GO:0005506	CDGSH iron sulfur domain 1
ENSMUSG00000011832	212.76	-0.720333	0.22837	-3.15424	0.00160916	0.0330346	Evi5l	213027	GO:0005096	ecotropic viral integration site 5 like
ENSMUSG00000091747	126.605	0.867221	0.275151	3.1518	0.00162267	0.0332582
ENSMUSG00000026622	42.9943	1.18143	0.375161	3.14911	0.00163767	0.0335115	Nek2	18005	GO:0000070	NIMA (never in mitosis gene a)-related expressed kinase 2
ENSMUSG00000021792	14.6466	1.27675	0.405747	3.14666	0.00165144	0.0337389	Fam213a	70564	GO:0005737	family with sequence similarity 213, member A
ENSMUSG00000029832	47.415	1.09545	0.348345	3.14472	0.00166246	0.0339094	Nfe2l3	18025	GO:0000122	nuclear factor, erythroid derived 2, like 3
ENSMUSG00000044433	114.836	0.868538	0.276254	3.14398	0.00166667	0.0339406	Camsap3	69697	GO:0000226	calmodulin regulated spectrin-associated protein family, member 3
ENSMUSG00000031616	16.4726	1.28131	0.408197	3.13894	0.00169557	0.034474	Ednra	13617	GO:0001569	endothelin receptor type A
ENSMUSG00000020376	412.93	0.561594	0.179093	3.13577	0.00171406	0.0347941	Rnf130	59044	GO:0004842	ring finger protein 130
ENSMUSG00000032418	757.045	-0.565392	0.180425	-3.13367	0.00172638	0.0349083	Me1	17436	GO:0004470	malic enzyme 1, NADP(+)-dependent, cytosolic
ENSMUSG00000020330	103.583	0.818876	0.261405	3.1326	0.00173267	0.0349083	Hmmr	15366	GO:0005540	hyaluronan mediated motility receptor (RHAMM)
ENSMUSG00000034522	534.851	0.700491	0.223634	3.13231	0.00173437	0.0349083	Zfp395	380912	GO:0000978	zinc finger protein 395
ENSMUSG00000025329	18.3489	-1.26731	0.404603	-3.13223	0.00173482	0.0349083	Padi1	18599	GO:0004668	peptidyl arginine deiminase, type I
ENSMUSG00000043885	97.475	-0.903342	0.288446	-3.13175	0.00173766	0.0349083	Slc36a4	234967	GO:0003333	solute carrier family 36 (proton/amino acid symporter), member 4
ENSMUSG00000027544	44.092	-1.0586	0.338034	-3.13163	0.00173838	0.0349083	Nfatc2	18019	GO:0000122	nuclear factor of activated T cells, cytoplasmic, calcineurin dependent 2
ENSMUSG00000002565	54.1647	-1.14348	0.365151	-3.13154	0.00173895	0.0349083	Scin	20259	GO:0003779	scinderin
ENSMUSG00000022817	940.001	-0.556287	0.177755	-3.12951	0.00175096	0.035094	Itgb5	16419	GO:0004872	integrin beta 5
ENSMUSG00000028015	180.257	-0.731729	0.234016	-3.12683	0.00176701	0.0353598	Ctso	229445	GO:0004197	cathepsin O
ENSMUSG00000091337	528.741	-0.761673	0.243716	-3.12525	0.00177656	0.0354949	Eid1	58521	GO:0000122	EP300 interacting inhibitor of differentiation 1
ENSMUSG00000060924	34.6925	-1.23037	0.393868	-3.1238	0.0017853	0.0356133	Csmd1	94109	GO:0001964	CUB and Sushi multiple domains 1
ENSMUSG00000020325	48.4508	-1.0612	0.33997	-3.12146	0.00179954	0.0358411	Fstl3	83554	GO:0001503	follistatin-like 3
ENSMUSG00000049288	299.401	-0.663555	0.21282	-3.11792	0.00182134	0.0361862	Lix1l	280411	GO:0003674	Lix1-like
ENSMUSG00000021118	168.165	-0.833916	0.267476	-3.11772	0.00182258	0.0361862	Plek2	27260	GO:0005737	pleckstrin 2
ENSMUSG00000027223	528.316	-0.75375	0.241858	-3.1165	0.00183011	0.036279	Mapk8ip1	19099	GO:0005078	mitogen-activated protein kinase 8 interacting protein 1
ENSMUSG00000057766	24.5913	-1.18943	0.382296	-3.11127	0.00186286	0.0368144	Ankrd29	225187	GO:0003674	ankyrin repeat domain 29
ENSMUSG00000031891	4.49784	1.13987	0.36637	3.11126	0.00186292	0.0368144	Hsd11b2	15484	GO:0000252	hydroxysteroid 11-beta dehydrogenase 2
ENSMUSG00000034612	246.843	-0.976676	0.314047	-3.10997	0.00187105	0.0369175	Chst11	58250	GO:0001537	carbohydrate sulfotransferase 11
ENSMUSG00000035293	159.573	0.699763	0.225103	3.10863	0.00187955	0.0369587	G2e3	217558	GO:0000209	G2/M-phase specific E3 ubiquitin ligase
ENSMUSG00000033684	280.285	-0.825924	0.265704	-3.10844	0.0018808	0.0369587	Qsox1	104009	GO:0003756	quiescin Q6 sulfhydryl oxidase 1
ENSMUSG00000037321	410.941	0.874549	0.281362	3.10827	0.00188187	0.0369587	Tap1	21354	GO:0000166	transporter 1, ATP-binding cassette, sub-family B (MDR/TAP)
ENSMUSG00000031274	1923.03	-0.726925	0.23397	-3.10691	0.00189055	0.0370716	Col4a5	12830	GO:0005587	collagen, type IV, alpha 5
ENSMUSG00000030207	193.745	0.66424	0.214036	3.1034	0.00191309	0.0374558	Fam234b	74525	GO:0003674	family with sequence similarity 234, member B
ENSMUSG00000026833	13.9766	-1.27986	0.412556	-3.10227	0.00192041	0.0375412	Olfm1	56177	GO:0001540	olfactomedin 1
ENSMUSG00000018379	708.428	0.545492	0.175928	3.10066	0.00193093	0.0376887	Srsf1	110809	GO:0000166	serine/arginine-rich splicing factor 1
ENSMUSG00000001403	100.989	0.844992	0.272715	3.09844	0.0019454	0.0379128	Ube2c	68612	GO:0000166	ubiquitin-conjugating enzyme E2C
ENSMUSG00000021493	170.705	-0.727022	0.234891	-3.09515	0.00196715	0.038278	Pdlim7	67399	GO:0001503	PDZ and LIM domain 7
ENSMUSG00000030091	118.613	1.05462	0.34102	3.09254	0.0019845	0.0385565	Nup210	54563	GO:0005634	nucleoporin 210
ENSMUSG00000038521	34.6781	-1.24119	0.401467	-3.09163	0.0019906	0.0386158	C1s1	50908	GO:0002376	complement component 1, s subcomponent 1
ENSMUSG00000090145	7.77345	-1.2619	0.408256	-3.09095	0.00199515	0.0386451	Ugt1a6b	394435	GO:0005783	UDP glucuronosyltransferase 1 family, polypeptide A6B
ENSMUSG00000033880	2642.38	0.706905	0.228918	3.08804	0.00201484	0.038967	Lgals3bp	19039	GO:0005044	lectin, galactoside-binding, soluble, 3 binding protein
ENSMUSG00000074305	583.487	-0.716888	0.232206	-3.0873	0.00201985	0.0390044	Peak1	244895	GO:0000166	pseudopodium-enriched atypical kinase 1
ENSMUSG00000040711	649.015	-0.677325	0.219528	-3.08536	0.00203303	0.0391904	Sh3pxd2b	268396	GO:0001501	SH3 and PX domains 2B
ENSMUSG00000020042	64.3799	-1.0553	0.342076	-3.08498	0.00203566	0.0391904	Btbd11	74007	GO:0005737	BTB (POZ) domain containing 11
ENSMUSG00000021662	218.408	0.672146	0.218132	3.08137	0.00206054	0.0396091	Arhgef28	110596	GO:0003723	Rho guanine nucleotide exchange factor (GEF) 28
ENSMUSG00000035686	17.9675	1.2312	0.400004	3.07796	0.00208425	0.0399663	Thrsp	21835	GO:0005515	thyroid hormone responsive
ENSMUSG00000034320	1062.73	-0.687738	0.223452	-3.07779	0.00208542	0.0399663	Slc26a2	13521	GO:0001503	solute carrier family 26 (sulfate transporter), member 2
ENSMUSG00000027297	27.1422	1.12627	0.366059	3.07676	0.00209267	0.0400448	Ltk	17005	GO:0000166	leukocyte tyrosine kinase
ENSMUSG00000022037	529.835	-1.044	0.339644	-3.0738	0.00211353	0.0402375	Clu	12759	GO:0000902	clusterin
ENSMUSG00000037411	78.9241	-1.07239	0.348892	-3.0737	0.0021142	0.0402375	Serpine1	18787	GO:0001890	serine (or cysteine) peptidase inhibitor, clade E, member 1
ENSMUSG00000039519	15.7169	-1.25716	0.409016	-3.07363	0.00211473	0.0402375	Cyp7b1	13123	GO:0004497	cytochrome P450, family 7, subfamily b, polypeptide 1
ENSMUSG00000008734	116.071	-0.958033	0.311704	-3.07353	0.00211542	0.0402375	Gprc5b	64297	GO:0001934	G protein-coupled receptor, family C, group 5, member B
ENSMUSG00000032528	256.145	0.815196	0.265494	3.07049	0.00213707	0.0405883	Vipr1	22354	GO:0004871	vasoactive intestinal peptide receptor 1
ENSMUSG00000062661	25.5743	1.12777	0.367691	3.06716	0.00216104	0.0409823	Ncs1	14299	GO:0000287	neuronal calcium sensor 1
ENSMUSG00000019970	780.171	-0.71896	0.234558	-3.06517	0.00217545	0.0411664	Sgk1	20393	GO:0000166	serum/glucocorticoid regulated kinase 1
ENSMUSG00000020074	273.137	0.659494	0.215175	3.06493	0.00217724	0.0411664	Ccar1	67500	GO:0001047	cell division cycle and apoptosis regulator 1
ENSMUSG00000003779	109.91	0.815655	0.26623	3.06372	0.00218604	0.0412356	Kif20a	19348	GO:0000166	kinesin family member 20A
ENSMUSG00000026822	12679.9	-0.798488	0.260643	-3.06353	0.0021874	0.0412356	Lcn2	16819	GO:0002020	lipocalin 2
ENSMUSG00000020358	1264.34	0.506761	0.165462	3.0627	0.00219353	0.0412897	Hnrnpab	15384	GO:0000122	heterogeneous nuclear ribonucleoprotein A/B
ENSMUSG00000044313	50.9758	-1.07474	0.350989	-3.06204	0.00219832	0.041317	Mab21l3	242125	GO:0003674	mab-21-like 3 (C. elegans)
ENSMUSG00000026875	17.4541	-1.22558	0.400305	-3.06161	0.00220149	0.041317	Traf1	22029	GO:0005164	TNF receptor-associated factor 1
ENSMUSG00000025207	46.5666	-1.12671	0.368324	-3.05902	0.00222065	0.0416151	Sema4g	26456	GO:0001755	sema domain, immunoglobulin domain (Ig), transmembrane domain (TM) and short cytoplasmic domain, (semaphorin) 4G
ENSMUSG00000020695	19.3575	-1.25891	0.411621	-3.05843	0.002225	0.0416197	Mrc2	17534	GO:0001649	mannose receptor, C type 2
ENSMUSG00000051236	342.158	-0.655074	0.21421	-3.0581	0.00222746	0.0416197	Msrb3	320183	GO:0005739	methionine sulfoxide reductase B3
ENSMUSG00000023460	250.907	-0.664668	0.217523	-3.05562	0.00224599	0.0419042	Rab12	19328	GO:0000166	RAB12, member RAS oncogene family
ENSMUSG00000022565	739.328	-0.609681	0.199654	-3.05369	0.00226045	0.0420883	Plec	18810	GO:0003779	plectin
ENSMUSG00000060512	366.975	0.669961	0.219413	3.05342	0.00226249	0.0420883	0610040J01Rik	76261	GO:0003674	RIKEN cDNA 0610040J01 gene
ENSMUSG00000020644	1621.03	0.521113	0.170782	3.05134	0.0022782	0.0423186	Id2	15902	GO:0000122	inhibitor of DNA binding 2
ENSMUSG00000024525	89.7047	-0.802644	0.263378	-3.0475	0.00230757	0.0427422	Impa2	114663	GO:0000287	inositol (myo)-1(or 4)-monophosphatase 2
ENSMUSG00000034917	257.884	0.869358	0.285272	3.04747	0.00230775	0.0427422	Tjp3	27375	GO:0005515	tight junction protein 3
ENSMUSG00000026421	1792.78	-0.798598	0.262239	-3.0453	0.00232449	0.0429894	Csrp1	13007	GO:0005515	cysteine and glycine-rich protein 1
ENSMUSG00000027562	239.43	-0.923092	0.303227	-3.04423	0.00233278	0.0430799	Car2	12349	GO:0002009	carbonic anhydrase 2
ENSMUSG00000028214	34.8169	-1.1835	0.388864	-3.04349	0.00233855	0.0431238	Gem	14579	GO:0000166	GTP binding protein (gene overexpressed in skeletal muscle)
ENSMUSG00000026479	947.533	-0.953936	0.313695	-3.04097	0.00235817	0.0434225	Lamc2	16782	GO:0005515	laminin, gamma 2
ENSMUSG00000016526	95.8238	0.851857	0.280469	3.03725	0.00238745	0.0438979	Dyrk3	226419	GO:0000166	dual-specificity tyrosine-(Y)-phosphorylation regulated kinase 3
ENSMUSG00000004665	407.689	-0.863984	0.284704	-3.03467	0.00240798	0.0441805	Cnn2	12798	GO:0001725	calponin 2
ENSMUSG00000026627	43.6687	1.0337	0.340657	3.03445	0.00240978	0.0441805	Tmem206	66950	GO:0003674	transmembrane protein 206
ENSMUSG00000034792	28.0327	-1.12563	0.371193	-3.03247	0.00242558	0.044406	Gna15	14676	GO:0000166	guanine nucleotide binding protein, alpha 15
ENSMUSG00000020251	8.52974	-1.24761	0.411735	-3.03014	0.00244443	0.0446866	Glt8d2	74782	GO:0000009	glycosyltransferase 8 domain containing 2
ENSMUSG00000037461	141.094	0.895809	0.295728	3.02916	0.00245233	0.0447664	Ints7	77065	GO:0000077	integrator complex subunit 7
ENSMUSG00000035245	198.37	-0.665522	0.219818	-3.02761	0.00246499	0.044933	Eogt	101351	GO:0005575	EGF domain-specific O-linked N-acetylglucosamine (GlcNAc) transferase
ENSMUSG00000027134	152.373	-0.813061	0.268798	-3.0248	0.00248798	0.0452869	Lpcat4	99010	GO:0005783	lysophosphatidylcholine acyltransferase 4
ENSMUSG00000032091	10.3298	1.25017	0.413401	3.02411	0.00249363	0.0453228	Tmprss4	214523	GO:0004252	transmembrane protease, serine 4
ENSMUSG00000038633	839.764	-0.52965	0.175167	-3.02369	0.0024971	0.0453228	Degs1	13244	GO:0005739	delta(4)-desaturase, sphingolipid 1
ENSMUSG00000028445	154.786	-0.81465	0.269511	-3.0227	0.00250533	0.0454074	Enho	69638	GO:0003674	energy homeostasis associated
ENSMUSG00000027306	87.6522	0.901445	0.298283	3.02211	0.00251021	0.0454309	Nusap1	108907	GO:0000070	nucleolar and spindle associated protein 1
ENSMUSG00000028716	255.919	-0.922957	0.305504	-3.02109	0.00251864	0.0455184	Pdzk1ip1	67182	GO:0003674	PDZK1 interacting protein 1
ENSMUSG00000035451	400.147	0.765302	0.253422	3.01987	0.00252885	0.0456022	Foxa1	15375	GO:0000122	forkhead box A1
ENSMUSG00000039347	62.7958	0.952614	0.315497	3.01941	0.00253267	0.0456022	Atp6v0e2	76252	GO:0006810	ATPase, H+ transporting, lysosomal V0 subunit E2
ENSMUSG00000038296	197.22	-0.804663	0.266511	-3.01925	0.00253405	0.0456022	Galnt18	233733	GO:0000009	UDP-N-acetyl-alpha-D-galactosamine:polypeptide N-acetylgalactosaminyltransferase 18
ENSMUSG00000030605	7984.94	-0.64959	0.215675	-3.01189	0.00259626	0.0466554	Mfge8	17304	GO:0001525	milk fat globule-EGF factor 8 protein
ENSMUSG00000048126	20.7238	1.1791	0.391563	3.01127	0.00260162	0.0466856	Col6a3	12835	GO:0005578	collagen, type VI, alpha 3
ENSMUSG00000056116	87.3297	0.896214	0.298584	3.00155	0.0026861	0.0481335	H2-T22	15039	GO:0002474	histocompatibility 2, T region locus 22
ENSMUSG00000027715	190.814	0.816993	0.272232	3.0011	0.00269008	0.0481369	Ccna2	12428	GO:0000079	cyclin A2
ENSMUSG00000029920	155.613	0.76629	0.255782	2.99587	0.00273661	0.0489005	Smarcad1	13990	GO:0000018	SWI/SNF-related, matrix-associated actin-dependent regulator of chromatin, subfamily a, containing DEAD/H box 1
ENSMUSG00000041889	19.0927	-1.22822	0.410239	-2.99391	0.00275424	0.0491464	Shisa4	77552	GO:0016020	shisa family member 4
ENSMUSG00000048327	94.7786	0.834429	0.279069	2.99005	0.00278932	0.0496331	Ckap2l	70466	GO:0003674	cytoskeleton associated protein 2-like
ENSMUSG00000005672	169.186	0.986893	0.330094	2.98973	0.0027922	0.0496331	Kit	16590	GO:0000166	kit oncogene
ENSMUSG00000027452	240.388	0.804176	0.268989	2.98962	0.00279326	0.0496331	Acss1	68738	GO:0000166	acyl-CoA synthetase short-chain family member 1
ENSMUSG00000024074	280.441	-0.713311	0.238781	-2.98731	0.00281446	0.04994	Crim1	50766	GO:0001558	cysteine rich transmembrane BMP regulator 1 (chordin like)
ENSMUSG00000053931	1902.83	-0.690008	0.231088	-2.9859	0.00282742	0.0500937	Cnn3	71994	GO:0003779	calponin 3, acidic
ENSMUSG00000023019	97.674	0.982494	0.329087	2.98551	0.00283102	0.0500937	Gpd1	14555	GO:0004367	glycerol-3-phosphate dehydrogenase 1 (soluble)
ENSMUSG00000021830	138.604	-0.905712	0.303903	-2.98027	0.00287994	0.0508702	Txndc16	70561	GO:0003674	thioredoxin domain containing 16
ENSMUSG00000027469	112.364	0.796746	0.267369	2.97995	0.00288293	0.0508702	Tpx2	72119	GO:0000922	TPX2, microtubule-associated
ENSMUSG00000041734	492.239	-0.609688	0.204671	-2.97887	0.00289318	0.0509802	Kirrel	170643	GO:0001933	kin of IRRE like (Drosophila)
ENSMUSG00000037007	102.533	0.754598	0.253425	2.9776	0.00290515	0.0511201	Zfp113	56314	GO:0003700	zinc finger protein 113
ENSMUSG00000045777	228.953	-0.702503	0.236	-2.97671	0.0029136	0.0511979	Ifitm10	320802	GO:0003674	interferon induced transmembrane protein 10
ENSMUSG00000035283	21.9587	-1.1861	0.398644	-2.97535	0.00292658	0.0513548	Adrb1	11554	GO:0001996	adrenergic receptor, beta 1
ENSMUSG00000031780	12.3557	-1.22819	0.41304	-2.97353	0.00294398	0.0515877	Ccl17	20295	GO:0002548	chemokine (C-C motif) ligand 17
ENSMUSG00000002107	14.0971	-1.18732	0.399353	-2.97311	0.00294798	0.0515877	Celf2	14007	GO:0000166	CUGBP, Elav-like family member 2
ENSMUSG00000042305	252.771	0.591661	0.199121	2.97137	0.00296475	0.0518096	Tmem183a	57439	GO:0003674	transmembrane protein 183A
ENSMUSG00000019872	55.902	-1.19949	0.403874	-2.96996	0.00297836	0.0519162	Smpdl3a	57319	GO:0004112	sphingomyelin phosphodiesterase, acid-like 3A
ENSMUSG00000021950	462.451	-0.945192	0.318258	-2.96989	0.00297904	0.0519162	Anxa8	11752	GO:0005509	annexin A8
ENSMUSG00000048387	167.224	-0.977989	0.329671	-2.96656	0.00301148	0.0524097	Osr1	23967	GO:0000122	odd-skipped related 1 (Drosophila)
ENSMUSG00000063506	13.1734	-1.22236	0.412392	-2.96407	0.00303601	0.0527642	Arhgap22	239027	GO:0001525	Rho GTPase activating protein 22
ENSMUSG00000031778	1776.4	-0.514066	0.173487	-2.96314	0.0030452	0.052811	Cx3cl1	20312	GO:0001774	chemokine (C-X3-C motif) ligand 1
ENSMUSG00000020167	257.316	0.625635	0.211167	2.96275	0.003049	0.052811	Tcf3	21423	GO:0000122	transcription factor 3
ENSMUSG00000038844	429.129	-0.715527	0.241526	-2.96253	0.00305119	0.052811	Kif16b	16558	GO:0000166	kinesin family member 16B
ENSMUSG00000021670	387.743	-0.742772	0.25102	-2.95901	0.00308631	0.0533461	Hmgcr	15357	GO:0004420	3-hydroxy-3-methylglutaryl-Coenzyme A reductase
ENSMUSG00000029781	1422.93	-0.631332	0.21341	-2.95831	0.00309332	0.0533945	Fkbp9	27055	GO:0003755	FK506 binding protein 9
ENSMUSG00000027953	157.776	-0.71558	0.241985	-2.95713	0.00310521	0.0535268	Slc50a1	19729	GO:0005634	solute carrier family 50 (sugar transporter), member 1
ENSMUSG00000021250	453.315	0.851544	0.288152	2.95519	0.00312475	0.0537907	Fos	14281	GO:0000978	FBJ osteosarcoma oncogene
ENSMUSG00000037990	4.70215	1.12181	0.379829	2.95346	0.00314234	0.0539788	Sh3rf3	237353	GO:0003674	SH3 domain containing ring finger 3
ENSMUSG00000024909	190.745	-0.924136	0.312942	-2.95306	0.00314644	0.0539788	Efemp2	58859	GO:0005509	epidermal growth factor-containing fibulin-like extracellular matrix protein 2
ENSMUSG00000034445	124.794	-0.976697	0.330763	-2.95286	0.00314844	0.0539788	Cyb561a3	225912	GO:0005764	cytochrome b561 family, member A3
ENSMUSG00000085881	5.7934	-1.15544	0.391745	-2.94947	0.0031832	0.0544203
ENSMUSG00000003038	73.6897	0.874128	0.296405	2.9491	0.00318701	0.0544203	Hmgn2	15331	GO:0000122	high mobility group nucleosomal binding domain 2
ENSMUSG00000024065	60.4625	-1.1415	0.387069	-2.94909	0.00318706	0.0544203	Ehd3	57440	GO:0000166	EH-domain containing 3
ENSMUSG00000064363	3831.05	-0.451162	0.153179	-2.94533	0.00322609	0.0550127	ND4	17719	GO:0005739	NADH dehydrogenase subunit 4
ENSMUSG00000036040	4.76643	1.0484	0.356333	2.94219	0.00325905	0.0555001	Adamtsl2	77794	GO:0004222	ADAMTS-like 2
ENSMUSG00000029419	28.1551	-1.08502	0.368885	-2.94134	0.00326794	0.0555769	Gm996	381353	GO:0003674	predicted gene 996
ENSMUSG00000027712	431.965	-0.599449	0.204004	-2.93841	0.00329901	0.0560302	Anxa5	11747	GO:0002230	annexin A5
ENSMUSG00000021638	82.3428	0.982572	0.334447	2.9379	0.00330446	0.0560477	Ocln	18260	GO:0005515	occludin
ENSMUSG00000020029	820.905	-0.543358	0.185088	-2.93568	0.00332821	0.0563751	Nudt4	71207	GO:0000298	nudix (nucleoside diphosphate linked moiety X)-type motif 4
ENSMUSG00000034863	53.4794	0.918929	0.313219	2.93382	0.0033482	0.0566382	Ano8	382014	GO:0005622	anoctamin 8
ENSMUSG00000037816	132.393	0.751263	0.256139	2.93303	0.00335667	0.0567059	Fbxw17	109082	GO:0003674	F-box and WD-40 domain protein 17
ENSMUSG00000097006	98.5661	-0.776996	0.26511	-2.93084	0.00338043	0.0570312	9530082P21Rik	638247	GO:0003674	RIKEN cDNA 9530082P21 gene
ENSMUSG00000050288	85.8657	0.920525	0.314159	2.93012	0.00338831	0.0570883	Fzd2	57265	GO:0003149	frizzled class receptor 2
ENSMUSG00000023942	3495.55	-0.519238	0.177281	-2.9289	0.00340158	0.0572359	Slc29a1	63959	GO:0005337	solute carrier family 29 (nucleoside transporters), member 1
ENSMUSG00000037015	74.976	-0.892998	0.305172	-2.92621	0.00343121	0.057658
ENSMUSG00000028527	115.157	-0.903744	0.3089	-2.92568	0.00343703	0.0576794	Ak4	11639	GO:0000166	adenylate kinase 4
ENSMUSG00000039497	372.576	-0.639721	0.218949	-2.92178	0.00348037	0.0582619	Dse	212898	GO:0005783	dermatan sulfate epimerase
ENSMUSG00000031134	127.965	0.758691	0.259672	2.92173	0.00348093	0.0582619	Rbmx	19655	GO:0000166	RNA binding motif protein, X chromosome
ENSMUSG00000041827	138.122	0.977784	0.334732	2.92109	0.00348805	0.0583043	Oasl1	231655	GO:0002376	2'-5' oligoadenylate synthetase-like 1
ENSMUSG00000040204	91.2191	0.916616	0.313846	2.92059	0.00349369	0.0583216	2810417H13Rik	68026	GO:0003682	RIKEN cDNA 2810417H13 gene
ENSMUSG00000034111	159.188	-0.700741	0.239974	-2.92008	0.00349947	0.0583413	Tmed8	382620	GO:0003674	transmembrane emp24 domain containing 8
ENSMUSG00000054676	197.003	-0.713514	0.244432	-2.91906	0.00351085	0.0583576	1600014C10Rik	72244	GO:0003674	RIKEN cDNA 1600014C10 gene
ENSMUSG00000044167	693.837	-0.610981	0.209311	-2.91902	0.00351134	0.0583576	Foxo1	56458	GO:0000989	forkhead box O1
ENSMUSG00000031562	52.7801	0.927695	0.317838	2.91876	0.00351424	0.0583576	Dctd	320685	GO:0003824	dCMP deaminase
ENSMUSG00000030353	23.2924	1.10172	0.378026	2.9144	0.00356374	0.0591022	Tead4	21679	GO:0000978	TEA domain family member 4
ENSMUSG00000041959	436.255	-0.727065	0.249558	-2.91341	0.00357501	0.0592117	S100a10	20194	GO:0001765	S100 calcium binding protein A10 (calpactin)
ENSMUSG00000027087	1090.42	-0.726069	0.249457	-2.9106	0.0036074	0.0596066	Itgav	16410	GO:0001525	integrin alpha V
ENSMUSG00000001036	331.378	-0.627013	0.21543	-2.91052	0.00360825	0.0596066	Epn2	13855	GO:0001701	epsin 2
ENSMUSG00000007989	13.5692	1.1903	0.40961	2.90593	0.00366163	0.0604098	Fzd3	14365	GO:0001736	frizzled class receptor 3
ENSMUSG00000078202	51.3442	-0.987449	0.340074	-2.90363	0.00368862	0.0606996	Nrarp	67122	GO:0000122	Notch-regulated ankyrin repeat protein
ENSMUSG00000040732	60.689	0.997183	0.343428	2.90362	0.00368877	0.0606996	Erg	13876	GO:0000981	avian erythroblastosis virus E-26 (v-ets) oncogene related
ENSMUSG00000017707	4374.79	-0.877518	0.302264	-2.90315	0.00369427	0.0607114	Serinc3	26943	GO:0002376	serine incorporator 3
ENSMUSG00000005873	1515.91	-0.574527	0.197947	-2.90243	0.00370282	0.0607731	Reep5	13476	GO:0005515	receptor accessory protein 5
ENSMUSG00000024854	259.239	-0.711118	0.245264	-2.8994	0.00373875	0.0612836	Pold4	69745	GO:0000731	polymerase (DNA-directed), delta 4
ENSMUSG00000028538	175.806	-0.670155	0.23139	-2.89621	0.00377703	0.0618312	St3gal3	20441	GO:0001574	ST3 beta-galactoside alpha-2,3-sialyltransferase 3
ENSMUSG00000056481	14.1222	-1.19277	0.411898	-2.89579	0.00378206	0.0618338	Cd248	70445	GO:0005509	CD248 antigen, endosialin
ENSMUSG00000027605	103.709	-0.810115	0.280047	-2.89278	0.00381847	0.0623486	Acss2	60525	GO:0000166	acyl-CoA synthetase short-chain family member 2
ENSMUSG00000018893	167.364	-1.07086	0.370261	-2.89218	0.00382573	0.062387	Mb	17189	GO:0001666	myoglobin
ENSMUSG00000032548	519.415	-0.762012	0.263661	-2.89013	0.00385087	0.0627163	Slco2a1	24059	GO:0005215	solute carrier organic anion transporter family, member 2a1
ENSMUSG00000037989	340.665	0.962001	0.333097	2.88805	0.00387638	0.0630508	Wnk2	75607	GO:0000166	WNK lysine deficient protein kinase 2
ENSMUSG00000074121	124.791	-0.763943	0.264727	-2.88578	0.00390448	0.0634265	Ntf5	78405	GO:0005102	neurotrophin 5
ENSMUSG00000027800	1657.97	-0.750627	0.260294	-2.88376	0.00392955	0.0637046	Tm4sf1	17112	GO:0005887	transmembrane 4 superfamily member 1
ENSMUSG00000002233	1084.14	-0.463438	0.160723	-2.88346	0.00393335	0.0637046	Rhoc	11853	GO:0000166	ras homolog family member C
ENSMUSG00000031438	226.743	0.61257	0.212465	2.88315	0.00393716	0.0637046	Rnf128	66889	GO:0005737	ring finger protein 128
ENSMUSG00000059208	519.503	0.522309	0.181197	2.88255	0.00394467	0.0637046	Hnrnpm	76936	GO:0000166	heterogeneous nuclear ribonucleoprotein M
ENSMUSG00000039745	174.82	-0.684725	0.237554	-2.88239	0.0039467	0.0637046	Htatip2	53415	GO:0000252	HIV-1 Tat interactive protein 2
ENSMUSG00000023009	155.346	-0.729159	0.253021	-2.88182	0.00395387	0.0637392	Nckap5l	380969	GO:0001578	NCK-associated protein 5-like
ENSMUSG00000020205	612.931	0.616453	0.214078	2.87957	0.00398222	0.0641148	Phlda1	21664	GO:0005515	pleckstrin homology like domain, family A, member 1
ENSMUSG00000008958	203.879	0.626887	0.217806	2.87819	0.00399968	0.0643142	Vps72	21427	GO:0003677	vacuolar protein sorting 72
ENSMUSG00000029767	1966.39	-0.606996	0.211432	-2.87088	0.0040933	0.0657364	Calu	12321	GO:0004857	calumenin
ENSMUSG00000079491	154.856	0.738893	0.257629	2.86806	0.00413004	0.0662424	H2-T10	15024		histocompatibility 2, T region locus 10
ENSMUSG00000027298	214.645	0.694185	0.242275	2.86528	0.00416644	0.0666423	Tyro3	22174	GO:0000166	TYRO3 protein tyrosine kinase 3
ENSMUSG00000038201	10.1621	-1.18411	0.413362	-2.86458	0.00417568	0.0666423	Kcna7	16495	GO:0005216	potassium voltage-gated channel, shaker-related subfamily, member 7
ENSMUSG00000022146	590.869	-0.622142	0.217185	-2.86457	0.00417576	0.0666423	Osmr	18414	GO:0004896	oncostatin M receptor
ENSMUSG00000030653	11.3718	-1.14336	0.39914	-2.86455	0.00417597	0.0666423	Pde2a	207728	GO:0000122	phosphodiesterase 2A, cGMP-stimulated
ENSMUSG00000037820	1441.61	-0.635966	0.222137	-2.86295	0.00419715	0.0668961	Tgm2	21817	GO:0001974	transglutaminase 2, C polypeptide
ENSMUSG00000041354	223.372	0.672486	0.234936	2.86242	0.00420415	0.0669235	Rgl2	19732	GO:0005085	ral guanine nucleotide dissociation stimulator-like 2
ENSMUSG00000078249	53.4492	-0.925987	0.323622	-2.86133	0.00421871	0.0670711	Hmga1-rs1	111241	GO:0005634	high mobility group AT-hook I, related sequence 1
ENSMUSG00000028152	55.5115	-0.982303	0.343727	-2.8578	0.0042659	0.0677365	Tspan5	56224	GO:0005886	tetraspanin 5
ENSMUSG00000048706	400.722	-0.855508	0.299491	-2.85654	0.00428284	0.0679204	Lurap1l	52829	GO:0003674	leucine rich adaptor protein 1-like
ENSMUSG00000034842	17.4813	-1.17879	0.41277	-2.8558	0.0042929	0.0679951	Art3	109979	GO:0003674	ADP-ribosyltransferase 3
ENSMUSG00000018593	9820.45	-1.13286	0.396929	-2.85406	0.00431641	0.0682822	Sparc	20692	GO:0001937	secreted acidic cysteine rich glycoprotein
ENSMUSG00000051747	10.6691	1.1496	0.402955	2.85293	0.00433183	0.0684407	Ttn	22138	GO:0000794	titin
ENSMUSG00000023150	421.076	0.532198	0.186634	2.85157	0.00435043	0.0686491	Ivns1abp	117198	GO:0005515	influenza virus NS1A binding protein
ENSMUSG00000028463	95.5061	-0.774443	0.271696	-2.8504	0.00436643	0.0687887	Car9	230099	GO:0002009	carbonic anhydrase 9
ENSMUSG00000027276	225.883	-0.785576	0.275653	-2.84987	0.00437365	0.0687887	Jag1	16449	GO:0001974	jagged 1
ENSMUSG00000020607	614.529	-0.542669	0.190428	-2.84974	0.00437554	0.0687887	Fam84a	105005	GO:0003674	family with sequence similarity 84, member A
ENSMUSG00000028641	213.574	-0.717851	0.251939	-2.84931	0.00438147	0.0687967	P3h1	56401	GO:0005506	prolyl 3-hydroxylase 1
ENSMUSG00000029055	457.003	-0.661426	0.232275	-2.8476	0.00440509	0.069082	Plch2	269615	GO:0004435	phospholipase C, eta 2
ENSMUSG00000031176	927.259	-0.481787	0.169264	-2.84637	0.00442212	0.0692635	Dynlt3	67117	GO:0000775	dynein light chain Tctex-type 3
ENSMUSG00000001348	210.72	-0.725826	0.255081	-2.84547	0.00443459	0.0693731	Acp5	11433	GO:0003993	acid phosphatase 5, tartrate resistant
ENSMUSG00000020706	314.354	0.610305	0.2146	2.84392	0.0044562	0.0696253	Ftsj3	56095	GO:0000179	FtsJ RNA methyltransferase homolog 3 (E. coli)
ENSMUSG00000055612	58.4754	0.903736	0.317893	2.84289	0.00447058	0.0697615	Cdca7	66953	GO:0003674	cell division cycle associated 7
ENSMUSG00000020682	7.04855	-1.15385	0.40604	-2.84171	0.0044872	0.0697615	Mmp28	118453	GO:0004222	matrix metallopeptidase 28 (epilysin)
ENSMUSG00000029189	81.9608	0.971592	0.341906	2.8417	0.00448742	0.0697615	Sel1l3	231238	GO:0003674	sel-1 suppressor of lin-12-like 3 (C. elegans)
ENSMUSG00000018166	331.907	0.686175	0.241477	2.84157	0.00448917	0.0697615	Erbb3	13867	GO:0000166	erb-b2 receptor tyrosine kinase 3
ENSMUSG00000006345	41.1859	-1.06403	0.374482	-2.84134	0.00449241	0.0697615	Ggt1	14598	GO:0002682	gamma-glutamyltransferase 1
ENSMUSG00000031278	576.865	-0.723743	0.254806	-2.84036	0.00450621	0.0698903	Acsl4	50790	GO:0000166	acyl-CoA synthetase long-chain family member 4
ENSMUSG00000028479	412.212	-0.854417	0.300975	-2.83883	0.00452792	0.0701413	Gne	50798	GO:0000166	glucosamine (UDP-N-acetyl)-2-epimerase/N-acetylmannosamine kinase
ENSMUSG00000033538	146.862	-1.01215	0.356648	-2.83796	0.00454029	0.0702472	Casp4	12363	GO:0002376	caspase 4, apoptosis-related cysteine peptidase
ENSMUSG00000036533	198.715	-0.647955	0.228505	-2.83562	0.00457362	0.0706767	Cdc42ep3	260409	GO:0005096	CDC42 effector protein (Rho GTPase binding) 3
ENSMUSG00000025656	95.8079	-0.873006	0.308352	-2.8312	0.00463739	0.0715313	Arhgef9	236915	GO:0005085	CDC42 guanine nucleotide exchange factor (GEF) 9
ENSMUSG00000051043	591.645	0.631246	0.222976	2.831	0.0046402	0.0715313	Gprc5c	70355	GO:0003674	G protein-coupled receptor, family C, group 5, member C
ENSMUSG00000032717	117.206	0.780551	0.275871	2.82941	0.00466338	0.0718013	Mdfi	17240	GO:0005515	MyoD family inhibitor
ENSMUSG00000034981	1020.7	-0.547273	0.193581	-2.8271	0.00469715	0.0722336	Parm1	231440	GO:0003674	prostate androgen-regulated mucin-like protein 1
ENSMUSG00000021710	123.224	0.733682	0.259685	2.82528	0.004724	0.0724505	Nln	75805	GO:0004222	neurolysin (metallopeptidase M3 family)
ENSMUSG00000030729	32.5887	1.03715	0.367099	2.82527	0.00472413	0.0724505	Pgm2l1	70974	GO:0005829	phosphoglucomutase 2-like 1
ENSMUSG00000040350	50.685	-0.90485	0.320303	-2.82498	0.00472838	0.0724505	Trim7	94089	GO:0005622	tripartite motif-containing 7
ENSMUSG00000026478	655.364	-0.836794	0.296338	-2.82379	0.004746	0.0726327	Lamc1	226519	GO:0005201	laminin, gamma 1
ENSMUSG00000039804	150.628	0.728236	0.25796	2.82306	0.00475679	0.0727101	Ncoa5	228869	GO:0003682	nuclear receptor coactivator 5
ENSMUSG00000041852	675.582	-0.492467	0.174526	-2.82174	0.00477639	0.0729219	Tcf20	21411	GO:0003677	transcription factor 20
ENSMUSG00000053965	29.7566	1.09679	0.388891	2.82029	0.00479798	0.0731521	Pde5a	242202	GO:0000166	phosphodiesterase 5A, cGMP-specific
ENSMUSG00000023043	2030.6	0.489302	0.173514	2.81996	0.00480301	0.0731521	Krt18	16668	GO:0005198	keratin 18
ENSMUSG00000037936	280.595	-0.59674	0.211783	-2.81769	0.00483704	0.0735065	Scarb1	20778	GO:0001530	scavenger receptor class B, member 1
ENSMUSG00000028149	389.819	-0.535702	0.190129	-2.81757	0.00483891	0.0735065	Rap1gds1	229877	GO:0003674	RAP1, GTP-GDP dissociation stimulator 1
ENSMUSG00000027472	284.06	-0.721913	0.256248	-2.81725	0.00484373	0.0735065	Pdrg1	68559	GO:0003674	p53 and DNA damage regulated 1
ENSMUSG00000031548	1402.1	-0.656579	0.233088	-2.81687	0.00484945	0.0735065	Sfrp1	20377	GO:0001657	secreted frizzled-related protein 1
ENSMUSG00000035847	383.198	-0.619633	0.220048	-2.8159	0.00486413	0.073641	Ids	15931	GO:0003824	iduronate 2-sulfatase
ENSMUSG00000001663	103.985	-1.04749	0.372076	-2.81527	0.00487369	0.0736532	Gstt1	14871	GO:0004364	glutathione S-transferase, theta 1
ENSMUSG00000042377	85.9165	-0.764441	0.271553	-2.81507	0.00487659	0.0736532	Fam83g	69640	GO:0003674	family with sequence similarity 83, member G
ENSMUSG00000033557	822.939	-0.58785	0.20885	-2.8147	0.00488235	0.0736532	Fam20b	215015	GO:0000166	family with sequence similarity 20, member B
ENSMUSG00000056313	1212.75	-0.533105	0.189553	-2.81244	0.00491677	0.0739316	1810011O10Rik	69068	GO:0002264	RIKEN cDNA 1810011O10 gene
ENSMUSG00000019975	232.226	-0.648929	0.23074	-2.81238	0.00491768	0.0739316	Ikbip	67454	GO:0003674	IKBKB interacting protein
ENSMUSG00000027358	4.99657	1.07311	0.381572	2.81234	0.00491828	0.0739316	Bmp2	12156	GO:0000122	bone morphogenetic protein 2
ENSMUSG00000058153	54.8187	-1.07124	0.381027	-2.81146	0.0049317	0.0740455	Sez6l	56747	GO:0003674	seizure related 6 homolog like
ENSMUSG00000029641	39.6201	-1.05824	0.376553	-2.81034	0.00494896	0.0742169	Rasl11a	68895	GO:0000166	RAS-like, family 11, member A
ENSMUSG00000058291	269.825	0.655725	0.233408	2.80935	0.0049641	0.074356	Zfp68	24135	GO:0000977	zinc finger protein 68
ENSMUSG00000028465	882.204	-0.577131	0.205509	-2.80831	0.00498029	0.0744789	Tln1	21894	GO:0001726	talin 1
ENSMUSG00000021411	20.4393	-1.14635	0.408236	-2.80806	0.00498404	0.0744789	Pxdc1	66895	GO:0003674	PX domain containing 1
ENSMUSG00000034595	88.1141	-0.850127	0.302833	-2.80725	0.00499672	0.0745804	Ppp1r18	76448	GO:0003674	protein phosphatase 1, regulatory subunit 18
ENSMUSG00000026811	279.098	-0.621286	0.221372	-2.80653	0.00500788	0.0746593	St6galnac6	50935	GO:0001574	ST6 (alpha-N-acetyl-neuraminyl-2,3-beta-galactosyl-1,3)-N-acetylgalactosaminide alpha-2,6-sialyltransferase 6
ENSMUSG00000023175	8825.07	-0.601671	0.214549	-2.80436	0.00504166	0.0750745	Bsg	12215	GO:0002080	basigin
ENSMUSG00000020638	119.001	0.984958	0.351313	2.80365	0.00505276	0.0751228	Cmpk2	22169	GO:0000166	cytidine monophosphate (UMP-CMP) kinase 2, mitochondrial
ENSMUSG00000053846	15.2449	1.14196	0.407349	2.8034	0.00505674	0.0751228	Lipg	16891	GO:0004465	lipase, endothelial
ENSMUSG00000034271	167.584	-0.652392	0.232773	-2.80269	0.00506782	0.0751377	Jdp2	81703	GO:0000122	Jun dimerization protein 2
ENSMUSG00000028545	23.1615	-1.09619	0.391137	-2.80258	0.00506959	0.0751377	Bend5	67621	GO:0003674	BEN domain containing 5
ENSMUSG00000045064	3.67694	0.98679	0.352333	2.80073	0.00509869	0.0754809	Zc2hc1c	72350	GO:0003674	zinc finger, C2HC-type containing 1C
ENSMUSG00000038047	57.2582	0.884802	0.316124	2.79891	0.00512757	0.0758199	Haus6	230376	GO:0003674	HAUS augmin-like complex, subunit 6
ENSMUSG00000010307	62.2925	-0.944239	0.337575	-2.79712	0.00515599	0.0761514	Tmem86a	67893	GO:0003674	transmembrane protein 86A
ENSMUSG00000018927	17.6263	-1.1414	0.408153	-2.7965	0.00516596	0.0762099	Ccl6	20305	GO:0002548	chemokine (C-C motif) ligand 6
ENSMUSG00000087364	7.5967	1.15092	0.411759	2.79514	0.0051877	0.0764417
ENSMUSG00000020262	62.5181	-0.848968	0.303792	-2.79457	0.00519692	0.0764887	Adarb1	110532	GO:0003723	adenosine deaminase, RNA-specific, B1
ENSMUSG00000025892	5.59007	-1.08049	0.386714	-2.79401	0.00520582	0.0765309	Gria4	14802	GO:0004872	glutamate receptor, ionotropic, AMPA4 (alpha 4)
ENSMUSG00000051177	144.104	-0.819159	0.293228	-2.79359	0.00521265	0.0765427	Plcb1	18795	GO:0000086	phospholipase C, beta 1
ENSMUSG00000032892	9.12216	-1.15284	0.413247	-2.78971	0.00527557	0.0773771	Rangrf	57785	GO:0003254	RAN guanine nucleotide release factor
ENSMUSG00000033952	55.19	0.916325	0.328595	2.78862	0.00529334	0.077525	Aspm	12316	GO:0000922	asp (abnormal spindle)-like, microcephaly associated (Drosophila)
ENSMUSG00000032377	12.4466	-1.08996	0.390898	-2.78834	0.00529788	0.077525	Plscr4	235527	GO:0005886	phospholipid scramblase 4
ENSMUSG00000052560	309.968	-0.565671	0.203046	-2.78592	0.00533758	0.078016	Cpne8	66871	GO:0003674	copine VIII
ENSMUSG00000035382	217.704	0.59827	0.214823	2.78495	0.00535368	0.0781612	Pcsk7	18554	GO:0004252	proprotein convertase subtilisin/kexin type 7
ENSMUSG00000003418	258.887	-0.953828	0.342572	-2.78431	0.00536411	0.0782235	St8sia6	241230	GO:0001574	ST8 alpha-N-acetyl-neuraminide alpha-2,8-sialyltransferase 6
ENSMUSG00000029468	84.1597	0.783177	0.281558	2.78158	0.0054095	0.0787948	P2rx7	18439	GO:0000187	purinergic receptor P2X, ligand-gated ion channel, 7
ENSMUSG00000021294	18.9902	-1.13863	0.409515	-2.78044	0.00542849	0.0789808	Kif26a	668303	GO:0000166	kinesin family member 26A
ENSMUSG00000016921	642.098	0.512914	0.184545	2.77934	0.00544698	0.079159	Srsf6	67996	GO:0000166	serine/arginine-rich splicing factor 6
ENSMUSG00000022322	36.6543	0.997976	0.359193	2.77838	0.00546303	0.0793014	Shcbp1	20419	GO:0005515	Shc SH2-domain binding protein 1
ENSMUSG00000054252	12.3175	-1.1415	0.411361	-2.77495	0.00552106	0.0799453	Fgfr3	14184	GO:0000122	fibroblast growth factor receptor 3
ENSMUSG00000032591	18.1774	-1.13541	0.409196	-2.77473	0.0055248	0.0799453	Mst1	15235	GO:0004252	macrophage stimulating 1 (hepatocyte growth factor-like)
ENSMUSG00000050822	7.92322	1.13021	0.407337	2.77464	0.00552629	0.0799453	Slc29a4	243328	GO:0005337	solute carrier family 29 (nucleoside transporters), member 4
ENSMUSG00000006651	132.856	-0.907951	0.327489	-2.77246	0.00556339	0.0803904	Aplp1	11803	GO:0005515	amyloid beta (A4) precursor-like protein 1
ENSMUSG00000021716	128.486	0.683494	0.246669	2.77089	0.00559036	0.0806881	Srek1ip1	67288	GO:0003674	splicing regulatory glutamine/lysine-rich protein 1interacting protein 1
ENSMUSG00000015133	77.7302	-0.859353	0.311143	-2.76192	0.00574626	0.082844	Lrrk1	233328	GO:0000166	leucine-rich repeat kinase 1
ENSMUSG00000030029	517.919	0.623568	0.225906	2.7603	0.00577487	0.083162	Lrig1	16206	GO:0007605	leucine-rich repeats and immunoglobulin-like domains 1
ENSMUSG00000093337	29.6229	-1.03455	0.375122	-2.75792	0.00581708	0.083675
ENSMUSG00000015697	203.709	0.599752	0.217575	2.75653	0.00584175	0.0839346	Setdb1	84505	GO:0000122	SET domain, bifurcated 1
ENSMUSG00000003316	1609.05	-0.546151	0.198207	-2.75545	0.00586108	0.0840903	Glg1	20340	GO:0000139	golgi apparatus protein 1
ENSMUSG00000041012	86.8246	0.803066	0.291474	2.75519	0.00586584	0.0840903	Cmtm8	70031	GO:0003674	CKLF-like MARVEL transmembrane domain containing 8
ENSMUSG00000002346	42.1701	-0.925692	0.336238	-2.75309	0.00590362	0.0845363	Slc25a42	73095	GO:0003735	solute carrier family 25, member 42
ENSMUSG00000022964	336.498	-0.606963	0.220611	-2.75128	0.00593622	0.0849073	Tmem50b	77975	GO:0005783	transmembrane protein 50B
ENSMUSG00000025854	19.4159	-1.079	0.392476	-2.7492	0.00597408	0.0853237	Fam20c	80752	GO:0000166	family with sequence similarity 20, member C
ENSMUSG00000022148	67.2364	-0.940801	0.342241	-2.74894	0.00597878	0.0853237	Fyb	23880	GO:0005102	FYN binding protein
ENSMUSG00000021636	89.6371	0.812235	0.295575	2.74798	0.00599628	0.0854773	Marveld2	218518	GO:0003674	MARVEL (membrane-associating) domain containing 2
ENSMUSG00000048578	2882.41	-0.503084	0.183227	-2.74569	0.00603835	0.0859804	Mlec	109154	GO:0005783	malectin
ENSMUSG00000036966	174.594	-0.629188	0.229253	-2.74452	0.00606002	0.0861922	Spryd3	223918	GO:0003674	SPRY domain containing 3
ENSMUSG00000025981	67.908	-0.800975	0.292104	-2.74209	0.00610491	0.0867335	Coq10b	67876	GO:0003674	coenzyme Q10B
ENSMUSG00000001911	2109.19	0.461121	0.168363	2.73885	0.00616538	0.0874946	Nfix	18032	GO:0000122	nuclear factor I/X
ENSMUSG00000003154	245.19	-0.581039	0.212232	-2.73776	0.00618594	0.0876883	Foxj2	60611	GO:0000978	forkhead box J2
ENSMUSG00000020844	654.747	-0.562442	0.205669	-2.7347	0.00624373	0.0884087	Nxn	18230	GO:0004791	nucleoredoxin
ENSMUSG00000056185	9.1676	-1.11689	0.40885	-2.73177	0.00629952	0.0890992	Snx32	225861	GO:0005768	sorting nexin 32
ENSMUSG00000035891	73.4411	-0.763352	0.279488	-2.73125	0.00630942	0.0891399	Cerk	223753	GO:0000166	ceramide kinase
ENSMUSG00000038740	112.457	-0.690451	0.252855	-2.73062	0.00632162	0.0891711	Mvb12b	72543	GO:0000813	multivesicular body subunit 12B
ENSMUSG00000031617	254.582	0.703286	0.257596	2.73019	0.00632985	0.0891711	Tmem184c	234463	GO:0005215	transmembrane protein 184C
ENSMUSG00000052117	141.23	0.698944	0.25602	2.73004	0.00633272	0.0891711	D630039A03Rik	242484	GO:0003674	RIKEN cDNA D630039A03 gene
ENSMUSG00000018983	34.7464	1.00371	0.368213	2.72588	0.00641303	0.0902018	E2f2	242705	GO:0001047	E2F transcription factor 2
ENSMUSG00000028161	832.408	-0.446295	0.163884	-2.72323	0.0064647	0.0908279	Ppp3ca	19055	GO:0000082	protein phosphatase 3, catalytic subunit, alpha isoform
ENSMUSG00000018474	420.984	0.531067	0.19506	2.72259	0.0064773	0.0908379	Chd3	216848	GO:0005515	chromodomain helicase DNA binding protein 3
ENSMUSG00000032349	454.791	-0.553689	0.203385	-2.72237	0.00648159	0.0908379	Elovl5	68801	GO:0005783	ELOVL family member 5, elongation of long chain fatty acids (yeast)
ENSMUSG00000034575	229.341	0.55964	0.205591	2.7221	0.00648689	0.0908379	Papd7	210106	GO:0003674	PAP associated domain containing 7
ENSMUSG00000022389	618.571	-0.545555	0.20047	-2.72139	0.00650085	0.0908849	Tef	21685	GO:0000977	thyrotroph embryonic factor
ENSMUSG00000028894	184.419	-0.727962	0.267515	-2.7212	0.00650457	0.0908849	Inpp5b	16330	GO:0001701	inositol polyphosphate-5-phosphatase B
ENSMUSG00000045689	10.9552	1.12147	0.412228	2.72052	0.00651797	0.090972	Pcdhb4	93875	GO:0003674	protocadherin beta 4
ENSMUSG00000038150	448.412	-0.573623	0.210984	-2.7188	0.00655198	0.0913461	Ormdl3	66612	GO:0003674	ORM1-like 3 (S. cerevisiae)
ENSMUSG00000031273	764.399	-0.672994	0.247774	-2.71616	0.00660438	0.0919756	Col4a6	94216	GO:0005198	collagen, type IV, alpha 6
ENSMUSG00000026335	1365.02	-0.478435	0.176182	-2.71557	0.00661613	0.0920382	Pam	18484	GO:0001519	peptidylglycine alpha-amidating monooxygenase
ENSMUSG00000032193	384.777	-0.559524	0.206072	-2.71519	0.00662387	0.092045	Ldlr	16835	GO:0001948	low density lipoprotein receptor
ENSMUSG00000092203	175.487	0.719765	0.26557	2.71027	0.00672294	0.0933194	1110038B12Rik	68763	GO:0003674	RIKEN cDNA 1110038B12 gene
ENSMUSG00000074622	278.726	-0.722804	0.266826	-2.7089	0.00675074	0.0936029	Mafb	16658	GO:0000978	v-maf musculoaponeurotic fibrosarcoma oncogene family, protein B (avian)
ENSMUSG00000079523	152.336	0.7174	0.264899	2.7082	0.0067649	0.0936968	Tmsb10	19240	GO:0003785	thymosin, beta 10
ENSMUSG00000030104	344.182	-0.622448	0.229933	-2.70709	0.00678762	0.093909	Edem1	192193	GO:0001948	ER degradation enhancer, mannosidase alpha-like 1
ENSMUSG00000017724	118.298	-0.680469	0.251496	-2.70568	0.00681641	0.0942046	Etv4	18612	GO:0000978	ets variant 4
ENSMUSG00000027993	514.404	0.584715	0.216183	2.70472	0.00683617	0.0942999	Trim2	80890	GO:0004842	tripartite motif-containing 2
ENSMUSG00000027905	85.8466	0.716698	0.26499	2.70462	0.00683817	0.0942999	Ddx20	53975	GO:0000122	DEAD (Asp-Glu-Ala-Asp) box polypeptide 20
ENSMUSG00000026181	227.391	-0.575951	0.212987	-2.70415	0.00684785	0.0943308	Ppm1f	68606	GO:0003824	protein phosphatase 1F (PP2C domain containing)
ENSMUSG00000028104	87.8451	-0.719571	0.266282	-2.70229	0.00688629	0.0947574	Polr3gl	69870	GO:0000790	polymerase (RNA) III (DNA directed) polypeptide G like
ENSMUSG00000078945	40.6862	-1.07969	0.399835	-2.70035	0.00692676	0.0952111	Naip2	17948	GO:0000166	NLR family, apoptosis inhibitory protein 2
ENSMUSG00000037405	231.013	-0.779554	0.288926	-2.69811	0.0069735	0.0957059	Icam1	15894	GO:0001772	intercellular adhesion molecule 1
ENSMUSG00000024423	85.2167	0.906727	0.336086	2.6979	0.00697785	0.0957059	Impact	16210	GO:0000122	impact, RWD domain protein
ENSMUSG00000053897	13.3591	-1.11409	0.413405	-2.69491	0.00704071	0.0964638	Slc39a8	67547	GO:0005385	solute carrier family 39 (metal ion transporter), member 8
ENSMUSG00000006456	81.1161	0.741542	0.275435	2.69226	0.00709693	0.0971292	Rbm14	56275	GO:0000166	RNA binding motif protein 14
ENSMUSG00000066278	140.85	0.703065	0.261251	2.69115	0.00712059	0.097348	Vps37b	330192	GO:0000813	vacuolar protein sorting 37B
ENSMUSG00000041219	80.0241	0.802926	0.29845	2.69032	0.00713833	0.0974855	Arhgap11a	228482	GO:0003674	Rho GTPase activating protein 11A
ENSMUSG00000022620	179.797	-0.597037	0.221968	-2.68975	0.00715065	0.0975451	Arsa	11883	GO:0001669	arylsulfatase A
ENSMUSG00000008398	250.212	-0.561766	0.208882	-2.6894	0.00715807	0.0975451	Elk3	13713	GO:0000978	ELK3, member of ETS oncogene family
ENSMUSG00000045294	509.454	-0.538383	0.200306	-2.6878	0.00719247	0.0978558	Insig1	231070	GO:0005515	insulin induced gene 1
ENSMUSG00000058793	273.636	-0.542728	0.201945	-2.68751	0.00719872	0.0978558	Cds2	110911	GO:0004605	CDP-diacylglycerol synthase (phosphatidate cytidylyltransferase) 2
ENSMUSG00000038167	189.462	-0.593111	0.220712	-2.68726	0.00720401	0.0978558	Plekhg6	213522	GO:0003674	pleckstrin homology domain containing, family G (with RhoGef domain) member 6
ENSMUSG00000046711	33.4126	-0.951734	0.354436	-2.68521	0.00724852	0.098355	Hmga1	15361	GO:0001077	high mobility group AT-hook 1
ENSMUSG00000042489	29.1882	0.950893	0.354338	2.68357	0.00728402	0.0987312	Clspn	269582	GO:0000076	claspin
ENSMUSG00000039770	480.758	-0.492452	0.183669	-2.68119	0.00733609	0.0993308	Ypel5	383295	GO:0003674	yippee-like 5 (Drosophila)
ENSMUSG00000027510	18.1453	1.06677	0.397925	2.68082	0.00734418	0.0993343	Rbm38	56190	GO:0000166	RNA binding motif protein 38
ENSMUSG00000073411	4877.62	0.675842	0.252204	2.67974	0.00736788	0.0995488	H2-D1	14964	GO:0001916	histocompatibility 2, D region locus 1
