# Supplementary material for: Regulation of a progenitor gene program by SOX4 is essential for mammary tumor proliferation
Source: Oncogene. 2021 Sep 28;40(45):6343–53. doi: 10.1038/s41388-021-02004-z (PMC8585668; doi:10.1038/s41388-021-02004-z)
Supplement: Supplementary file 3 — Supplementary Table 2 [file 41388_2021_2004_MOESM3_ESM.xlsx]

## Sheet: Supplementary Table 2
Supplementary Table 2 Homer Motif Enrichment in Genes downregulated in SOX4KO (bulk sequencing)
Rank	Motif	Name									P-value	log P-pvalue	q-value (Benjamini)	# Target Sequences with Motif	% of Targets Sequences with Motif	# Background Sequences with Motif	% of Background Sequences with Motif
1		Sox21(HMG)/ESC-SOX21-ChIP-Seq(GSE110505)/Homer									1e-06	-14.01	0.0004	114	0.3864	7482.1	0.2569
2		Sox10(HMG)/SciaticNerve-Sox3-ChIP-Seq(GSE35132)/Homer									1e-05	-12.06	0.0013	104	0.3525	6898.4	0.2369
3		Sox2(HMG)/mES-Sox2-ChIP-Seq(GSE11431)/Homer									0.0001	-9.98	0.0068	62	0.2102	3691.4	0.1268
4		NFY(CCAAT)/Promoter/Homer									0.001	-9.03	0.0132	111	0.3763	8028.3	0.2757
5		Sox3(HMG)/NPC-Sox3-ChIP-Seq(GSE33059)/Homer									0.001	-8.72	0.0144	100	0.339	7101.2	0.2438
6		Slug(Zf)/Mesoderm-Snai2-ChIP-Seq(GSE61475)/Homer									0.001	-8.471	0.0154	55	0.1864	3330.3	0.1144
7		Sox15(HMG)/CPA-Sox15-ChIP-Seq(GSE62909)/Homer									0.001	-8.15	0.0181	67	0.2271	4355.3	0.1496
8		Foxa3(Forkhead)/Liver-Foxa3-ChIP-Seq(GSE77670)/Homer									0.001	-7.519	0.0298	23	0.078	1047.5	0.036
9		ZNF675(Zf)/HEK293-ZNF675.GFP-ChIP-Seq(GSE58341)/Homer									0.001	-7.326	0.0322	15	0.0508	551.2	0.0189
10		Sox4(HMG)/proB-Sox4-ChIP-Seq(GSE50066)/Homer									0.001	-7.183	0.0334	57	0.1932	3677.2	0.1263
11		E2A(bHLH),near_PU.1/Bcell-PU.1-ChIP-Seq(GSE21512)/Homer									0.001	-6.948	0.0384	104	0.3525	7814.7	0.2683
12		E2A(bHLH)/proBcell-E2A-ChIP-Seq(GSE21978)/Homer									0.001	-6.927	0.0384	111	0.3763	8459.7	0.2905
13		En1(Homeobox)/SUM149-EN1-ChIP-Seq(GSE120957)/Homer									0.01	-6.482	0.0518	105	0.3559	8009.6	0.275
14		Tbx5(T-box)/HL1-Tbx5.biotin-ChIP-Seq(GSE21529)/Homer									0.01	-6.409	0.0518	178	0.6034	15029.9	0.5161
15		CEBP(bZIP)/ThioMac-CEBPb-ChIP-Seq(GSE21512)/Homer									0.01	-5.885	0.0816	41	0.139	2571.3	0.0883
16		Ptf1a(bHLH)/Panc1-Ptf1a-ChIP-Seq(GSE47459)/Homer									0.01	-5.658	0.096	158	0.5356	13253.8	0.4551
17		HEB(bHLH)/mES-Heb-ChIP-Seq(GSE53233)/Homer									0.01	-5.621	0.096	131	0.4441	10654.8	0.3659
18		Sox6(HMG)/Myotubes-Sox6-ChIP-Seq(GSE32627)/Homer									0.01	-5.617	0.096	84	0.2847	6304	0.2165
19		Sox17(HMG)/Endoderm-Sox17-ChIP-Seq(GSE61475)/Homer									0.01	-5.585	0.096	42	0.1424	2697.4	0.0926
20		E2F(E2F)/Hela-CellCycle-Expression/Homer									0.01	-4.702	0.1998	19	0.0644	1020.4	0.035
21		DLX2(Homeobox)/BasalGanglia-Dlx2-ChIP-seq(GSE124936)/Homer									0.01	-4.698	0.1998	71	0.2407	5355.9	0.1839
22		FOXK2(Forkhead)/U2OS-FOXK2-ChIP-Seq(E-MTAB-2204)/Homer									0.01	-4.677	0.1998	35	0.1186	2270.6	0.078
