# Supplementary material for: Regulation of a progenitor gene program by SOX4 is essential for mammary tumor proliferation
Source: Oncogene. 2021 Sep 28;40(45):6343–53. doi: 10.1038/s41388-021-02004-z (PMC8585668; doi:10.1038/s41388-021-02004-z)
Supplement: Supplementary file 4 — Supplementary Table 3 [file 41388_2021_2004_MOESM4_ESM.xlsx]

## Sheet: Supplementary Table 3
Supplementary Table 3 Core Enrichment GSEA of fMaSC genes in control vs SOX4KO organoids
	SYMBOL	RANK IN GENE LIST	RANK METRIC SCORE	RUNNING ES	CORE ENRICHMENT
1	Fbp1	59	1383	0.0078	Yes
2	Ccnb1	79	1242	0.0172	Yes
3	Igsf9	84	1204	0.0273	Yes
4	Col1a1	85	1193	0.0376	Yes
5	Ndc80	86	1191	0.0479	Yes
6	Nek2	89	1181	0.0579	Yes
7	Plk1	98	1148	0.0673	Yes
8	Kif11	122	1062	0.0748	Yes
9	Mcm5	136	1039	0.0829	Yes
10	Dtl	138	1036	0.0918	Yes
11	Shcbp1	149	0.998	0.0997	Yes
12	Ect2	155	0.987	0.1079	Yes
13	Cenpf	164	0.975	0.1157	Yes
14	Pbk	180	0.945	0.1228	Yes
15	Mcm3	183	0.939	0.1308	Yes
16	Dctd	192	0.928	0.1382	Yes
17	Rnf144a	195	0.921	0.1460	Yes
18	Cdc6	198	0.919	0.1538	Yes
19	2810417H13Rik	202	0.917	0.1615	Yes
20	Nusap1	214	0.901	0.1686	Yes
21	Sgol1	217	0.896	0.1762	Yes
22	Depdc1a	230	0.877	0.1829	Yes
23	Hells	251	0.847	0.1888	Yes
24	Ube2c	253	0.845	0.1960	Yes
25	Ercc6l	255	0.844	0.2032	Yes
26	Bub1b	258	0.842	0.2104	Yes
27	Ckap2l	266	0.834	0.2171	Yes
28	Timeless	270	0.828	0.2240	Yes
29	Hmmr	275	0.819	0.2308	Yes
30	Ccna2	277	0.817	0.2378	Yes
31	Kif20a	278	0.816	0.2448	Yes
32	Arhgdib	282	0.814	0.2517	Yes
33	Pole	297	0.799	0.2576	Yes
34	Tpx2	300	0.797	0.2643	Yes
35	Kif15	302	0.795	0.2711	Yes
36	BC055324	306	0.791	0.2777	Yes
37	Sapcd2	311	0.784	0.2842	Yes
38	Mki67	312	0.783	0.2910	Yes
39	Rad51	337	0.756	0.2958	Yes
40	Bub1	339	0.755	0.3023	Yes
41	Pola2	350	0.749	0.3081	Yes
42	Smc2	363	0.740	0.3136	Yes
43	Kif23	365	0.739	0.3199	Yes
44	Fignl1	374	0.732	0.3257	Yes
45	Top2a	375	0.731	0.3320	Yes
46	Ncaph	376	0.730	0.3383	Yes
47	Ncapg	388	0.724	0.3438	Yes
48	Cdc45	400	0.716	0.3492	Yes
49	Mxd3	405	0.715	0.3551	Yes
50	Fam64a	413	0.711	0.3607	Yes
51	Cenpe	414	0.711	0.3669	Yes
52	Mcm10	422	0.704	0.3724	Yes
53	Cenpn	451	0.689	0.3764	Yes
54	Rrm2	463	0.684	0.3815	Yes
55	Cenpk	478	0.679	0.3864	Yes
56	Cdc20	479	0.679	0.3923	Yes
57	Kif22	482	0.678	0.3980	Yes
58	Cenph	491	0.673	0.4032	Yes
59	Cdk1	524	0.655	0.4066	Yes
60	Rfc5	534	0.649	0.4116	Yes
61	Ttk	535	0.649	0.4172	Yes
62	Xrcc3	548	0.644	0.4219	Yes
63	Parpbp	558	0.637	0.4268	Yes
64	Zwilch	584	0.627	0.4304	Yes
65	Rad51ap1	607	0.618	0.4342	Yes
66	Aurkb	618	0.613	0.4388	Yes
67	Hpgd	626	0.610	0.4436	Yes
68	Nuf2	631	0.609	0.4485	Yes
69	Cdca3	636	0.604	0.4535	Yes
70	Ccnb2	645	0.600	0.4581	Yes
71	Uhrf1	657	0.597	0.4625	Yes
72	Exo1	664	0.594	0.4672	Yes
73	Ckap2	677	0.589	0.4714	Yes
74	Chek2	688	0.586	0.4758	Yes
75	Asf1b	727	0.570	0.4780	Yes
76	Hist1h2ai	734	0.569	0.4825	Yes
77	Cdca5	742	0.566	0.4869	Yes
78	Kif2c	756	0.559	0.4908	Yes
79	Oip5	762	0.558	0.4953	Yes
80	Tacc3	767	0.556	0.4998	Yes
81	Racgap1	785	0.550	0.5034	Yes
82	Fbln1	797	0.547	0.5073	Yes
83	Melk	809	0.543	0.5112	Yes
84	Dscc1	837	0.536	0.5139	Yes
85	E2f8	847	0.531	0.5179	Yes
86	Ung	887	0.518	0.5196	Yes
87	BC030867	890	0.517	0.5239	Yes
88	Kif4	894	0.515	0.5282	Yes
89	Cdca2	933	0.504	0.5298	Yes
90	Nmral1	937	0.503	0.5340	Yes
91	Nme4	944	0.502	0.5379	Yes
92	Mybl2	945	0.501	0.5422	Yes
93	Chaf1a	970	0.498	0.5448	Yes
94	Tdp1	1011	0.485	0.5462	Yes
95	Spag5	1080	0.469	0.5454	Yes
96	Trip13	1093	0.467	0.5486	Yes
97	Rad54b	1127	0.455	0.5502	Yes
98	Hist1h3c	1182	0.445	0.5502	Yes
99	Zfp521	1221	0.439	0.5513	Yes
100	Cdca8	1226	0.438	0.5548	Yes
101	Fbxo5	1341	0.417	0.5504	Yes
102	Dlgap5	1396	0.409	0.5501	Yes
103	Zc4h2	1407	0.406	0.5529	Yes
104	Nrep	1467	0.395	0.5521	Yes
105	Cenpp	1476	0.394	0.5549	Yes
106	Ncapd2	1563	0.378	0.5521	Yes
107	Cenpi	1599	0.373	0.5529	Yes
108	Skp2	1664	0.363	0.5515	Yes
109	Traip	1676	0.361	0.5538	Yes
110	Knstrn	1710	0.357	0.5546	Yes
111	Ccne2	1790	0.346	0.5520	Yes
112	BC052040	1821	0.343	0.5528	Yes
113	Cdkn3	1822	0.343	0.5558	Yes
114	Arhgap19	1869	0.336	0.5554	Yes
115	Trub1	1870	0.336	0.5583	Yes
116	Psmc3ip	1883	0.333	0.5604	Yes
117	Lrr1	1886	0.333	0.5631	Yes
118	Tk1	1905	0.330	0.5647	Yes
119	Esco2	1988	0.321	0.5616	No
120	Cdc25c	2027	0.316	0.5617	No
121	H19	2073	0.311	0.5612	No
122	Haus5	2158	0.302	0.5578	No
123	Lck	2358	0.281	0.5462	No
124	Hist1h1b	2443	0.271	0.5426	No
125	Hist1h2ag	2517	0.264	0.5397	No
126	Haus4	2523	0.263	0.5416	No
127	Gng7	2540	0.262	0.5428	No
128	Cenpa	2566	0.259	0.5432	No
129	Adamts18	2573	0.258	0.5450	No
130	Ska1	2666	0.249	0.5407	No
131	Capn6	2719	0.244	0.5391	No
132	Ccne1	2806	0.235	0.5351	No
133	Lrrc17	2826	0.233	0.5357	No
134	Hist1h2ac	2859	0.231	0.5355	No
135	Hist1h2ah	3071	0.214	0.5224	No
136	Poc1a	3314	0.193	0.5069	No
137	Mmp23	3371	0.188	0.5046	No
138	Cenpm	3407	0.185	0.5037	No
139	Cep78	3444	0.183	0.5028	No
140	Fam105a	3495	0.180	0.5008	No
141	Efcab11	3849	0.154	0.4771	No
142	Hist1h2an	3866	0.153	0.4773	No
143	Spc24	3870	0.152	0.4784	No
144	Gins1	4032	0.142	0.4683	No
145	Igf2bp3	4346	0.124	0.4472	No
146	Dolpp1	4390	0.121	0.4452	No
147	Bcl11a	4520	0.112	0.4370	No
148	Cenpu	4678	0.101	0.4268	No
149	Kcnmb4	4896	0.088	0.4122	No
150	Pxmp2	4923	0.088	0.4111	No
151	Fzd9	4947	0.086	0.4102	No
152	Cdkn1c	4984	0.084	0.4084	No
153	Rab26	5001	0.084	0.4080	No
154	Pole2	5024	0.083	0.4072	No
155	Ppp2r2b	5129	0.078	0.4005	No
156	Psrc1	5261	0.072	0.3919	No
157	Rad51b	5378	0.067	0.3842	No
158	4930427A07Rik	5406	0.065	0.3829	No
159	Gm15706	5408	0.065	0.3834	No
160	Hist1h2ae	5414	0.065	0.3836	No
161	Grrp1	6086	0.036	0.3364	No
162	Hist1h2ak	6332	0.033	0.3194	No
163	Tnfrsf13c	6353	0.032	0.3182	No
164	Hist1h2ab	6400	0.029	0.3152	No
165	Mns1	6494	0.023	0.3089	No
166	Dnph1	6590	0.018	0.3023	No
167	Sostdc1	6643	0.015	0.2987	No
168	Ttyh1	6740	0.009	0.2920	No
169	Gm1976	6745	0.009	0.2918	No
170	Gstm7	6755	0.008	0.2913	No
171	Lect1	6779	0.008	0.2897	No
172	Gpc3	6807	0.008	0.2879	No
173	Bche	6920	0.005	0.2800	No
174	Smr2	7036	-0.000	0.2719	No
175	Hist3h2ba	7360	-0.021	0.2492	No
176	Hist1h2af	7400	-0.024	0.2466	No
177	2610318N02Rik	7418	-0.025	0.2456	No
178	A230065H16Rik	7742	-0.040	0.2231	No
179	Arxes1	7780	-0.040	0.2209	No
180	Cd177	7820	-0.040	0.2185	No
181	Hbb-b2	7951	-0.040	0.2096	No
182	Mmp16	8025	-0.040	0.2048	No
183	Pabpc4l	8065	-0.040	0.2024	No
184	Sema3d	8124	-0.040	0.1986	No
185	Smr3a	8157	-0.040	0.1967	No
186	Gtse1	8267	-0.042	0.1894	No
187	Ppp1r14c	8374	-0.047	0.1823	No
188	Ncoa7	8438	-0.050	0.1783	No
189	Adck1	8609	-0.061	0.1668	No
190	Lacc1	8662	-0.064	0.1636	No
191	Derl3	8738	-0.070	0.1589	No
192	Col9a1	8739	-0.070	0.1595	No
193	Pygl	8775	-0.070	0.1577	No
194	Arnt2	8786	-0.070	0.1576	No
195	Gm684	8855	-0.072	0.1534	No
196	Tcf19	8975	-0.079	0.1456	No
197	Tmem59l	9040	-0.082	0.1418	No
198	Cpz	9187	-0.091	0.1323	No
199	Ndufa4l2	9247	-0.092	0.1289	No
200	H2afy2	9278	-0.094	0.1276	No
201	Sox21	9326	-0.095	0.1251	No
202	Smtnl2	9451	-0.102	0.1172	No
203	Ppm1m	9462	-0.104	0.1174	No
204	Ccdc106	9676	-0.117	0.1033	No
205	Tmod2	9701	-0.118	0.1026	No
206	Jakmip2	9817	-0.126	0.0956	No
207	Srd5a1	9859	-0.128	0.0938	No
208	Sgol2a	10118	-0.145	0.0768	No
209	Gng2	10321	-0.159	0.0639	No
210	Dapl1	10511	-0.172	0.0520	No
211	Cenpw	10885	-0.198	0.0273	No
212	Fam111a	11354	-0.238	-0.0037	No
213	Sema3b	11586	-0.260	-0.0178	No
214	Snurf	11763	-0.278	-0.0279	No
215	1190005I06Rik	11881	-0.289	-0.0336	No
216	Gapdh	12061	-0.314	-0.0436	No
217	Robo2	12105	-0.320	-0.0439	No
218	Gpsm2	12286	-0.345	-0.0536	No
219	A330048O09Rik	12335	-0.352	-0.0540	No
220	Cytl1	12497	-0.373	-0.0622	No
221	Rerg	12521	-0.375	-0.0605	No
222	Nt5dc2	12569	-0.382	-0.0606	No
223	Aqp11	12592	-0.385	-0.0588	No
224	E030013I19Rik	12631	-0.393	-0.0581	No
225	Ndrg2	12937	-0.460	-0.0757	No
226	4930503L19Rik	13057	-0.488	-0.0799	No
227	Pdia5	13075	-0.493	-0.0768	No
228	Espn	13200	-0.531	-0.0810	No
229	Ifitm1	13233	-0.543	-0.0786	No
230	Tex40	13618	-0.685	-0.0998	No
231	Slc2a4	13654	-0.708	-0.0962	No
232	Impa2	13823	-0.803	-0.1012	No
233	Lpar3	13824	-0.803	-0.0942	No
234	Tril	13917	-0.880	-0.0931	No
235	Prelid2	14021	-0.996	-0.0918	No
236	Car12	14081	-1067	-0.0868	No
237	Fscn1	14177	-1217	-0.0830	No
238	Cbs	14181	-1223	-0.0726	No
239	Cyp7b1	14196	-1257	-0.0628	No
240	Ugt1a6b	14204	-1262	-0.0523	No
241	Ugt1a6a	14231	-1334	-0.0427	No
242	Mest	14342	-2005	-0.0331	No
243	Chst2	14347	-2054	-0.0157	No
244	Efhd1	14348	-2067	0.0022	No
