# Supplementary material for: Regulation of a progenitor gene program by SOX4 is essential for mammary tumor proliferation
Source: Oncogene. 2021 Sep 28;40(45):6343–53. doi: 10.1038/s41388-021-02004-z (PMC8585668; doi:10.1038/s41388-021-02004-z)
Supplement: Supplementary file 5 — Supplementary Table 4 [file 41388_2021_2004_MOESM5_ESM.xlsx]

## Sheet: Supplementary Table 4
Supplementary Table 4 Cluster specific genes for single-cell sequencing
	p_val	avg_logFC	pct.1	pct.2	p_val_adj	cluster	gene
Cd14	7.19201e-17	-1.15813	0.782	0.912	8.86128e-13	0	Cd14
Hp	128.336	-0.926189	0.279	0.482	1.58122e+06	0	Hp
Krt17	0.0170258	-0.797231	0.079	0.316	209.775	0	Krt17
Ly6d	2.10254e+06	-0.749199	0.4	0.55	0.000259054	0	Ly6d
Btg2	0.000384764	-0.744812	0.604	0.759	47.4068	0	Btg2
Xbp1	1.31751e-08	-0.71716	0.954	0.969	0.00016233	0	Xbp1
Krt18	1.98721e-14	-0.699382	0.818	0.946	2.44844e-10	0	Krt18
Cyp1b1	2.08602e-08	-0.656513	0.139	0.448	0.000257019	0	Cyp1b1
Spns2	0.00037554	-0.653545	0.546	0.732	4.62703	0	Spns2
Phlda1	8.48276e-13	-0.647049	0.929	0.972	1.04516e-07	0	Phlda1
Hid1	1.59714e-08	-0.615934	0.154	0.465	0.000196784	0	Hid1
Wfdc18	1.06319e+06	-0.597196	0.182	0.346	0.000130995	0	Wfdc18
Gsta4	1.11131e-13	-0.595384	0.743	0.906	1.36925e-09	0	Gsta4
Tsc22d1	10.4478	-0.591357	0.771	0.875	128727	0	Tsc22d1
Aldoc	85857.6	-0.588478	0.882	0.868	1.05785e+09	0	Aldoc
Jund	8.29113e-15	-0.580346	0.829	0.943	1.02155e-10	0	Jund
Wfdc2	2.03232e-05	-0.558455	0.975	0.991	0.250402	0	Wfdc2
Mgst1	16527.7	-0.556138	0.911	0.936	2.03638e+07	0	Mgst1
Cd24a	2.84116e-29	-0.547023	0.993	0.997	3.50059e-25	0	Cd24a
Wfdc3	0.00420141	-0.539761	0.146	0.411	51.7656	0	Wfdc3
Foxa1	290.907	-0.528273	0.525	0.694	358426	0	Foxa1
Cited4	958.843	-0.525515	0.675	0.796	1.18139e+07	0	Cited4
Hpgd	73.6417	-0.51705	0.082	0.283	907340	0	Hpgd
Cryab	8367.96	-0.516986	0.468	0.617	1.03102e+08	0	Cryab
Tuba1a	8.66789e+07	-0.506622	0.436	0.514	0.0106797	0	Tuba1a
Lgals3	3869.32	-0.4954	0.543	0.669	4.76739e+07	0	Lgals3
Cldn7	1.0829e-06	-0.493861	0.075	0.37	0.0133425	0	Cldn7
Neat1	0.960362	-0.485198	0.625	0.79	11832.6	0	Neat1
Btg1	1.30975e-07	-0.483938	0.879	0.95	0.00161374	0	Btg1
Tmsb10	2.70778e-05	-0.475871	0.954	0.981	0.333625	0	Tmsb10
Sort1	1.57668e-07	-0.469021	0.332	0.618	0.00194262	0	Sort1
Inhbb	637.158	-0.46827	0.743	0.82	7.85043e+06	0	Inhbb
Pglyrp1	3.79501e+06	-0.462809	0.114	0.263	0.000467583	0	Pglyrp1
Ehf	143.769	-0.461195	0.514	0.676	177137	0	Ehf
Cldn3	0.00388086	-0.456662	0.168	0.433	47.8161	0	Cldn3
Hey1	37.6412	-0.454133	0.686	0.812	4.63778e+06	0	Hey1
Wwp2	5.35403e+08	-0.452202	0.943	0.919	0.065967	0	Wwp2
Basp1	6.0664e-06	-0.442463	0.821	0.94	0.0747441	0	Basp1
Gabrp	31.7466	-0.435808	0.086	0.295	39115	0	Gabrp
Shroom3	2.95202e-05	-0.433613	0.161	0.446	0.363718	0	Shroom3
Aldh3a1	944125	-0.428814	0.221	0.387	0.000116326	0	Aldh3a1
Clu	1.69788e+09	-0.426204	0.511	0.584	0.209196	0	Clu
Gstt3	8.98408e+08	-0.418586	0.493	0.572	0.110693	0	Gstt3
Gstm1	2.75168	-0.414116	0.421	0.641	33903.5	0	Gstm1
Atp6v1b1	1.53643	-0.412084	0.139	0.378	18930.3	0	Atp6v1b1
Noxo1	0.620332	-0.407751	0.229	0.463	7643.11	0	Noxo1
Cdkn1a	4.26427e+07	-0.406999	0.725	0.819	0.00525401	0	Cdkn1a
B4galnt2	0.000242143	-0.405978	0.264	0.344	1	0	B4galnt2
Trib1	80411.8	-0.405928	0.639	0.751	9.90754e+08	0	Trib1
Sat1	1.63637e+07	-0.405869	0.718	0.8	0.00201617	0	Sat1
Sms	6.04599e-06	-0.405002	0.639	0.83	0.744927	0	Sms
Cd81	0.00085298	-0.403876	0.975	0.992	10.5096	0	Cd81
Krt19	11055.1	-0.403486	0.079	0.256	1.36209e+08	0	Krt19
Mt1	5146.97	-0.397257	0.996	0.994	6.34159e+07	0	Mt1
Tjp3	3.33174e-05	-0.396352	0.079	0.355	0.410504	0	Tjp3
Tspan1	17736.1	-0.394431	0.182	0.369	2.18526e+08	0	Tspan1
Slpi	4.7251e+09	-0.39285	0.9	0.916	0.582179	0	Slpi
Rab25	5.16389e-08	-0.385882	0.871	0.942	0.000636243	0	Rab25
Trf	3.56682e+08	-0.383603	0.996	0.999	0.0439468	0	Trf
Ttyh3	0.649695	-0.378487	0.196	0.433	8004.89	0	Ttyh3
Prdx2	5.71145e-10	-0.375279	0.943	0.985	7.03708e-06	0	Prdx2
Spint2	5.09325e-13	-0.374037	0.957	0.987	6.2754e-09	0	Spint2
Efcab4a	0.202347	-0.371481	0.15	0.388	24931.1	0	Efcab4a
Hes1	3.36138e+07	-0.368532	0.832	0.892	0.00414155	0	Hes1
Sdc4	1.17225e-07	-0.359643	0.971	1	0.00144433	0	Sdc4
Sostdc1	0.00697365	-0.356221	0.254	0.326	1	0	Sostdc1
Bin1	703738	-0.346964	0.764	0.832	8.67075e+09	0	Bin1
Pnpla2	5.70467	-0.344465	0.521	0.712	70287.2	0	Pnpla2
Mfge8	68722.7	-0.341276	0.996	0.999	8.46733e+08	0	Mfge8
Mt2	0.000337563	-0.341167	0.968	0.946	1	0	Mt2
Ap3s1	4797.48	-0.340418	0.707	0.826	5.91097e+07	0	Ap3s1
Chchd10	848.72	-0.340056	0.257	0.466	1.04571e+06	0	Chchd10
Sulf2	0.00256385	-0.339585	0.946	0.982	31.5891	0	Sulf2
Pea15a	0.00120215	-0.33936	0.75	0.734	1	0	Pea15a
Inhba	0.00432623	-0.338232	0.504	0.549	1	0	Inhba
Gdpd3	78114.7	-0.337603	0.314	0.49	9.62451e+08	0	Gdpd3
Pik3r1	1.62022e+08	-0.337448	0.896	0.907	0.199627	0	Pik3r1
Fosb	2.46758e+07	-0.3367	0.471	0.623	0.00304031	0	Fosb
Nfkbia	1.13833e+07	-0.333459	0.811	0.858	0.00140253	0	Nfkbia
Id2	1.73848e+09	-0.33205	0.757	0.79	0.214198	0	Id2
Ceacam1	786627	-0.331422	0.096	0.254	9.69203e+09	0	Ceacam1
Vamp8	113.565	-0.330388	0.871	0.938	1.39924e+06	0	Vamp8
Ubald1	5.99055	-0.330304	0.771	0.893	73809.6	0	Ubald1
Zfp704	3251.83	-0.329856	0.207	0.411	4.00658e+07	0	Zfp704
Limd2	470.525	-0.328945	0.357	0.565	5.79734e+06	0	Limd2
Sorbs2	33453.1	-0.326218	0.511	0.679	4.12175e+08	0	Sorbs2
Serf2	1.5838e-12	-0.31867	0.989	0.999	1.9514e-08	0	Serf2
Nr4a1	0.0031652	-0.314936	0.504	0.586	1	0	Nr4a1
Rhou	0.820708	-0.31473	0.1	0.322	101119	0	Rhou
Ifngr2	3707.88	-0.312252	0.843	0.897	4.56847e+07	0	Ifngr2
Cmas	402411	-0.311521	0.646	0.741	4.9581e+09	0	Cmas
Klf6	8.66119e+07	-0.308814	0.921	0.953	0.106714	0	Klf6
Irf2bp2	211.462	-0.301274	0.511	0.71	2.60542e+06	0	Irf2bp2
Ak3	98511.1	-0.298967	0.179	0.36	1.21376e+09	0	Ak3
Trps1	129878	-0.2971	0.961	0.971	1.60023e+09	0	Trps1
Ezr	0.00115706	-0.29536	0.979	0.996	14.2562	0	Ezr
Ctxn1	312.675	-0.293347	0.136	0.355	3.85247e+06	0	Ctxn1
Csn1s1	1.056e+07	-0.291736	0.829	0.621	0.00130109	0	Csn1s1
Fos	1.24276e+07	-0.291132	0.946	0.977	0.0015312	0	Fos
Pdcd4	37065.3	-0.289422	0.207	0.397	4.56681e+08	0	Pdcd4
Calcoco1	758253	-0.289213	0.189	0.359	9.34243e+08	0	Calcoco1
Anxa1	8.60353e+08	-0.288601	1	1	0.106004	0	Anxa1
Lgals1	1.02939e+09	-0.286394	0.936	0.942	0.126831	0	Lgals1
Atf3	2.22258e+09	-0.286348	0.182	0.306	0.273844	0	Atf3
Acot7	5011.99	-0.279462	0.861	0.893	6.17527e+07	0	Acot7
Tmem98	1000.62	-0.276418	0.157	0.363	1.23286e+07	0	Tmem98
Uba52	7.10776e-13	-0.276372	1	1	8.75747e-08	0	Uba52
Ier3	5.89089e+09	-0.276323	0.918	0.94	0.725816	0	Ier3
Cxcl1	0.0045181	-0.273509	0.846	0.882	1	0	Cxcl1
Plcg2	529369	-0.272491	0.529	0.68	6.52236e+09	0	Plcg2
Emp1	4.77458e+08	-0.271416	0.929	0.957	0.0588276	0	Emp1
Ier2	40374	-0.269668	0.921	0.96	4.97448e+08	0	Ier2
Ypel3	4.02694e+09	-0.267332	0.246	0.364	0.49616	0	Ypel3
Rps28	2.08229e-07	-0.267296	1	1	0.00256559	0	Rps28
Tgm2	0.00235315	-0.266092	0.479	0.519	1	0	Tgm2
Rps21	9.8706e-05	-0.263965	1	1	1.21616	0	Rps21
Sptbn2	1.00232e+07	-0.263958	0.407	0.558	0.00123496	0	Sptbn2
0610011F06Rik	351.617	-0.263049	0.189	0.397	4.33227e+07	0	0610011F06Rik
Zfp36	0.00408295	-0.262694	0.975	0.962	1	0	Zfp36
Nqo1	0.00559341	-0.261241	0.757	0.761	1	0	Nqo1
S100a6	211946	-0.260136	1	1	2.61139e+09	0	S100a6
Mia	1.12335e+09	-0.259833	0.336	0.462	0.138408	0	Mia
Lbh	7.17111e+09	-0.257264	0.143	0.251	0.883552	0	Lbh
Mme	0.000234551	-0.25725	0.171	0.272	1	0	Mme
Rps29	0.00257528	-0.2565	1	1	31.73	0	Rps29
Llgl2	6.03029e+06	-0.252529	0.589	0.7	0.000742992	0	Llgl2
Gpd1l	4.61373e+06	-0.252387	0.593	0.702	0.00568457	0	Gpd1l
Fam210b	5.18011e+09	-0.252286	0.421	0.524	0.638242	0	Fam210b
Tubb2b	863570	-0.25154	0.239	0.388	0.01064	0	Tubb2b
Dhfr	1.2365e+06	0.250256	0.807	0.616	0.000152349	0	Dhfr
Slco2a1	9.59031e+06	0.250346	0.789	0.668	0.00118162	0	Slco2a1
Ehd2	29554.7	0.250355	0.75	0.586	3.64144e+08	0	Ehd2
Txndc17	78.2082	0.251011	0.971	0.932	963603	0	Txndc17
Cars	2443.66	0.251249	0.786	0.591	3.01084e+07	0	Cars
Aars	0.475644	0.2527	0.986	0.922	58604	0	Aars
Idi1	42.5224	0.2528	0.971	0.933	523918	0	Idi1
Fignl1	37.4841	0.25402	0.493	0.27	461842	0	Fignl1
Rbp1	0.00223289	0.254491	1	0.987	27.5114	0	Rbp1
Slmo2	471.366	0.254929	0.871	0.699	5.8077e+06	0	Slmo2
Trip13	1151.54	0.255042	0.657	0.427	1.41881e+07	0	Trip13
Sema4a	729.945	0.255862	0.682	0.458	8.99366e+06	0	Sema4a
Oasl2	335813	0.257178	0.568	0.363	4.13755e+09	0	Oasl2
Fbxo5	1.85339e+06	0.257767	0.421	0.254	0.000228356	0	Fbxo5
Pvrl1	3.02238	0.259031	0.868	0.661	37238.7	0	Pvrl1
Lamb1	11166.5	0.260119	0.829	0.654	1.37582e+08	0	Lamb1
Kntc1	0.423775	0.260157	0.521	0.272	5221.33	0	Kntc1
Plch2	14.0461	0.260562	0.904	0.656	173062	0	Plch2
Cav1	0.0101963	0.26065	0.964	0.79	1.25629	0	Cav1
Mcm6	1.97253e+06	0.261744	0.875	0.782	0.000243036	0	Mcm6
Sgol1	6986.97	0.26222	0.407	0.214	8.60865e+07	0	Sgol1
Tacc3	108078	0.263032	0.804	0.656	1.33163e+09	0	Tacc3
Sema5a	164.193	0.263397	0.686	0.437	2.02303e+06	0	Sema5a
Rrm1	5.15584	0.264166	0.936	0.746	63525.1	0	Rrm1
Rfc2	298884	0.264336	0.779	0.659	3.68255e+09	0	Rfc2
Hras1	9.08477e-05	0.264379	1	0.979	1.11933	0	Hras1
Rbl1	2346.21	0.264743	0.679	0.463	2.89076e+07	0	Rbl1
Hspa14	7.21407	0.265918	0.868	0.679	88884.6	0	Hspa14
Cdca3	318819	0.266593	0.779	0.591	3.92817e+09	0	Cdca3
Spc24	1.32746	0.267027	0.618	0.365	16355.6	0	Spc24
Mis18a	166.206	0.267071	0.564	0.33	2.04782e+06	0	Mis18a
Col17a1	2.86789	0.26711	0.782	0.491	35335.2	0	Col17a1
Pml	3055.81	0.267305	0.593	0.401	3.76506e+07	0	Pml
Vwa1	0.00505253	0.267762	0.718	0.421	62.2522	0	Vwa1
Clca2	8604.44	0.26791	0.439	0.224	1.06015e+08	0	Clca2
Lama4	10962.7	0.268957	0.868	0.766	1.35071e+08	0	Lama4
Cdc25c	1.36203e+07	0.269394	0.429	0.281	0.00167815	0	Cdc25c
Kif4	30229.3	0.269787	0.493	0.295	3.72455e+08	0	Kif4
Cda	4.73283	0.270618	0.679	0.428	58313.3	0	Cda
Fat2	0.0400524	0.270911	0.693	0.412	493.485	0	Fat2
Sord	0.00795234	0.270918	0.814	0.528	9.79808	0	Sord
Brca1	6.78475	0.271617	0.489	0.248	83594.9	0	Brca1
Ccnb2	1.17009e+08	0.271764	0.814	0.73	0.0144167	0	Ccnb2
Cast	1186.3	0.271819	0.839	0.674	1.46164e+07	0	Cast
Prkacb	465.214	0.271992	0.918	0.81	5.73191e+06	0	Prkacb
Lgals3bp	0.104208	0.272341	0.986	0.879	1283.95	0	Lgals3bp
Nup37	135.329	0.272742	0.736	0.503	1.66739e+06	0	Nup37
Gas2l3	463.869	0.272774	0.454	0.246	5.71533e+06	0	Gas2l3
Loxl3	207.204	0.274184	0.607	0.38	2.55295e+06	0	Loxl3
Usp1	0.653763	0.274723	0.964	0.826	8055.02	0	Usp1
Rcn1	3.25838	0.274945	0.779	0.54	40146.5	0	Rcn1
Dlgap5	2.1517	0.274963	0.421	0.193	26511.1	0	Dlgap5
Bub1b	137644	0.274975	0.5	0.316	1.69591e+09	0	Bub1b
2810417H13Rik	21.2024	0.275378	0.979	0.892	261235	0	2810417H13Rik
Pold2	13.1847	0.276648	0.893	0.727	162449	0	Pold2
Mlkl	14349.9	0.277032	0.761	0.589	1.76806e+08	0	Mlkl
Gnai1	3704.65	0.277418	0.439	0.243	4.5645e+07	0	Gnai1
Acat2	0.791956	0.278003	0.986	0.955	9757.69	0	Acat2
Pcsk5	0.27625	0.278667	0.454	0.214	3403.67	0	Pcsk5
Bub1	28.421	0.279655	0.521	0.291	350175	0	Bub1
Ces1g	0.847046	0.280009	0.371	0.151	10436.5	0	Ces1g
Snrpb2	0.232663	0.280207	0.954	0.864	2866.64	0	Snrpb2
Pdlim1	8.0632	0.280383	0.9	0.757	99346.7	0	Pdlim1
Prim1	13846	0.28095	0.771	0.591	1.70597e+07	0	Prim1
Zwilch	470.27	0.280977	0.564	0.348	5.7942e+06	0	Zwilch
Prr11	306710	0.281308	0.4	0.228	3.77897e+09	0	Prr11
Kif11	40139.6	0.281443	0.511	0.307	4.9456e+08	0	Kif11
Mcm4	4399.8	0.281705	0.839	0.678	5.42099e+07	0	Mcm4
S100a14	2744.42	0.282382	0.593	0.372	3.3814e+07	0	S100a14
Reep4	1.29872e+06	0.282503	0.6	0.432	0.000160015	0	Reep4
Marcks	0.0674769	0.283189	0.986	0.933	831.383	0	Marcks
Actn1	9.86489e-12	0.283358	1	0.994	1.21545e-08	0	Actn1
Depdc1a	26163.5	0.283836	0.436	0.243	3.22361e+08	0	Depdc1a
Nfic	5.79477e-07	0.2853	1	0.995	0.00713974	0	Nfic
Smc6	4.41186	0.286719	0.921	0.858	54358.5	0	Smc6
Aida	30.6065	0.287694	0.732	0.505	377103	0	Aida
Trim59	1.19057e+06	0.288364	0.675	0.524	0.00014669	0	Trim59
B4galt6	2.12091e-11	0.288952	0.307	0.064	2.61318e-07	0	B4galt6
Mgam	0.0957807	0.289149	0.4	0.169	1180.11	0	Mgam
Rab21	134.139	0.289316	0.879	0.758	1.65272e+07	0	Rab21
Kpna2	2.09691e+07	0.289662	0.982	0.941	0.0025836	0	Kpna2
Birc5	13185.2	0.289759	0.907	0.805	1.62455e+09	0	Birc5
Crtap	1.30826	0.291531	0.95	0.815	16119.1	0	Crtap
Lrrc8c	3.91579e-11	0.291553	0.436	0.136	4.82464e-07	0	Lrrc8c
Cks2	11936.2	0.291637	0.886	0.754	1.47065e+08	0	Cks2
Pgam1	7.60522e-19	0.296589	1	1	9.3704e-14	0	Pgam1
Ifi27l2a	3.95556e-05	0.297605	0.511	0.214	0.487365	0	Ifi27l2a
Hmgb2	0.119588	0.297836	0.943	0.752	14734.4	0	Hmgb2
Flna	0.0738561	0.298258	0.996	0.942	909.981	0	Flna
Tpm2	0.134911	0.298531	0.793	0.542	16622.4	0	Tpm2
Plec	0.00098137	0.299346	0.986	0.96	12.0915	0	Plec
Hmgcs1	418.378	0.299947	0.943	0.885	5.15484e+06	0	Hmgcs1
Nup85	0.729258	0.300399	0.9	0.719	8985.19	0	Nup85
Ect2	1.07559	0.300715	0.632	0.363	13252.3	0	Ect2
Jag1	11.1885	0.302178	0.693	0.45	137854	0	Jag1
Spc25	8930.24	0.302733	0.546	0.327	1.10029e+08	0	Spc25
Rasa3	3.88511e-06	0.30366	0.436	0.168	0.0478684	0	Rasa3
Rpa1	36.9738	0.306501	0.711	0.508	455555	0	Rpa1
Lamc2	6.42164	0.306685	0.746	0.543	79121	0	Lamc2
Tubb4b	526.576	0.306812	0.986	0.958	6.48794e+06	0	Tubb4b
Hat1	3.19215	0.307474	0.875	0.768	393305	0	Hat1
Nde1	500.793	0.307585	0.818	0.642	6.17028e+06	0	Nde1
Il7	0.0262422	0.310059	0.596	0.329	323.33	0	Il7
Pfkp	0.00160866	0.310441	0.957	0.825	19.8203	0	Pfkp
Psmb8	1.24525	0.310604	0.879	0.708	15342.7	0	Psmb8
Ncapg	4.00567	0.310645	0.493	0.266	49353.9	0	Ncapg
Ska1	13.1349	0.310803	0.571	0.34	161835	0	Ska1
Fads1	2.30122e-10	0.31338	1	0.991	2.83533e-06	0	Fads1
Rtp4	155.981	0.314498	0.782	0.574	1.92184e+06	0	Rtp4
Cdca8	42.1555	0.315223	0.679	0.45	519398	0	Cdca8
Cotl1	6.27521e-05	0.315245	0.521	0.251	7.73169	0	Cotl1
Cstb	2.72983e-11	0.315335	1	0.997	3.36342e-07	0	Cstb
Jdp2	1.12847	0.315987	0.7	0.456	13903.9	0	Jdp2
Uhrf1	0.160947	0.316687	0.764	0.484	1983.03	0	Uhrf1
Nrg1	0.123421	0.31999	0.479	0.241	152.067	0	Nrg1
Fhl2	23.92	0.321931	0.829	0.635	294719	0	Fhl2
Prc1	6.08219e+08	0.322871	0.557	0.417	0.0749386	0	Prc1
Ube2c	2.08304e+09	0.322996	0.868	0.795	0.256652	0	Ube2c
Mcm5	2.87162	0.323215	0.954	0.816	35381.3	0	Mcm5
Kif15	1.5032	0.324413	0.557	0.321	18521	0	Kif15
Cep192	2.07881	0.325734	0.575	0.353	25613	0	Cep192
Ncapg2	0.0628924	0.325829	0.625	0.372	774.897	0	Ncapg2
Ifitm3	7.39088e-21	0.326007	1	1	9.1063e-17	0	Ifitm3
Aurka	3.23994e+06	0.326572	0.479	0.321	0.000399193	0	Aurka
Chl1	0.00422257	0.327675	0.582	0.304	52.0263	0	Chl1
Pole2	0.00934329	0.329641	0.693	0.455	115.119	0	Pole2
Casc5	1260.6	0.330628	0.425	0.23	1.55318e+07	0	Casc5
Tuba4a	0.0103258	0.330744	0.95	0.851	127.224	0	Tuba4a
Pla2g7	2.44882e-05	0.331294	0.979	0.864	0.30172	0	Pla2g7
Topbp1	608.138	0.331712	0.85	0.707	7.49287e+06	0	Topbp1
Tmem176a	0.0120487	0.332092	0.975	0.911	148.452	0	Tmem176a
Rpa2	13.2346	0.334794	0.804	0.596	163064	0	Rpa2
Slc35f1	4.69222e-07	0.339369	0.364	0.12	0.00578129	0	Slc35f1
Atf5	10.8559	0.340393	0.736	0.523	133756	0	Atf5
Cenpa	5.43279e+07	0.340591	0.771	0.671	0.00669374	0	Cenpa
Axl	9.568	0.342219	0.807	0.577	117887	0	Axl
Golim4	7.23928e-07	0.342957	0.971	0.853	0.00891951	0	Golim4
Racgap1	454.17	0.344599	0.786	0.603	5.59583e+07	0	Racgap1
Rgs12	0.0184106	0.347095	0.811	0.611	2268.38	0	Rgs12
Cenpf	7.05251e+08	0.348524	0.521	0.394	0.0868939	0	Cenpf
Gas1	1.19931e-09	0.348898	0.961	0.772	1.47767e-05	0	Gas1
Rad21	0.00025694	0.349828	0.986	0.953	3.16576	0	Rad21
Sh2d5	1.31451	0.351098	0.418	0.202	16196.1	0	Sh2d5
Mthfd2	0.214746	0.354033	0.664	0.424	2645.88	0	Mthfd2
Incenp	0.0334695	0.355354	0.686	0.423	412.377	0	Incenp
Sfn	9.45465e-09	0.355878	0.993	0.913	0.000116491	0	Sfn
Gpr87	1.92725e-09	0.358643	0.511	0.202	2.37456e-05	0	Gpr87
Mad2l1	1.48554e-06	0.358786	0.954	0.747	0.0183033	0	Mad2l1
Plk4	0.0563614	0.359669	0.589	0.338	694.429	0	Plk4
Ttk	3.73888e-05	0.359913	0.571	0.302	4.60667	0	Ttk
Hs6st1	4.25412e-07	0.360305	0.982	0.929	0.0052415	0	Hs6st1
Sc4mol	0.0288125	0.362027	0.946	0.874	35.4998	0	Sc4mol
Fads3	0.000376296	0.364607	0.711	0.463	4.63634	0	Fads3
Rbms3	0.0123369	0.365062	0.636	0.373	152.003	0	Rbms3
Cnn2	0.336595	0.367304	0.964	0.918	4147.19	0	Cnn2
Troap	0.000243984	0.36765	0.546	0.266	3.00613	0	Troap
Slfn8	3.80403e-10	0.368625	0.664	0.325	4.68695e-06	0	Slfn8
Ero1l	1183.81	0.369187	0.818	0.656	1.45858e+07	0	Ero1l
Slc20a2	9.49587e-06	0.369577	0.721	0.461	0.116999	0	Slc20a2
Trp63	2.22882e-06	0.369957	0.768	0.469	0.274613	0	Trp63
Tcf19	171.939	0.370766	0.654	0.456	2.11846e+06	0	Tcf19
Itga8	0.00133046	0.371633	0.775	0.558	16.3926	0	Itga8
Fam101b	3.02429e-07	0.372574	0.993	0.824	0.00372622	0	Fam101b
Atp1b3	1.24855e-23	0.37451	1	0.995	1.53834e-19	0	Atp1b3
Shcbp1	8.53996e-05	0.374811	0.561	0.295	1.05221	0	Shcbp1
Sfrp1	7.2412e-09	0.37497	0.989	0.948	8.92189e-05	0	Sfrp1
Col16a1	2.22957e-10	0.37579	0.889	0.628	2.74706e-06	0	Col16a1
Slbp	0.17476	0.377318	0.836	0.661	2153.22	0	Slbp
Lima1	5.20714e-14	0.377524	0.989	0.931	6.41572e-11	0	Lima1
Tril	2.72053e-08	0.37974	0.589	0.285	0.000335197	0	Tril
Cep55	0.03953	0.379842	0.546	0.302	487.049	0	Cep55
Enpp1	4.83635e-09	0.383459	0.761	0.446	5.95887e-05	0	Enpp1
Atad2	5.97066e-05	0.384698	0.829	0.598	0.735645	0	Atad2
Kif23	167.872	0.385947	0.664	0.448	2.06835e+06	0	Kif23
Tfap2b	7.42923e-11	0.387806	0.686	0.324	9.15355e-07	0	Tfap2b
Ckap2	629.917	0.39134	0.782	0.631	7.76121e+06	0	Ckap2
C330027C09Rik	0.0545554	0.391655	0.696	0.474	672.177	0	C330027C09Rik
Psph	2.34916e-06	0.39311	0.746	0.475	0.028944	0	Psph
Lama3	2.48129e-09	0.393518	0.879	0.573	3.0572e-05	0	Lama3
Aspm	33.044	0.393525	0.468	0.251	407135	0	Aspm
Asns	0.00481599	0.396451	0.836	0.651	59.3378	0	Asns
Plk1	4685.94	0.40044	0.657	0.46	5.77355e+07	0	Plk1
Rrm2	3.7064e-05	0.40132	0.979	0.839	0.456666	0	Rrm2
Ccnb1	338255	0.407183	0.754	0.578	4.16764e+09	0	Ccnb1
Nuf2	0.00179512	0.40736	0.621	0.365	22.1177	0	Nuf2
Dpy19l1	4.50808e-12	0.409213	0.929	0.739	5.5544e-09	0	Dpy19l1
Itga3	1.60738e-11	0.411772	0.989	0.95	1.98045e-07	0	Itga3
Pcna	8.48874e-06	0.412545	1	0.989	0.10459	0	Pcna
Serpina3h	1.67412e-08	0.412624	0.604	0.286	0.000206268	0	Serpina3h
Tpx2	0.785101	0.41551	0.768	0.558	9673.22	0	Tpx2
Col18a1	2.52179e-13	0.418077	0.979	0.844	3.1071e-09	0	Col18a1
Kif20b	0.0192311	0.425899	0.536	0.281	23.6947	0	Kif20b
Cdk1	1.3702e-05	0.428236	0.939	0.763	0.168822	0	Cdk1
Tk1	6.35856e-22	0.433868	0.993	0.971	7.83438e-18	0	Tk1
Smc2	1.49218e-09	0.437942	0.875	0.627	0.000183852	0	Smc2
Cav2	2.60728e-20	0.440486	0.989	0.838	3.21244e-17	0	Cav2
Ccnd2	7.93524e-07	0.444236	0.707	0.421	0.009777	0	Ccnd2
Prkg2	0.000863822	0.445579	0.514	0.251	10.6432	0	Prkg2
Pgf	1.84434e-08	0.448466	0.889	0.657	0.000227241	0	Pgf
Tubb6	1.22806e-12	0.449974	0.986	0.855	1.51309e-07	0	Tubb6
Clec11a	3.51463e+08	0.461835	0.311	0.188	0.0433038	0	Clec11a
Isg15	2.67227e-10	0.463448	0.804	0.448	3.2925e-05	0	Isg15
Asf1b	3.57774e-12	0.464711	0.875	0.572	4.40813e-08	0	Asf1b
Cenpe	290.728	0.465014	0.611	0.397	3.58206e+06	0	Cenpe
Slc43a3	1.92634e-12	0.465587	0.775	0.466	2.37345e-08	0	Slc43a3
Lgals9	2.12694e-25	0.467701	1	0.989	2.62061e-22	0	Lgals9
Ckap2l	2.03767e-05	0.469775	0.646	0.364	0.251061	0	Ckap2l
Sgol2	1.65739e-05	0.470166	0.693	0.404	0.204207	0	Sgol2
Hmmr	19.6703	0.471019	0.668	0.474	242358	0	Hmmr
Tinagl1	0.00206547	0.481527	0.871	0.756	25.4487	0	Tinagl1
Tnnt2	2.28077e-08	0.482556	0.836	0.611	0.000281014	0	Tnnt2
Top2a	0.437284	0.487608	0.889	0.69	5387.77	0	Top2a
Slc7a1	5.22096e-13	0.492399	0.957	0.79	6.43274e-09	0	Slc7a1
Mki67	2.00204e-08	0.495611	0.939	0.812	0.000246672	0	Mki67
Emb	2.76119e-34	0.509166	1	0.992	3.40206e-30	0	Emb
Ccna2	3.86841e-07	0.509432	0.875	0.704	0.00476627	0	Ccna2
Smc4	2.03563e-17	0.509874	0.979	0.846	2.50809e-13	0	Smc4
Slc4a11	1.52665e-20	0.511585	0.7	0.315	1.88098e-16	0	Slc4a11
Itgb4	9.98899e-26	0.519584	0.996	0.98	1.23074e-21	0	Itgb4
Apobec1	7.84949e-22	0.56558	0.811	0.442	9.67136e-18	0	Apobec1
Nt5e	7.37688e-14	0.612317	0.846	0.602	9.08905e-10	0	Nt5e
Anln	1.41032e-13	0.612482	0.839	0.576	1.73765e-11	0	Anln
Snai2	2.85783e-25	0.638292	0.879	0.489	3.52113e-21	0	Snai2
Col8a1	4.0882e-22	0.657401	0.636	0.247	5.03707e-18	0	Col8a1
Sdpr	8.50981e-23	0.757315	0.782	0.451	1.04849e-17	0	Sdpr
Pi15	1.45015e-45	0.938587	0.914	0.535	1.78673e-41	0	Pi15
Mest	42.3864	0.989709	0.607	0.411	522242	0	Mest
Serpinf1	3.19304e-51	1.06903	0.918	0.526	3.93415e-47	0	Serpinf1
Cmah	3.22982e-74	1.29559	0.996	0.792	3.97947e-70	0	Cmah
Krt5	1.77083e-51	-2.71576	0.579	0.923	2.18183e-47	1	Krt5
Sparc	1.24182e-65	-2.3664	0.567	0.941	1.53004e-61	1	Sparc
Krt14	6.16881e-76	-1.76372	0.893	0.999	7.60059e-71	1	Krt14
Fam101b.1	3.48863e-81	-1.67438	0.489	0.973	4.29834e-77	1	Fam101b
Cmah.1	5.50048e-37	-1.65537	0.627	0.906	6.77715e-33	1	Cmah
Serpinf1.1	1.85079e-50	-1.50402	0.142	0.763	2.28036e-46	1	Serpinf1
Pi15.1	4.55073e-46	-1.26867	0.167	0.763	5.60696e-42	1	Pi15
Snai2.1	2.17005e-46	-1.20072	0.099	0.727	2.67372e-42	1	Snai2
Mest.1	2467.16	-1.15417	0.318	0.502	3.03979e+07	1	Mest
Col18a1.1	8.30117e-54	-1.07196	0.597	0.957	1.02279e-49	1	Col18a1
Emb.1	3.3483e-70	-1.06112	0.983	0.998	4.12544e-66	1	Emb
Id4	9.50163e-27	-1.05222	0.047	0.548	1.1707e-22	1	Id4
Axl.1	3.79478e-49	-1.01469	0.137	0.775	4.67555e-46	1	Axl
Plch2.1	1.51277e-52	-1.00228	0.249	0.851	1.86389e-48	1	Plch2
Fam101a	1.2132e-20	-0.992492	0.077	0.52	1.49479e-16	1	Fam101a
Gas1.1	2.02133e-25	-0.985069	0.575	0.889	2.49049e-21	1	Gas1
Lama3.1	6.97187e-38	-0.982784	0.232	0.769	8.59004e-34	1	Lama3
Col17a1.1	2.4525e-45	-0.98117	0.073	0.704	3.02172e-41	1	Col17a1
Cav1.1	9.05647e-38	-0.974236	0.584	0.905	1.11585e-33	1	Cav1
Irf6	6.13092e-42	-0.960767	0.618	0.932	7.55391e-38	1	Irf6
Sostdc1.1	2.97537e-12	-0.947495	0.021	0.386	3.66595e-08	1	Sostdc1
Sfn.1	2.68869e-49	-0.923835	0.785	0.975	3.31274e-45	1	Sfn
Ly6d.1	0.000911431	-0.911391	0.27	0.578	11.2297	1	Ly6d
Perp	7.68566e-59	-0.881042	0.966	0.998	9.4695e-55	1	Perp
Ckap4	1.46995e-37	-0.878417	0.296	0.8	1.81112e-33	1	Ckap4
Flna.1	1.34561e-41	-0.875326	0.85	0.986	1.65793e-37	1	Flna
Krt17.1	6.67569e-07	-0.861218	0.017	0.32	0.00822512	1	Krt17
Itgb4.1	6.21562e-49	-0.860731	0.948	0.994	7.65826e-45	1	Itgb4
Arl4c	1.0057e-32	-0.841206	0.305	0.799	1.23912e-27	1	Arl4c
Nxn	8.31822e-45	-0.829135	0.614	0.936	1.02489e-40	1	Nxn
Trp63.1	3.62903e-33	-0.824927	0.12	0.665	4.47133e-28	1	Trp63
Pvrl1.1	9.11661e-36	-0.798817	0.361	0.813	1.12326e-31	1	Pvrl1
Chsy1	1.11526e-30	-0.770904	0.506	0.874	1.37411e-26	1	Chsy1
Tuba1a.1	1.20964e-11	-0.76984	0.215	0.571	1.49039e-07	1	Tuba1a
Ccnd2.1	5.07261e-21	-0.749489	0.124	0.598	6.24996e-17	1	Ccnd2
Tns4	8.19705e-23	-0.735338	0.24	0.694	1.00996e-18	1	Tns4
Col8a1.1	2.80847e-08	-0.734989	0.09	0.42	0.000346032	1	Col8a1
Car12	1.4362e-05	-0.731765	0.794	0.932	0.176954	1	Car12
Pkp1	6.44241e-31	-0.729296	0.541	0.926	7.93769e-27	1	Pkp1
Vwa1.1	2.67679e-10	-0.724014	0.236	0.571	3.29807e-06	1	Vwa1
Fscn1	5.66317e-16	-0.721585	0.107	0.536	6.97759e-12	1	Fscn1
Hs6st1.1	6.17854e-33	-0.717429	0.845	0.97	7.61258e-29	1	Hs6st1
Krt79	3.01108e-08	-0.706349	0.116	0.459	0.000370996	1	Krt79
Bmp7	8.35312e-25	-0.704042	0.043	0.532	1.02919e-20	1	Bmp7
Rgs12.1	1.89835e-25	-0.699589	0.318	0.759	2.33896e-21	1	Rgs12
Apobec1.1	5.03625e-19	-0.698889	0.197	0.633	6.20516e-15	1	Apobec1
Pdlim1.1	2.54867e-28	-0.695199	0.515	0.872	3.14022e-24	1	Pdlim1
Igfbp3	5.42948e-10	-0.687351	0.052	0.405	6.68967e-06	1	Igfbp3
Fat2.1	6.63761e-31	-0.674286	0.064	0.602	8.1782e-27	1	Fat2
Jag1.1	3.62983e-20	-0.673099	0.159	0.611	4.47232e-16	1	Jag1
Padi3	3.63959e-20	-0.666644	0.094	0.549	4.48434e-17	1	Padi3
Map1lc3a	3.79232e-20	-0.664405	0.511	0.828	4.67251e-16	1	Map1lc3a
Krt7	1.20818e-14	-0.660617	0.871	0.968	1.4886e-10	1	Krt7
Nkd2	8.65514e-13	-0.659149	0.485	0.762	1.0664e-08	1	Nkd2
Top2a.1	0.0447358	-0.652883	0.541	0.798	551.19	1	Top2a
Dsp	6.92156e-29	-0.649809	0.948	0.996	8.52806e-25	1	Dsp
Serpina3h.1	3.23356e-14	-0.637299	0.056	0.455	3.98407e-11	1	Serpina3h
Zfp385a	1.00378e-22	-0.63715	0.116	0.577	1.23675e-17	1	Zfp385a
Cd109	9.644e-21	-0.627298	0.215	0.669	1.18824e-16	1	Cd109
Csrp1	2.18958e-13	-0.625808	0.67	0.886	2.69778e-09	1	Csrp1
Sema5a.1	8.19345e-05	-0.616459	0.275	0.565	1.00951	1	Sema5a
Col16a1.1	7.45679e-08	-0.613685	0.506	0.749	0.000918751	1	Col16a1
Fam115c	2.2756e-11	-0.607716	0.356	0.671	2.80376e-06	1	Fam115c
Marcksl1	1.14836e-32	-0.605791	0.979	0.999	1.41489e-28	1	Marcksl1
Cda.1	3.37727e-18	-0.599887	0.159	0.586	4.16114e-14	1	Cda
Sdc1	7.74275e-30	-0.599274	0.906	0.998	9.53984e-26	1	Sdc1
BC064078	3.34644e-15	-0.593794	0.279	0.673	4.12314e-11	1	BC064078
Sfrp1.1	7.14031e-13	-0.582814	0.884	0.98	8.79758e-09	1	Sfrp1
Hras1.1	2.45035e-36	-0.581824	0.931	0.999	3.01907e-32	1	Hras1
Foxp1	2.32723e-25	-0.573882	0.888	0.983	2.86738e-21	1	Foxp1
Slc6a6	1.12859e-09	-0.557339	0.858	0.956	1.39053e-05	1	Slc6a6
Sord.1	0.0608101	-0.556016	0.429	0.65	749.242	1	Sord
Fhl2.1	1.52527e-11	-0.555199	0.425	0.757	1.87929e-06	1	Fhl2
Aldh3a1.1	0.000660187	-0.554308	0.112	0.408	0.813416	1	Aldh3a1
Tspan18	0.193518	-0.553069	0.052	0.3	2384.33	1	Tspan18
Smtn	8.81632e-11	-0.549917	0.318	0.683	1.08626e-06	1	Smtn
Sdpr.1	2669.38	-0.545724	0.403	0.574	3.28895e+07	1	Sdpr
Fst	0.00245964	-0.545706	0.249	0.568	30.3053	1	Fst
Fbxo32	0.0176456	-0.54509	0.339	0.635	217.411	1	Fbxo32
Ak1	6.96784e-16	-0.542036	0.481	0.823	8.58508e-12	1	Ak1
Lmo1	1.64645e-11	-0.540875	0.116	0.491	2.02859e-07	1	Lmo1
Prkg2.1	0.00404549	-0.535091	0.099	0.38	49.8445	1	Prkg2
Enpp1.1	2.95576e-11	-0.529416	0.245	0.606	3.64179e-07	1	Enpp1
Tpm2.1	2.65826e-08	-0.52872	0.343	0.68	0.000327524	1	Tpm2
Cav2.1	1.19477e-12	-0.526668	0.734	0.917	1.47208e-08	1	Cav2
Inhba.1	1.27668	-0.524901	0.335	0.593	15729.9	1	Inhba
Pard6g	1.72589e-18	-0.519506	0.107	0.552	2.12647e-14	1	Pard6g
Socs3	6.95838e-08	-0.518322	0.386	0.741	0.000857343	1	Socs3
Loxl3.1	3.33344e-06	-0.516533	0.18	0.511	0.0410713	1	Loxl3
Nrep	119.375	-0.512404	0.227	0.465	1.47081e+06	1	Nrep
Phlda3	3.76214e-11	-0.511896	0.618	0.855	4.63534e-07	1	Phlda3
Serpinh1	6.18203e-11	-0.510426	0.704	0.916	7.61688e-07	1	Serpinh1
Sh3pxd2a	1.06819e-08	-0.505631	0.296	0.625	0.000131611	1	Sh3pxd2a
Lifr	2.55664e-10	-0.504178	0.618	0.856	3.15003e-08	1	Lifr
Itga3.1	2.79423e-11	-0.499898	0.914	0.973	3.44277e-07	1	Itga3
Mt2.1	5.63113e-07	-0.498807	0.845	0.981	0.000693811	1	Mt2
Chl1.1	8.49068e-06	-0.497156	0.124	0.446	0.104614	1	Chl1
Ifitm3.1	5.47016e-33	-0.494603	1	1	6.73979e-30	1	Ifitm3
Col7a1	8.55054e-09	-0.491399	0.03	0.36	0.000105351	1	Col7a1
Ulk1	0.00152785	-0.488354	0.485	0.707	18.8246	1	Ulk1
Plec.1	8.72092e-15	-0.487792	0.931	0.976	1.0745e-10	1	Plec
Porcn	8.4566e-08	-0.484676	0.086	0.423	0.00104194	1	Porcn
Lamc2.1	9.59307	-0.484045	0.433	0.641	118196	1	Lamc2
Col9a3	0.000157792	-0.483446	0.356	0.649	1.94415	1	Col9a3
Il17b	0.210838	-0.474305	0.073	0.333	2597.73	1	Il17b
Tnnt2.1	0.00814461	-0.471318	0.468	0.725	100.35	1	Tnnt2
Pgf.1	0.00744895	-0.467645	0.541	0.767	9177.85	1	Pgf
Rbp1.1	1.12644e-15	-0.465482	0.961	0.999	1.38788e-11	1	Rbp1
Snrpb2.1	1.49556e-13	-0.464823	0.755	0.924	1.84268e-09	1	Snrpb2
H1fx	0.000288553	-0.464282	0.116	0.428	3.55526	1	H1fx
Tubb5	4.31316e-07	-0.461518	0.996	0.999	0.00531425	1	Tubb5
Pla2g7.1	6.24288e-09	-0.461379	0.747	0.935	7.69186e-05	1	Pla2g7
Fads1.1	2.18372e-18	-0.459623	0.974	0.999	2.69056e-14	1	Fads1
Serpinb9	934.069	-0.458445	0.232	0.451	1.15087e+06	1	Serpinb9
Vegfa	0.000109425	-0.456913	0.485	0.586	1	1	Vegfa
Crip2	3.96301e-21	-0.456495	0.974	1	4.88282e-17	1	Crip2
Marcks.1	2.28679e-12	-0.455865	0.841	0.976	2.81755e-08	1	Marcks
D16Ertd472e	4.46144e-05	-0.455608	0.223	0.53	0.549695	1	D16Ertd472e
Lgals1.1	0.0281305	-0.453167	0.845	0.967	346.596	1	Lgals1
Cdk1.1	49987.5	-0.449438	0.7	0.839	6.15896e+08	1	Cdk1
Ptpru	1.04881e-11	-0.449345	0.034	0.4	1.29224e-07	1	Ptpru
Ajuba	6.55562e-08	-0.448224	0.18	0.529	0.000807718	1	Ajuba
Antxr1	2.23753e-09	-0.445073	0.017	0.35	2.75686e-05	1	Antxr1
S100a14.1	0.00339176	-0.444237	0.197	0.493	417.899	1	S100a14
Tubb6.1	0.0635342	-0.443052	0.773	0.922	782.805	1	Tubb6
Cdh2	2.13442e-06	-0.44301	0.309	0.633	0.0262981	1	Cdh2
Gng11	1.01492	-0.442971	0.288	0.548	12504.8	1	Gng11
Bcam	0.00041129	-0.441921	0.412	0.687	0.50675	1	Bcam
Spsb1	5.42006e-05	-0.44156	0.361	0.673	0.667805	1	Spsb1
Gpr87.1	1.09277e-08	-0.438914	0.026	0.353	0.00013464	1	Gpr87
Spin1	7.49397e-11	-0.436564	0.704	0.892	9.23332e-07	1	Spin1
Cnn2.1	44.1292	-0.43523	0.876	0.945	543716	1	Cnn2
Lima1.1	2.26626e-05	-0.433739	0.901	0.958	0.279226	1	Lima1
Zyx	0.531888	-0.433004	0.764	0.908	6553.39	1	Zyx
Vsnl1	1.6589e-07	-0.432589	0.021	0.334	0.00204393	1	Vsnl1
Gsto1	1.72975e-12	-0.432352	0.91	0.973	2.13122e-07	1	Gsto1
Acpp	1.36186	-0.43174	0.189	0.445	16779.5	1	Acpp
Tmsb10.1	3.40055	-0.429206	0.97	0.975	41898.2	1	Tmsb10
Cadm1	0.000457798	-0.428874	0.794	0.926	5.64052	1	Cadm1
Cald1	5.31556e-06	-0.426094	0.833	0.943	0.065493	1	Cald1
Trim29	0.000262354	-0.425693	0.026	0.304	3.23247	1	Trim29
Scmh1	0.000186412	-0.424764	0.391	0.646	22.9678	1	Scmh1
Sgk1	4.06365e-05	-0.422373	0.918	0.982	0.500682	1	Sgk1
Trp53	9.75519e-05	-0.420436	0.858	0.951	1.20194	1	Trp53
Plek2	6.16595e-06	-0.419804	0.3	0.608	0.759706	1	Plek2
1190003J15Rik	1.07959e-05	-0.417989	0.682	0.875	0.133016	1	1190003J15Rik
Reep5	7.11759e-06	-0.41736	0.91	0.979	0.00876958	1	Reep5
Limk2	3.08508e-06	-0.416881	0.348	0.655	0.380112	1	Limk2
Usp10	1.8869e-06	-0.415755	0.682	0.882	0.0232485	1	Usp10
Angptl2	1.03954e-08	-0.41536	0.064	0.395	0.00128082	1	Angptl2
Atp1b3.1	1.59596e-13	-0.41357	0.991	0.998	1.96638e-09	1	Atp1b3
Ppic	0.442834	-0.413545	0.3	0.559	5456.16	1	Ppic
Sh3pxd2b	0.00151863	-0.413007	0.227	0.521	18.711	1	Sh3pxd2b
Tspan12	0.000272581	-0.41283	0.622	0.811	3.35847	1	Tspan12
Cdk4	3.58754e-10	-0.412447	0.991	0.998	4.42021e-06	1	Cdk4
Ube2c.1	3.70974e+07	-0.412286	0.695	0.847	0.00457077	1	Ube2c
Dpy19l1.1	0.0101342	-0.408173	0.639	0.83	124.863	1	Dpy19l1
Zfp703	0.829978	-0.405085	0.33	0.593	10226.2	1	Zfp703
Kpna2.1	3.08055e+09	-0.402124	0.923	0.96	0.379554	1	Kpna2
Gnai1.1	0.00163456	-0.400049	0.073	0.356	20.1394	1	Gnai1
Sgpp1	0.0204928	-0.399488	0.549	0.767	252.492	1	Sgpp1
Pcdh7	42.525	-0.399421	0.258	0.508	523950	1	Pcdh7
Casp6	0.00315142	-0.399076	0.382	0.668	38.8287	1	Casp6
Rcn1.1	0.0283557	-0.398144	0.403	0.658	349.371	1	Rcn1
Moxd1	0.00394185	-0.397512	0.828	0.943	48.5676	1	Moxd1
Tuba1b	10.1238	-0.397083	0.987	0.999	12473.5	1	Tuba1b
Gpr125	4.96147e-05	-0.396059	0.674	0.885	0.0611302	1	Gpr125
Nav2	0.00275731	-0.395963	0.142	0.433	33.9728	1	Nav2
Net1	1.35547	-0.394303	0.451	0.697	16700.8	1	Net1
Emp3	0.10717	-0.39336	0.052	0.309	1320.45	1	Emp3
Runx2	12.5433	-0.393177	0.455	0.656	1.54546e+07	1	Runx2
Got2	1.51708e-15	-0.391142	0.979	1	1.86919e-11	1	Got2
Dab2	6.84281e+06	-0.389538	0.33	0.497	0.000843102	1	Dab2
Etv4	1.10884	-0.389185	0.249	0.505	13662	1	Etv4
Snrpf	0.00227618	-0.388838	0.888	0.957	2.80448	1	Snrpf
Itm2c	0.141901	-0.388702	0.76	0.902	1748.36	1	Itm2c
Ctsc	0.00685962	-0.388036	0.974	0.985	845.173	1	Ctsc
Fam89a	9.5066e-06	-0.38737	0.047	0.352	0.117131	1	Fam89a
Ephb6	2592.42	-0.386899	0.223	0.426	3.19412e+08	1	Ephb6
Txndc17.1	0.00306705	-0.386825	0.897	0.955	37.7892	1	Txndc17
Fryl	0.634296	-0.38572	0.412	0.652	7815.16	1	Fryl
Ppp1r13l	0.00397679	-0.385449	0.734	0.918	48.9981	1	Ppp1r13l
Fjx1	0.000244101	-0.382638	0.12	0.428	3.00757	1	Fjx1
Slc4a11.1	34.9542	-0.38258	0.219	0.47	430671	1	Slc4a11
5730559C18Rik	0.000129687	-0.382166	0.112	0.422	1.59787	1	5730559C18Rik
Hnrnpa0	1.58413e-11	-0.381375	0.974	0.998	1.9518e-07	1	Hnrnpa0
Dut	6.58952	-0.377284	0.674	0.836	81189.5	1	Dut
Foxo1	89025.7	-0.377093	0.73	0.795	1.09689e+08	1	Foxo1
Actn1.1	8.51033e-13	-0.376966	0.983	0.999	1.04856e-08	1	Actn1
Actb	7.68985e-26	-0.375441	1	1	9.47467e-20	1	Actb
Cenpe.1	1.35082e+07	-0.375222	0.305	0.493	0.00166435	1	Cenpe
Epas1	2495.32	-0.373809	0.494	0.685	3.07449e+07	1	Epas1
Incenp.1	7.68819e+06	-0.372334	0.373	0.524	0.000947261	1	Incenp
S100a10	8.69263e-15	-0.372298	0.991	1	1.07102e-10	1	S100a10
Lamb1.1	7.48612	-0.37116	0.536	0.744	92236.5	1	Lamb1
Pde7a	1157.58	-0.370286	0.356	0.564	1.42625e+07	1	Pde7a
Chst2	0.00301035	-0.370031	0.717	0.91	37.0905	1	Chst2
Ccnb1.1	1.58741e+08	-0.368534	0.515	0.654	0.0195584	1	Ccnb1
Has2	1.32105e+06	-0.365746	0.197	0.379	0.000162767	1	Has2
Lad1	0.00894508	-0.363555	0.966	0.989	110.212	1	Lad1
Ank	281.175	-0.36154	0.129	0.372	3.46436e+06	1	Ank
Fat1	0.00116925	-0.358908	0.824	0.935	14.4063	1	Fat1
Inf2	0.0242679	-0.358561	0.193	0.474	299.005	1	Inf2
Cdca4	2395.95	-0.358295	0.528	0.677	2.95204e+07	1	Cdca4
Hunk	0.763896	-0.355479	0.129	0.401	9411.96	1	Hunk
Ctdspl	214.229	-0.354153	0.708	0.831	2.63952e+06	1	Ctdspl
Tk1.1	0.106952	-0.353421	0.953	0.983	1317.75	1	Tk1
S100a16	0.133902	-0.353355	0.893	0.961	1649.81	1	S100a16
Clip4	0.325885	-0.349666	0.034	0.276	4015.23	1	Clip4
Smim3	2.03675	-0.34943	0.266	0.526	250948	1	Smim3
Jag2	6.27658e-05	-0.348762	0.039	0.328	0.773337	1	Jag2
Fut9	457.555	-0.348414	0.403	0.665	563753	1	Fut9
Rin1	4.74512e-05	-0.345024	0.399	0.683	5.84647	1	Rin1
Akt1	0.000197368	-0.344975	0.97	0.992	2.43177	1	Akt1
Golim4.1	25.5787	-0.344035	0.773	0.914	315155	1	Golim4
Cks1b	541.959	-0.344029	0.764	0.878	6.67748e+06	1	Cks1b
Ces1g.1	0.169931	-0.343378	0.021	0.26	2093.72	1	Ces1g
Mir143hg	79202.9	-0.342992	0.073	0.257	9.75858e+08	1	Mir143hg
Synpo	179.152	-0.342845	0.215	0.464	2.20733e+06	1	Synpo
Ank3	458.463	-0.34245	0.541	0.742	5.64872e+06	1	Ank3
Pcsk5.1	2.0685	-0.342221	0.082	0.331	25485.9	1	Pcsk5
Hmgb1	2.01662e-10	-0.34146	1	1	2.48468e-06	1	Hmgb1
Ethe1	391.623	-0.340069	0.373	0.59	4.82519e+06	1	Ethe1
Rrm2.1	40483.2	-0.339933	0.764	0.906	4.98794e+08	1	Rrm2
Cks2.1	990304	-0.339702	0.704	0.812	0.000122015	1	Cks2
Atp13a2	154.123	-0.339645	0.318	0.553	1.89895e+06	1	Atp13a2
Rxra	136.688	-0.339288	0.747	0.889	1.68413e+06	1	Rxra
Lbh.1	3469.37	-0.337581	0.064	0.266	4.27461e+07	1	Lbh
Ruvbl2	0.000124604	-0.336267	0.901	0.981	1.53525	1	Ruvbl2
Mapk6	2.02491	-0.335058	0.678	0.864	24948.9	1	Mapk6
Il7.1	101.21	-0.334689	0.206	0.452	1.247e+06	1	Il7
Fam64a	139917	-0.332225	0.167	0.361	1.72392e+09	1	Fam64a
Dusp14	366.688	-0.330678	0.326	0.555	4.51797e+06	1	Dusp14
Ddx39b	0.0014024	-0.330525	0.953	0.987	17.2789	1	Ddx39b
Stmn1	6578.06	-0.330204	0.734	0.854	8.10483e+07	1	Stmn1
Trim62	0.0819994	-0.329067	0.064	0.316	10103.2	1	Trim62
Hr	945.862	-0.328521	0.236	0.468	1.1654e+07	1	Hr
Ttyh2	0.0409748	-0.327458	0.077	0.348	504.851	1	Ttyh2
Tmem158	22.0334	-0.327365	0.142	0.389	271474	1	Tmem158
Slc7a1.1	88957.2	-0.327329	0.725	0.863	1.09604e+09	1	Slc7a1
Fermt1	10.0378	-0.326991	0.652	0.839	1236.75	1	Fermt1
Zfp532	4739.7	-0.326855	0.459	0.658	5.83979e+07	1	Zfp532
P4ha1	3330.14	-0.326843	0.455	0.656	4.10306e+07	1	P4ha1
Cnp	11.1381	-0.32642	0.768	0.936	137232	1	Cnp
Ehd2.1	290.481	-0.32638	0.472	0.672	3.57902e+06	1	Ehd2
Gjb3	20.5003	-0.324566	0.803	0.917	252585	1	Gjb3
Mreg	0.0115774	-0.323538	0.086	0.366	142.645	1	Mreg
Pcmtd1	183043	-0.323199	0.639	0.769	2.25528e+09	1	Pcmtd1
Notch1	1.05224e+06	-0.321893	0.536	0.683	0.00129646	1	Notch1
Anxa8	6244.5	-0.321862	0.524	0.746	7.69385e+07	1	Anxa8
Kif23.1	1.81813e+07	-0.321101	0.382	0.539	0.0224012	1	Kif23
Tfap2c	298.17	-0.320401	0.803	0.901	3.67376e+06	1	Tfap2c
Mcm7	54709.7	-0.318224	0.785	0.912	6.74078e+08	1	Mcm7
Fam162a	4.63351e+06	-0.317786	0.867	0.974	0.000570894	1	Fam162a
Lgalsl	310.644	-0.317466	0.794	0.901	3.82744e+06	1	Lgalsl
Pnkd	26753.1	-0.317003	0.601	0.749	3.29625e+08	1	Pnkd
Gltscr2	2.50605	-0.31547	0.768	0.905	30877.1	1	Gltscr2
Kctd15	33812.4	-0.315426	0.361	0.559	4.16603e+08	1	Kctd15
Rbms3.1	371157	-0.314982	0.283	0.485	4.57303e+09	1	Rbms3
Bnip2	712.967	-0.314956	0.421	0.628	878446	1	Bnip2
Atp1a1	176.148	-0.314894	0.871	0.948	2.17031e+07	1	Atp1a1
Phgdh	2475.2	-0.314763	0.464	0.674	3.0497e+07	1	Phgdh
Prkar2b	219529	-0.313954	0.395	0.585	2.70482e+09	1	Prkar2b
Manea	6.10421e+06	-0.313217	0.494	0.654	0.000752099	1	Manea
Nf2	514.157	-0.313084	0.584	0.746	6.33492e+06	1	Nf2
Snrpg	0.633657	-0.312637	0.957	0.99	7807.29	1	Snrpg
Rbbp8	557.163	-0.312389	0.369	0.61	6.86481e+06	1	Rbbp8
Itgb5	4179.71	-0.311808	0.416	0.602	5.14981e+07	1	Itgb5
Lphn1	344203	-0.311456	0.399	0.568	4.24093e+08	1	Lphn1
Jup	1.82885e-06	-0.310847	1	0.993	0.225332	1	Jup
Cbx6	1183.04	-0.310121	0.472	0.7	1.45762e+07	1	Cbx6
Arhgap23	22629.8	-0.308504	0.266	0.489	2.78821e+08	1	Arhgap23
Prss23	10208.1	-0.30823	0.176	0.389	1.25774e+09	1	Prss23
Mta2	2.44995	-0.30765	0.893	0.95	30185.8	1	Mta2
Rcc2	0.22268	-0.307413	0.948	0.98	2743.64	1	Rcc2
Rpl38	3.8642e-15	-0.306796	1	1	4.76108e-11	1	Rpl38
Spsb4	154938	-0.30596	0.197	0.396	1.90899e+09	1	Spsb4
Cd44	3.18861e-06	-0.305738	0.979	0.995	0.0392869	1	Cd44
Ctnnal1	205.8	-0.304978	0.279	0.535	25356.6	1	Ctnnal1
Dok1	4683.6	-0.304678	0.24	0.468	5.77066e+06	1	Dok1
Sema4a.1	22330.7	-0.304544	0.365	0.559	2.75137e+08	1	Sema4a
Snrpe	3.77466	-0.303767	0.944	0.982	46507.6	1	Snrpe
Smad3	31124.1	-0.303587	0.408	0.604	3.83479e+09	1	Smad3
Furin	1075.01	-0.30224	0.678	0.835	1.32452e+08	1	Furin
Lactb	49432.8	-0.302177	0.33	0.547	6.09061e+08	1	Lactb
Siva1	41098.1	-0.302168	0.425	0.628	5.06369e+08	1	Siva1
Nt5e.1	1.19559e+07	-0.302117	0.532	0.703	0.00147308	1	Nt5e
4930523C07Rik	76707	-0.301706	0.339	0.556	9.45107e+08	1	4930523C07Rik
Ube2i	7.64368e-06	-0.300915	0.996	1	0.0941778	1	Ube2i
Rpl29	0.00163688	-0.300204	0.983	0.996	20.168	1	Rpl29
Dgka	743185	-0.299162	0.545	0.703	9.15679e+09	1	Dgka
Enc1	4.0206e+07	-0.297517	0.536	0.683	0.00495378	1	Enc1
Rnf7	137.096	-0.297311	0.841	0.922	1.68916e+06	1	Rnf7
Ppp5c	25289.3	-0.29683	0.541	0.698	3.11589e+08	1	Ppp5c
Fkbp9	112307	-0.295284	0.652	0.78	1.38374e+09	1	Fkbp9
Grk6	468061	-0.294299	0.597	0.731	5.76698e+09	1	Grk6
Sh2d5.1	197460	-0.29421	0.112	0.298	2.4329e+09	1	Sh2d5
Crtap.1	6740.58	-0.293897	0.73	0.883	8.30507e+07	1	Crtap
Ston2	16965.9	-0.293535	0.288	0.516	2.09037e+08	1	Ston2
Nasp	39964.8	-0.293459	0.721	0.856	4.92407e+09	1	Nasp
Pkp3	10019	-0.292555	0.605	0.759	1.23444e+07	1	Pkp3
Tpm1	4.61197e-05	-0.292501	1	1	0.568241	1	Tpm1
Luzp1	711127	-0.292228	0.515	0.666	8.76179e+09	1	Luzp1
Nuf2.1	1.72767e+08	-0.291311	0.309	0.466	0.0212867	1	Nuf2
Rilpl1	166.039	-0.291162	0.082	0.303	2.04576e+06	1	Rilpl1
Acot1	44715.3	-0.290483	0.614	0.766	5.50937e+09	1	Acot1
St3gal1	4.98458	-0.2903	0.047	0.282	61415	1	St3gal1
Slc39a6	1.57149e+06	-0.29006	0.33	0.517	0.000193623	1	Slc39a6
Eps8	1016.09	-0.289505	0.721	0.86	1.25192e+07	1	Eps8
Ncor2	13352.2	-0.287999	0.734	0.843	1.64512e+08	1	Ncor2
Duoxa1	1.05982	-0.287451	0.039	0.279	13058.1	1	Duoxa1
Mybl2	158236	-0.286618	0.258	0.478	1.94963e+09	1	Mybl2
Degs1	4000.62	-0.284705	0.811	0.905	4.92917e+09	1	Degs1
Phlda2	9.86617e+06	-0.284291	0.373	0.541	0.00121561	1	Phlda2
Osbpl5	376446	-0.283399	0.339	0.537	4.63819e+09	1	Osbpl5
Pitpnm3	9.02425e+06	-0.282977	0.219	0.377	0.0111188	1	Pitpnm3
Lrrc8c.1	0.0104615	-0.281772	0.03	0.265	128.896	1	Lrrc8c
Top2b	228.162	-0.281135	0.914	0.97	2.81118e+06	1	Top2b
Ptprs	465.496	-0.281131	0.352	0.585	5.73537e+07	1	Ptprs
D630045J12Rik	27217.6	-0.280499	0.223	0.445	3.35348e+08	1	D630045J12Rik
Anln.1	0.000550151	-0.280304	0.592	0.659	1	1	Anln
Pik3r2	1.83481e+06	-0.280123	0.446	0.606	0.000226067	1	Pik3r2
U2af1	350400	-0.279884	0.764	0.835	4.31728e+09	1	U2af1
Mark1	480.859	-0.279513	0.086	0.306	5.92466e+06	1	Mark1
Aurkb	5.19023e+08	-0.2783	0.219	0.366	0.0639488	1	Aurkb
Zmiz1	593749	-0.278057	0.833	0.908	7.31558e+09	1	Zmiz1
Prmt1	2.89652e+06	-0.277718	0.339	0.526	0.00035688	1	Prmt1
Cenpa.1	2.59568e+09	-0.277511	0.571	0.732	0.319814	1	Cenpa
Slc23a2	1.40147e+06	-0.277358	0.262	0.44	0.000172675	1	Slc23a2
Tuba1c	2.97861e+07	-0.27668	0.91	0.958	0.00366995	1	Tuba1c
Rbbp4	1582.23	-0.276503	0.897	0.957	1.94946e+07	1	Rbbp4
Txlna	25381.4	-0.276244	0.704	0.834	3.12725e+07	1	Txlna
Aspm.1	2.53769e+09	-0.275093	0.202	0.337	0.312669	1	Aspm
Rnd3	656044	-0.275088	0.399	0.605	8.08312e+09	1	Rnd3
Cebpa	2879.72	-0.274434	0.253	0.501	3.54811e+07	1	Cebpa
Tnpo2	28965.9	-0.273688	0.777	0.897	3.56889e+08	1	Tnpo2
Erdr1	2820.78	-0.273594	0.983	0.996	3.47548e+08	1	Erdr1
Nav1	56734.4	-0.273157	0.094	0.285	6.99025e+08	1	Nav1
Abracl	67.3442	-0.272884	0.888	0.951	829748	1	Abracl
Msrb3	1.57642e+06	-0.27281	0.459	0.633	0.00019423	1	Msrb3
Trim59.1	2.49388e+07	-0.272505	0.446	0.596	0.00307271	1	Trim59
Ddit4l	8.00955e+09	-0.272196	0.476	0.585	0.986856	1	Ddit4l
Snrpd1	2409.18	-0.271804	0.863	0.946	2.96835e+07	1	Snrpd1
Ccna2.1	2.88847e+09	-0.271345	0.665	0.772	0.355888	1	Ccna2
Ddit4	1.2909e+08	-0.2711	0.828	0.93	0.0159051	1	Ddit4
Bzw2	25.4157	-0.271048	0.936	0.979	313147	1	Bzw2
Lrig3	128163	-0.270878	0.189	0.389	1.5791e+09	1	Lrig3
Serpine2	5.75113e+06	-0.270196	0.974	0.98	0.000708596	1	Serpine2
Tnc	5.03216e+06	-0.268684	0.142	0.316	0.000620012	1	Tnc
Fbl	25001.5	-0.267709	0.755	0.895	3.08044e+08	1	Fbl
Nckap5l	2.63853e+06	-0.266505	0.176	0.354	0.000325093	1	Nckap5l
Mpp7	5.1345e+07	-0.265766	0.708	0.794	0.00632621	1	Mpp7
Rps29.1	0.00243483	-0.265229	1	1	29.9995	1	Rps29
Rps25	9.60047e-09	-0.26509	1	1	0.000118287	1	Rps25
Cd200	1.77196e+07	-0.265036	0.918	0.976	0.00218324	1	Cd200
Prom1	1.70033e+08	-0.264009	0.232	0.383	0.0209498	1	Prom1
Elk3	548653	-0.263271	0.313	0.523	6.75996e+09	1	Elk3
Ttc3	1.59076e+08	-0.263257	0.605	0.711	0.0195997	1	Ttc3
2810417H13Rik.1	9.97811e+06	-0.262759	0.824	0.939	0.0012294	1	2810417H13Rik
Lama4.1	9.10664e+06	-0.262512	0.712	0.815	0.00112203	1	Lama4
Pdgfa	9.62032e+07	-0.262463	0.352	0.515	0.0118532	1	Pdgfa
Slc38a2	29988	-0.26208	0.948	0.986	3.69482e+08	1	Slc38a2
Rab21.1	5.6843e+06	-0.261393	0.721	0.809	0.000700362	1	Rab21
Tspo	283455	-0.261385	0.893	0.968	3.49244e+09	1	Tspo
Ranbp1	199455	-0.26002	0.884	0.967	2.45748e+09	1	Ranbp1
Ckap2l.1	0.000123841	-0.259276	0.343	0.464	1	1	Ckap2l
Atp5k	8952.23	-0.259226	0.944	0.962	1.103e+09	1	Atp5k
Rab38	1.56314e+07	-0.259212	0.408	0.565	0.00192595	1	Rab38
Ifi27l2a.1	0.00191424	-0.259047	0.219	0.312	1	1	Ifi27l2a
Ptgfrn	4.75989e+06	-0.25849	0.485	0.637	0.000586466	1	Ptgfrn
Ptpn1	712851	-0.258329	0.549	0.713	8.78304e+09	1	Ptpn1
Mt1.1	2.85999e+06	-0.258107	0.979	0.999	0.00035238	1	Mt1
Tbl1xr1	1371.35	-0.257902	0.738	0.893	1.68964e+08	1	Tbl1xr1
Jdp2.1	2.15845e+06	-0.257839	0.391	0.555	0.000265943	1	Jdp2
Aldh18a1	1.15161e+06	-0.257769	0.446	0.634	0.000141889	1	Aldh18a1
Bcar3	7.50362e+07	-0.257338	0.292	0.453	0.00924522	1	Bcar3
Atox1	157.837	-0.257036	0.948	0.977	1.94471e+06	1	Atox1
Irf1	7.68761e+07	-0.256718	0.442	0.589	0.094719	1	Irf1
Fam212a	1361.98	-0.256611	0.082	0.281	1.6781e+08	1	Fam212a
Dnajc8	5862.51	-0.256537	0.871	0.958	722320	1	Dnajc8
Rab34	69260.9	-0.256417	0.223	0.436	8.53363e+08	1	Rab34
Cisd1	189839	-0.256373	0.652	0.807	2.33901e+09	1	Cisd1
Twist1	157683	-0.256181	0.773	0.894	1.94282e+09	1	Twist1
Slc29a1	12.1672	-0.256077	0.996	1	149913	1	Slc29a1
Src	5.53247e+07	-0.255885	0.408	0.548	0.00681655	1	Src
Ptpn14	9.2196e+07	-0.255868	0.33	0.499	0.0113595	1	Ptpn14
Frmd4b	103565	-0.255817	0.112	0.308	1.27603e+09	1	Frmd4b
Rbl1.1	2.20792e+07	-0.255625	0.403	0.552	0.0272038	1	Rbl1
Tnrc18	5960.03	-0.25504	0.738	0.849	7.34336e+08	1	Tnrc18
Bnc1	4.8026e+06	-0.255027	0.326	0.509	0.000591728	1	Bnc1
Khsrp	2767.84	-0.254945	0.918	0.979	3.41025e+07	1	Khsrp
Maf	2474.89	-0.254874	0.056	0.258	3.04931e+06	1	Maf
Tcof1	7.9815e+06	-0.254858	0.747	0.866	0.000983401	1	Tcof1
Sgol2.1	0.000187604	-0.254834	0.399	0.502	1	1	Sgol2
Slc25a17	276106	-0.254692	0.777	0.845	3.4019e+07	1	Slc25a17
Mrpl20	31760.6	-0.254524	0.618	0.732	3.91322e+09	1	Mrpl20
Ppp2r1b	4.11012e+06	-0.254059	0.622	0.751	0.000506408	1	Ppp2r1b
Rps14	0.00261661	-0.253915	1	1	3.22392	1	Rps14
Foxq1	1.77293e+07	-0.253815	0.129	0.297	0.00218443	1	Foxq1
Arhgef19	35650.3	-0.253629	0.215	0.442	4.39247e+08	1	Arhgef19
Fam60a	9.21126e+06	-0.253218	0.532	0.683	0.00113492	1	Fam60a
Kremen1	58673.4	-0.251777	0.176	0.385	7.22915e+08	1	Kremen1
Prnp	6.15638e+07	-0.251565	0.373	0.541	0.00758528	1	Prnp
Pold2.1	1.29682e+07	-0.251486	0.674	0.797	0.00159781	1	Pold2
Uqcrc1	6.97636	-0.250448	0.966	0.989	85955.8	1	Uqcrc1
Cers2	516966	0.25036	0.88	0.8	6.36954e+09	1	Cers2
Mpzl1	275572	0.250385	0.837	0.634	3.39532e+09	1	Mpzl1
Acox1	6169.39	0.251346	0.944	0.848	7.60131e+07	1	Acox1
Pafah2	29414.6	0.251547	0.674	0.471	3.62417e+08	1	Pafah2
Unc13b	6.68293e-10	0.252868	0.356	0.089	8.23404e-06	1	Unc13b
Sort1.1	2028.95	0.253221	0.725	0.493	2.49987e+07	1	Sort1
Ifrd1	6.09937e+09	0.253609	0.828	0.757	0.751503	1	Ifrd1
Pnpla2.1	423472	0.253631	0.807	0.622	5.21759e+09	1	Pnpla2
Gbp3	3.28956e+06	0.253934	0.403	0.228	0.000405307	1	Gbp3
Rab25.1	107.021	0.25405	0.948	0.917	1.3186e+06	1	Rab25
Spint2.1	761.186	0.254123	0.987	0.977	937857	1	Spint2
Bst2	2022.68	0.254302	0.421	0.208	2.49215e+07	1	Bst2
Epb4.1l1	9.36709	0.255163	0.322	0.122	115412	1	Epb4.1l1
Atp6v1e1	478.686	0.255241	0.893	0.788	5.89789e+08	1	Atp6v1e1
Pck2	213.271	0.255558	0.682	0.455	2.62771e+07	1	Pck2
Fam129a	33712.9	0.255692	0.601	0.394	4.15377e+08	1	Fam129a
Tmem50b	1.21051e+07	0.255801	0.631	0.474	0.00149147	1	Tmem50b
5031439G07Rik	51749.9	0.256571	0.519	0.331	6.37611e+08	1	5031439G07Rik
Lipa	0.741199	0.256721	0.455	0.206	9132.31	1	Lipa
Csf2ra	21504	0.256802	0.421	0.216	2.6495e+08	1	Csf2ra
Aldh3a2	874343	0.256969	0.657	0.466	0.000107728	1	Aldh3a2
mtNd5	5.84787e-08	0.25698	1	1	0.000720516	1	mtNd5
Slc1a1	8.53816e-13	0.257523	0.296	0.054	1.05199e-08	1	Slc1a1
Fchsd2	638847	0.257737	0.605	0.426	7.87123e+09	1	Fchsd2
Ehd3	5.9002e-06	0.257922	0.339	0.098	0.0726964	1	Ehd3
Cadps2	616.401	0.258465	0.433	0.215	7.59468e+06	1	Cadps2
Gpx4	0.00590373	0.258641	1	0.999	72.7399	1	Gpx4
Unc5cl	1.38673e-13	0.258888	0.258	0.034	1.70859e-09	1	Unc5cl
B4galt1	191155	0.259392	0.936	0.839	2.35522e+09	1	B4galt1
Ncoa1	470.792	0.260108	0.721	0.478	5.80063e+06	1	Ncoa1
Dusp1	2.01844e+08	0.260684	0.253	0.13	0.0248692	1	Dusp1
Pcsk6	3.16511e+09	0.261397	0.644	0.556	0.389973	1	Pcsk6
Abhd5	281308	0.262255	0.854	0.735	3.46599e+08	1	Abhd5
Kcnq1ot1	313594	0.264371	1	0.986	3.86379e+08	1	Kcnq1ot1
Samd9l	5.48784e+06	0.265708	0.609	0.405	0.000676156	1	Samd9l
Aktip	0.943878	0.265719	0.442	0.206	11629.5	1	Aktip
Kcnk1	34485.1	0.26585	0.845	0.706	4.24891e+08	1	Kcnk1
Rara	1.90104e+06	0.266015	0.515	0.328	0.000234227	1	Rara
Tmem246	8672.85	0.266419	0.494	0.284	1.06858e+08	1	Tmem246
Ccl9	127224	0.267043	0.288	0.13	1.56753e+09	1	Ccl9
Zfp36l2	0.00515873	0.26705	0.695	0.637	1	1	Zfp36l2
Rb1	249464	0.26706	0.562	0.363	3.07365e+09	1	Rb1
Ggh	140.824	0.267203	0.468	0.246	1.73509e+06	1	Ggh
Amotl2	6.37447e+07	0.26738	0.614	0.491	0.0785398	1	Amotl2
Cmtm8	1.41678e-07	0.269139	0.386	0.115	0.00174561	1	Cmtm8
Tpd52l1	0.0346046	0.269145	0.481	0.22	426.363	1	Tpd52l1
Rhoq	3.55876e+06	0.269148	0.691	0.522	0.000438475	1	Rhoq
Snai1	43.6314	0.269298	0.258	0.09	5.37583e+06	1	Snai1
Ndel1	424727	0.270326	0.82	0.721	5.23306e+09	1	Ndel1
Bax	1.55967e+06	0.270482	0.704	0.572	0.00192166	1	Bax
Zfand6	3774.46	0.270514	0.798	0.674	4.65052e+07	1	Zfand6
Nupr1	3.60634e+06	0.270719	0.481	0.294	0.000444337	1	Nupr1
Pik3r3	2.77112e+08	0.27143	0.704	0.612	0.341429	1	Pik3r3
Scube1	1.92399e-12	0.271669	0.266	0.042	2.37055e-08	1	Scube1
Ltbp2	3418.29	0.272167	0.476	0.268	4.21167e+07	1	Ltbp2
Tmed3	51170.3	0.272239	0.764	0.581	6.3047e+07	1	Tmed3
Sdc4.1	7.29788	0.272515	1	0.99	89917.2	1	Sdc4
Oasl2.1	4.34119e+08	0.272792	0.545	0.38	0.0534878	1	Oasl2
Map2	100437	0.273095	0.674	0.484	1.23749e+09	1	Map2
Chpt1	2.64506e+06	0.273386	0.644	0.482	0.000325898	1	Chpt1
Bsg	4400.41	0.274008	1	1	5.42175e+07	1	Bsg
Galnt3	225.73	0.274222	0.549	0.316	2.78122e+06	1	Galnt3
Dennd1b	0.0109861	0.275221	0.468	0.2	135.359	1	Dennd1b
Ifih1	24.0909	0.275595	0.442	0.207	296824	1	Ifih1
Dgkd	2597.12	0.27641	0.657	0.43	3.19992e+07	1	Dgkd
Camk1	8.38169e+06	0.277198	0.635	0.495	0.00103271	1	Camk1
Rtn3	4.26991e-06	0.277359	1	0.992	0.00526096	1	Rtn3
Tmem216	2544.3	0.278543	0.502	0.303	3.13483e+08	1	Tmem216
Myd88	1.23637e+07	0.278611	0.682	0.528	0.00152333	1	Myd88
Kank1	0.0121851	0.279377	0.433	0.177	150.132	1	Kank1
Tlr4	5.35049e-05	0.279579	0.33	0.105	6.59233	1	Tlr4
Clint1	94.8271	0.27962	0.983	0.908	1.16836e+06	1	Clint1
Itpr2	4.02495	0.280165	0.408	0.178	49591.4	1	Itpr2
Epdr1	116.319	0.280168	0.451	0.228	1.43316e+06	1	Epdr1
Sft2d2	13587.2	0.280762	0.773	0.584	1.67408e+07	1	Sft2d2
Chrnb1	6.6108	0.28205	0.378	0.162	81451.7	1	Chrnb1
Zfp704.1	3.35942e+06	0.282579	0.498	0.319	0.000413914	1	Zfp704
Appl2	37954.7	0.282705	0.639	0.416	4.6764e+08	1	Appl2
Oas3	1153.86	0.282797	0.283	0.111	1.42167e+07	1	Oas3
Flot1	81.4054	0.283059	0.682	0.426	1.003e+06	1	Flot1
Rnf5	683.041	0.283513	0.901	0.781	8.41575e+06	1	Rnf5
Ppap2c	0.129542	0.28357	0.979	0.911	1596.09	1	Ppap2c
Ddx58	6.30499e+08	0.283833	0.777	0.663	0.0776838	1	Ddx58
Itm2b	1.20329e+06	0.284917	1	0.993	0.000148258	1	Itm2b
Trim30a	235574	0.285276	0.399	0.218	2.9025e+08	1	Trim30a
Ccng1	11989.6	0.285924	0.957	0.946	1.47724e+08	1	Ccng1
Chmp2b	57926.8	0.286184	0.871	0.718	7.13717e+08	1	Chmp2b
Pcgf5	0.00448838	0.287261	0.433	0.18	55.3014	1	Pcgf5
Tln2	0.25337	0.28858	0.554	0.283	3121.78	1	Tln2
Clcn3	11728	0.288791	0.811	0.709	1.44501e+08	1	Clcn3
2610528J11Rik	8.50964e-10	0.28978	0.403	0.12	1.04847e-05	1	2610528J11Rik
Mien1	1493.28	0.289896	0.858	0.756	1.83987e+07	1	Mien1
Bhlhe40	3.65367e+07	0.290092	0.717	0.561	0.00450169	1	Bhlhe40
Plscr1	1.14884e+06	0.290759	0.777	0.686	0.000141549	1	Plscr1
Anxa3	9071.89	0.290949	0.991	0.981	1.11775e+08	1	Anxa3
Serp1	7.74358	0.291052	0.991	0.998	9540.87	1	Serp1
Gabarap	6.46783	0.29201	1	0.995	79690.1	1	Gabarap
Rassf3	6894.18	0.292278	0.747	0.57	8.49431e+07	1	Rassf3
Dusp22	0.0365501	0.292762	0.545	0.263	45.0334	1	Dusp22
Nfkbiz	0.000116639	0.293358	0.803	0.729	1	1	Nfkbiz
Ccser2	1.77409e+06	0.294012	0.884	0.809	0.000218585	1	Ccser2
Acox2	397.364	0.294815	0.678	0.432	4.89592e+06	1	Acox2
Slmap	292.644	0.297576	0.936	0.886	3.60567e+06	1	Slmap
Mid1ip1	9.56828e+06	0.297939	0.811	0.744	0.00117891	1	Mid1ip1
Isg15.1	1.84058e+07	0.298571	0.682	0.502	0.00226778	1	Isg15
Tubb2b.1	567.589	0.2987	0.532	0.298	699326	1	Tubb2b
Atp11a	262181	0.298878	0.803	0.639	3.23033e+09	1	Atp11a
Epb4.1l4b	8266.88	0.299159	0.601	0.405	1.01856e+08	1	Epb4.1l4b
Helz2	38.7581	0.299351	0.446	0.22	477539	1	Helz2
Fam83a	92.5066	0.300714	0.614	0.371	1.13977e+06	1	Fam83a
Acsl4	3.67952e+06	0.300923	0.94	0.879	0.000453353	1	Acsl4
Lcp1	7.98716e-12	0.301618	0.296	0.056	9.84098e-08	1	Lcp1
Wrb	3.76528e-06	0.302045	0.403	0.141	0.046392	1	Wrb
Gm7694	0.000687306	0.303056	0.416	0.163	8.4683	1	Gm7694
Plekhh2	0.134304	0.303275	0.592	0.325	1654.76	1	Plekhh2
Zbp1	5.664e+06	0.303768	0.472	0.291	0.000697861	1	Zbp1
Parp9	111.395	0.304398	0.717	0.498	1.3725e+07	1	Parp9
Tspan7	605.481	0.305065	0.773	0.591	7.46013e+06	1	Tspan7
Isyna1	4.20794e+09	0.305419	0.661	0.605	0.51846	1	Isyna1
Tjp2	65.6883	0.307898	0.768	0.567	809346	1	Tjp2
Enpp5	1.44894e-11	0.309252	0.416	0.12	1.78524e-07	1	Enpp5
Stxbp6	8.37707	0.312932	0.575	0.32	103214	1	Stxbp6
Cdc42ep5	6.5031e-14	0.31295	0.326	0.064	8.01247e-10	1	Cdc42ep5
Rassf4	468183	0.313076	0.888	0.824	5.76849e+09	1	Rassf4
Plscr2	4.67976e-11	0.313165	0.339	0.08	5.76593e-07	1	Plscr2
Ly6e	8.20271e-09	0.313928	1	1	0.000101066	1	Ly6e
Ifi27l1	0.336062	0.314083	0.931	0.762	4140.62	1	Ifi27l1
Rtn1	0.0823609	0.31714	0.399	0.161	101.477	1	Rtn1
Ifnar2	892.572	0.317931	0.773	0.603	1.09974e+07	1	Ifnar2
Osbpl1a	1.33826e-05	0.319221	0.421	0.156	0.164886	1	Osbpl1a
Abhd14b	2.5615	0.321179	0.558	0.31	3156.03	1	Abhd14b
Acadl	0.114339	0.321317	0.974	0.939	1408.77	1	Acadl
Sqstm1	1539.63	0.322025	0.983	0.968	1.89698e+06	1	Sqstm1
Atp2b1	28.0032	0.322203	0.923	0.793	34502.7	1	Atp2b1
Paip2b	3070.05	0.322884	0.678	0.502	3.78261e+08	1	Paip2b
Frk	0.241853	0.322916	0.622	0.36	2979.87	1	Frk
Oas2	6.92109e-06	0.323024	0.343	0.103	0.0852747	1	Oas2
Hbegf	100803	0.326237	0.502	0.308	1.24199e+09	1	Hbegf
Cdhr1	0.00566397	0.327399	0.296	0.089	69.7858	1	Cdhr1
Bid	7104.68	0.328181	0.639	0.444	8.75368e+07	1	Bid
Rap1gap2	0.00993717	0.328522	0.597	0.316	12.2436	1	Rap1gap2
Pxmp4	2.15944e-07	0.328753	0.524	0.241	2.66065	1	Pxmp4
Rspo3	0.875523	0.329897	0.408	0.175	10787.3	1	Rspo3
Atp6v1b2	76705.4	0.330237	0.867	0.766	9.45088e+09	1	Atp6v1b2
Shisa5	300.749	0.332761	0.824	0.73	3.70553e+08	1	Shisa5
Ckmt1	172.257	0.333819	0.708	0.493	2.12238e+06	1	Ckmt1
Coro2a	0.394197	0.335472	0.953	0.907	48.569	1	Coro2a
Nabp1	0.0310516	0.336047	0.605	0.334	38.2587	1	Nabp1
Cd97	1.88956e-12	0.336117	0.416	0.117	2.32813e-08	1	Cd97
Rtp4.1	178626	0.336368	0.785	0.585	2.20085e+09	1	Rtp4
Ifngr2.1	5.24717	0.33643	0.923	0.872	64650.4	1	Ifngr2
Bspry	1.46738e-18	0.338322	0.408	0.089	1.80796e-14	1	Bspry
Egr4	0.00555649	0.341235	0.318	0.243	1	1	Egr4
Synm	6296.81	0.34229	0.416	0.229	7.7583e+07	1	Synm
Stxbp3a	0.00464622	0.343708	0.73	0.471	57.2461	1	Stxbp3a
Marveld3	0.000358402	0.344253	0.592	0.303	0.441587	1	Marveld3
Egr2	0.000232956	0.345008	0.485	0.372	1	1	Egr2
Scd1	5.40903e+08	0.345661	0.996	0.996	0.0666447	1	Scd1
Ralgds	1.75353	0.346122	0.695	0.434	2160.53	1	Ralgds
Dock8	0.000232768	0.346408	0.639	0.341	2.86793	1	Dock8
Rin2	1272.44	0.346515	0.88	0.759	1.56777e+07	1	Rin2
Trim21	4.70624	0.348005	0.464	0.235	57985.6	1	Trim21
Slc39a4	3.52379e+06	0.348009	0.94	0.923	0.000434167	1	Slc39a4
Cmpk2	0.0148342	0.34859	0.3	0.09	182.772	1	Cmpk2
Fam3c	0.126677	0.348839	0.901	0.76	1560.79	1	Fam3c
Ifi44	207.482	0.350481	0.515	0.269	2.55638e+06	1	Ifi44
Lurap1l	0.402677	0.351336	0.94	0.832	4961.38	1	Lurap1l
Egr1	33925.9	0.353276	0.979	0.981	4.18001e+08	1	Egr1
Gng12	0.00022602	0.354729	0.957	0.812	2.7848	1	Gng12
BC006965	3469.42	0.354803	0.678	0.47	4.27467e+06	1	BC006965
Litaf	4.9462e-05	0.354881	0.979	0.941	0.609422	1	Litaf
Acot7.1	0.000139333	0.355899	0.97	0.861	1.71672	1	Acot7
Agps	11.0859	0.355936	0.824	0.673	136589	1	Agps
Celf2	1.56357e-14	0.356333	0.309	0.055	1.92647e-10	1	Celf2
Aldoa	526.049	0.356638	1	1	6.48145e+07	1	Aldoa
Gpcpd1	0.361178	0.356741	0.433	0.202	4450.07	1	Gpcpd1
Bcl2l1	3552.21	0.357585	0.773	0.611	4.37668e+07	1	Bcl2l1
Pde4b	74.8748	0.358459	0.498	0.275	922533	1	Pde4b
Me1	2.91656e-05	0.360684	0.961	0.88	0.359349	1	Me1
Rap1gap	0.0038114	0.360742	0.464	0.196	46.9603	1	Rap1gap
Aes	1.28387e-05	0.360812	1	0.99	0.158185	1	Aes
Pkp2	0.00157565	0.363174	0.661	0.39	19.4135	1	Pkp2
B4galnt1	0.100543	0.366938	0.734	0.473	1238.79	1	B4galnt1
Rasal1	4.18194e-14	0.368783	0.446	0.128	5.15257e-10	1	Rasal1
Dysf	9.7015e-10	0.369099	0.485	0.17	1.19532e-05	1	Dysf
Ppap2b	1.47391	0.37073	0.876	0.741	18160.1	1	Ppap2b
Cpped1	0.00120743	0.371096	0.704	0.409	14.8767	1	Cpped1
Chchd10.1	1.73387e-05	0.373521	0.652	0.345	0.21363	1	Chchd10
Tmod3	0.176987	0.374115	0.858	0.722	2180.65	1	Tmod3
Notch3	0.00291455	0.374327	0.511	0.229	35.9102	1	Notch3
Fam210b.1	59137	0.374697	0.644	0.457	7.28627e+08	1	Fam210b
Ezr.1	1.1306e-18	0.375067	0.996	0.99	1.39301e-14	1	Ezr
Armcx3	5.94937e-06	0.377888	0.614	0.306	0.0733022	1	Armcx3
1700025G04Rik	6.05859e-06	0.378007	0.785	0.532	0.0746478	1	1700025G04Rik
Ppp1r15a	165.753	0.378102	0.858	0.699	204224	1	Ppp1r15a
Ddt	0.000206012	0.379242	0.768	0.539	2.53827	1	Ddt
Slc44a3	0.000458956	0.380238	0.648	0.371	5.65479	1	Slc44a3
Smim14	0.000350231	0.380978	0.785	0.54	4.31519	1	Smim14
Slc5a9	4.53588e-16	0.383497	0.391	0.089	5.58866e-12	1	Slc5a9
Lyn	1.04967e-25	0.387671	0.519	0.125	1.2933e-21	1	Lyn
Elf3	6.65211e-09	0.387747	0.502	0.196	8.19606e-06	1	Elf3
Slfn2	3.56021e-07	0.391595	0.408	0.139	0.00438654	1	Slfn2
Rbm47	1.20767e-08	0.39194	0.833	0.547	1.48797e-06	1	Rbm47
Myh14	1.64649e-14	0.392386	0.429	0.119	2.02864e-10	1	Myh14
Gucy1b3	1.23658e-12	0.394714	0.442	0.128	1.52359e-08	1	Gucy1b3
Efcab4a.1	3.71278e-05	0.396369	0.562	0.26	0.457452	1	Efcab4a
Kcnn4	0.000653531	0.399184	0.794	0.535	805.216	1	Kcnn4
Enpp4	0.549998	0.399824	0.708	0.479	6776.53	1	Enpp4
Fos.1	5.33765	0.400126	0.974	0.968	65765.1	1	Fos
Folr1	3.27732e-34	0.400599	0.386	0.042	4.03798e-30	1	Folr1
Ier3.1	3.46356e+07	0.401481	0.94	0.932	0.00426745	1	Ier3
Pdzk1ip1	2.04668e-05	0.401516	0.322	0.095	0.252171	1	Pdzk1ip1
Tm4sf1	7.67103e-11	0.403709	1	1	9.45147e-08	1	Tm4sf1
Fosb.1	1.80887e+09	0.404066	0.652	0.565	0.222871	1	Fosb
Gdpd3.1	42.5453	0.404304	0.622	0.395	524200	1	Gdpd3
Ccrn4l	719649	0.407396	0.609	0.416	8.86679e+09	1	Ccrn4l
Wnt7b	8.59773	0.4093	0.558	0.328	105933	1	Wnt7b
Rbpms	3.61511e-07	0.41114	0.708	0.419	0.0445417	1	Rbpms
Atp6v1a	1.48284e-13	0.411464	0.991	0.99	1.82701e-09	1	Atp6v1a
Insig1	11948.1	0.415781	0.674	0.499	1.47213e+08	1	Insig1
Gpd1l.1	9.61172e-05	0.416175	0.845	0.625	1.18426	1	Gpd1l
Grhl1	2.10311e-19	0.416472	0.524	0.156	2.59125e-15	1	Grhl1
Basp1.1	0.000248828	0.418618	0.97	0.892	306.581	1	Basp1
Aass	4.48681e-32	0.418692	0.459	0.077	5.5282e-28	1	Aass
Btg1.1	2.63763e-06	0.42009	0.961	0.923	0.324983	1	Btg1
Ntn1	1.63662e-36	0.422441	0.446	0.061	2.01647e-32	1	Ntn1
S100a1	6.8936e-11	0.423092	0.974	0.882	8.4936e-07	1	S100a1
Lap3	3.16939e-09	0.425438	0.987	0.908	0.0003905	1	Lap3
Trf.1	810012	0.426348	0.996	0.999	9.98016e+09	1	Trf
Mtss1l	4.71796e-13	0.426989	0.528	0.191	5.813e-09	1	Mtss1l
Ptprj	7.85212e-16	0.430879	0.618	0.249	9.6746e-11	1	Ptprj
Atf3.1	39.9827	0.432062	0.455	0.224	492627	1	Atf3
Timp3	0.00546848	0.436412	0.567	0.554	1	1	Timp3
Zc3h12a	121.346	0.436998	0.811	0.665	1.4951e+06	1	Zc3h12a
Wnt5b	1.21816e-39	0.437363	0.459	0.059	1.5009e-35	1	Wnt5b
Rab11fip5	4.75475e-05	0.438747	0.631	0.351	0.585833	1	Rab11fip5
Sppl2a	4.85868e-10	0.444702	0.927	0.812	5.98638e-06	1	Sppl2a
Llgl2.1	2.22347e-09	0.44519	0.871	0.616	2.73954e-05	1	Llgl2
Inhbb.1	1.37585	0.446512	0.901	0.772	16951.8	1	Inhbb
Il10rb	3.71093e-13	0.453251	0.704	0.341	4.57224e-09	1	Il10rb
Stk39	1.44692e-11	0.454476	0.987	0.925	1.78275e-07	1	Stk39
St3gal5	3.81085e-18	0.454828	0.459	0.125	4.69535e-14	1	St3gal5
Tubb2a	2.83183e-06	0.457031	0.837	0.589	0.0348909	1	Tubb2a
Rhou.1	2.42577e-17	0.457414	0.554	0.184	2.98879e-13	1	Rhou
Arl4a	3.56405e-17	0.458428	0.502	0.156	4.39126e-13	1	Arl4a
H6pd	2.54231e-25	0.464188	0.554	0.151	3.13238e-20	1	H6pd
Egln3	23292.5	0.465746	0.781	0.627	2.86987e+08	1	Egln3
Zfp503	6.39884e+06	0.467999	0.777	0.674	0.000788401	1	Zfp503
Sorbs2.1	4.23022e-11	0.468134	0.85	0.576	5.21205e-05	1	Sorbs2
Cited2	1.36877e-06	0.470849	0.927	0.737	0.0168646	1	Cited2
Cd82	1.31093e-18	0.475856	0.592	0.218	1.6152e-14	1	Cd82
Prtn3	2.62344e-09	0.475938	0.459	0.158	3.23234e-05	1	Prtn3
Elovl7	3.15962e-17	0.48678	0.708	0.314	3.89297e-13	1	Elovl7
0610040J01Rik	8.06302e-19	0.491841	0.858	0.526	9.93445e-15	1	0610040J01Rik
Sms.1	3.83572e-15	0.492165	0.931	0.738	4.72599e-11	1	Sms
Malat1	1.66792	0.495677	0.996	0.998	20550.5	1	Malat1
Tob1	1.2078e-13	0.500267	0.794	0.457	1.48813e-08	1	Tob1
Irf7	0.878825	0.501764	0.652	0.378	10828	1	Irf7
4931406C07Rik	5.58256e-10	0.502581	0.803	0.492	6.87827e-06	1	4931406C07Rik
Mlph	2.08361e-40	0.504606	0.451	0.055	2.56721e-36	1	Mlph
Krt8	5.42056e-25	0.506132	1	1	6.67867e-21	1	Krt8
Scara5	1.99884e-23	0.51086	0.528	0.146	2.46276e-20	1	Scara5
Chka	6.08531e-09	0.513114	0.833	0.621	7.49771e-05	1	Chka
Epb4.1l4a	1.03474e-08	0.516787	0.858	0.656	0.00012749	1	Epb4.1l4a
Atp1b1	5.42889e-19	0.521688	0.485	0.131	6.68893e-16	1	Atp1b1
Ttc39a	1.68883e-15	0.523769	0.678	0.316	2.08081e-11	1	Ttc39a
Actn4	5.43811e-35	0.525835	1	1	6.70029e-31	1	Actn4
Pla2g16	1.63549e-19	0.526487	0.751	0.359	2.01509e-15	1	Pla2g16
Noxo1.1	2.23103e-15	0.526649	0.687	0.323	2.74885e-11	1	Noxo1
Ccrl2	2.5782e-27	0.526662	0.433	0.082	3.1766e-24	1	Ccrl2
Met	3.38271e-09	0.526725	0.88	0.724	4.16784e-05	1	Met
Igfbp5	0.00419779	0.536404	0.974	0.911	51.721	1	Igfbp5
Trib1.1	2.05255e-07	0.536799	0.871	0.68	0.00252895	1	Trib1
Klf6.1	1662.32	0.538416	0.931	0.949	2.04814e+07	1	Klf6
Cmas.1	7.79046e-17	0.539654	0.893	0.667	9.59862e-13	1	Cmas
Steap4	4883.54	0.54023	0.837	0.644	6.01701e+07	1	Steap4
Col9a1	1.03299e-12	0.540975	0.94	0.798	1.27275e-07	1	Col9a1
Cd81.1	3.2202e-19	0.541258	1	0.985	3.96761e-14	1	Cd81
Creb3l1	6.40928e-29	0.541289	0.408	0.063	7.89687e-25	1	Creb3l1
Tgfb3	0.00229593	0.543069	0.803	0.628	28.2881	1	Tgfb3
Trim46	4.2773e-11	0.549821	0.481	0.184	5.27006e-07	1	Trim46
Cp	5.67864e-15	0.552626	1	1	6.99665e-11	1	Cp
Ctsh	7.70955e-18	0.552872	0.777	0.423	9.49894e-14	1	Ctsh
Secisbp2l	1.8599e-15	0.553438	0.918	0.805	2.29158e-11	1	Secisbp2l
Cyr61	3.44156e-07	0.557283	0.974	0.949	0.00424034	1	Cyr61
Cited1	2.16953e-12	0.558494	0.322	0.067	2.67308e-08	1	Cited1
2610528A11Rik	1.74139e-05	0.55914	0.348	0.108	0.00214556	1	2610528A11Rik
Tnfaip2	0.0472466	0.56555	0.712	0.478	582.126	1	Tnfaip2
Cxcl1.1	3.20874e+08	0.56762	0.901	0.864	0.0395349	1	Cxcl1
Lgals3.1	1.92348e-11	0.568459	0.824	0.584	2.36992e-08	1	Lgals3
Vamp1	6.05266e-14	0.570338	0.489	0.165	7.45748e-10	1	Vamp1
Jund.1	6.16953e-10	0.573931	0.974	0.897	7.60148e-06	1	Jund
Cebpd	0.356846	0.575231	0.738	0.528	4396.7	1	Cebpd
Cgnl1	1.10701e-20	0.575787	0.79	0.442	1.36394e-16	1	Cgnl1
Cldn8	6.69022e-37	0.576758	0.541	0.111	8.24302e-35	1	Cldn8
Ifit1	129887	0.585556	0.352	0.172	1.60034e+09	1	Ifit1
Tjp3.1	1.95659e-36	0.588532	0.661	0.178	2.41071e-32	1	Tjp3
Lif	349.748	0.598057	0.498	0.289	4.30925e+06	1	Lif
Alpl	4.60044e-30	0.602421	0.687	0.219	5.66821e-26	1	Alpl
Wfdc3.1	9.5321e-10	0.605069	0.584	0.275	1.17445e-05	1	Wfdc3
Myadm	6.63946e-08	0.621827	0.876	0.69	0.000818048	1	Myadm
Lrg1	4.66099e-26	0.622085	0.369	0.054	5.7428e-22	1	Lrg1
Zfp36.1	2.97514e-11	0.633659	0.987	0.96	3.66567e-07	1	Zfp36
Glrx	2.24893e-12	0.637752	0.876	0.616	2.77091e-09	1	Glrx
Csf3	2093.37	0.639275	0.545	0.351	2.57924e+07	1	Csf3
Ap3s1.1	1.37566e-23	0.639509	0.948	0.753	1.69495e-19	1	Ap3s1
Rfk	3.92177e-25	0.641193	0.91	0.675	4.83201e-21	1	Rfk
Gstt1	4.39166e-55	0.651724	0.597	0.089	5.41097e-51	1	Gstt1
Bin1.1	3.1989e-21	0.659129	0.957	0.775	3.94137e-17	1	Bin1
Shroom3.1	6.21082e-40	0.661836	0.768	0.262	7.65235e-36	1	Shroom3
1110008P14Rik	1.37178e-32	0.668451	1	0.989	1.69017e-28	1	1110008P14Rik
Mfge8.1	3.73845e-34	0.672057	1	0.998	4.60615e-32	1	Mfge8
Errfi1	0.0234501	0.676115	0.657	0.444	288.929	1	Errfi1
Atp6v1b1.1	1.02192e-25	0.676974	0.648	0.224	1.2591e-21	1	Atp6v1b1
Tspan1.1	1.90712e-23	0.678554	0.635	0.233	2.34976e-19	1	Tspan1
Mme.1	2.27274e-33	0.693665	0.592	0.15	2.80024e-29	1	Mme
Cited4.1	3.78709e-05	0.69452	0.876	0.734	0.466607	1	Cited4
Fth1	1.07158e-50	0.705681	1	1	1.3203e-46	1	Fth1
Ehf.1	6.85869e-26	0.710806	0.906	0.559	8.45059e-22	1	Ehf
Ak3.1	8.69784e-52	0.717685	0.742	0.194	1.07166e-47	1	Ak3
Cldn3.1	1.03212e-40	0.719194	0.764	0.253	1.27168e-36	1	Cldn3
Hid1.1	3.93538e-28	0.720281	0.734	0.287	4.84878e-24	1	Hid1
F3	1.24686e-24	0.723022	0.614	0.218	1.53626e-20	1	F3
Cfb	4.73685e-62	0.725045	0.519	0.042	5.83627e-58	1	Cfb
Cyp1b1.1	1.94674e-27	0.725486	0.721	0.27	2.39858e-23	1	Cyp1b1
Anxa1.1	2.03042e-38	0.72723	1	1	2.50168e-34	1	Anxa1
Prlr	2.93037e-38	0.732199	0.936	0.62	3.6105e-34	1	Prlr
Etnk1	9.11726e-30	0.743622	0.906	0.669	1.12334e-25	1	Etnk1
Phlda1.1	1.4493e-24	0.758285	0.979	0.956	1.78569e-20	1	Phlda1
Krt19.1	6.23631e-42	0.762875	0.575	0.108	7.68376e-38	1	Krt19
Ceacam1.1	4.45321e-51	0.764639	0.609	0.103	5.48679e-48	1	Ceacam1
Cldn7.1	4.57929e-54	0.769747	0.734	0.171	5.64215e-50	1	Cldn7
St8sia6	2.40216e-32	0.771154	0.803	0.372	2.95971e-28	1	St8sia6
Krt18.1	2.66969e-36	0.772271	0.987	0.892	3.28933e-32	1	Krt18
Elf5	3.55666e-38	0.775699	0.67	0.19	4.38216e-34	1	Elf5
Tgm2.1	1.41158e-38	0.787695	0.858	0.411	1.73921e-33	1	Tgm2
Crispld2	17.6506	0.793263	0.845	0.762	217473	1	Crispld2
C3	1.32075e-35	0.797707	0.953	0.747	1.6273e-31	1	C3
Pea15a.1	3.62955e-32	0.798421	0.953	0.679	4.47196e-28	1	Pea15a
Spp1	9.72738e-06	0.799889	0.983	0.927	0.119851	1	Spp1
Aldoc.1	3.8732e-31	0.824961	0.974	0.843	4.77218e-27	1	Aldoc
Xbp1.1	7.95239e-34	0.834036	0.987	0.958	9.79814e-30	1	Xbp1
Ano1	2.16335e-47	0.877784	0.914	0.482	2.66546e-43	1	Ano1
Cryab.1	3.69655e-35	0.888494	0.893	0.491	4.55452e-31	1	Cryab
Gabrp.1	5.85184e-78	0.90283	0.738	0.102	7.21005e-74	1	Gabrp
Btg2.1	9.3804e-14	0.908666	0.85	0.683	1.15576e-09	1	Btg2
Gstt3.1	5.52445e-38	0.926179	0.888	0.458	6.80667e-34	1	Gstt3
Ogfrl1	6.57497e-35	0.927695	0.85	0.483	8.10102e-31	1	Ogfrl1
Serinc3	9.31987e-44	0.934446	0.991	0.844	1.1483e-39	1	Serinc3
Wfdc18.1	1.1241e-22	0.949914	0.618	0.216	1.385e-18	1	Wfdc18
Mal2	3.24832e-85	0.953078	0.687	0.071	4.00226e-82	1	Mal2
Chi3l1	7.86419e-46	1.11406	0.987	0.879	9.68947e-41	1	Chi3l1
Pglyrp1.1	5.33866e-56	1.02386	0.635	0.111	6.57776e-52	1	Pglyrp1
Hp.1	6.31248e-08	1.07974	0.661	0.365	0.00077776	1	Hp
Clu.1	2.21432e-59	1.08687	0.923	0.466	2.72826e-53	1	Clu
Spns2.1	1.17624e-58	1.12388	0.953	0.609	1.44925e-54	1	Spns2
B4galnt2.1	1.53114e-72	1.13241	0.803	0.19	1.88651e-68	1	B4galnt2
1600029D21Rik	3.32122e-72	1.17092	0.614	0.068	4.09208e-68	1	1600029D21Rik
Mgst1.1	1.87231e-78	1.21409	0.996	0.911	2.30688e-74	1	Mgst1
S100a8	7.1562e-39	1.27719	0.567	0.127	8.81716e-35	1	S100a8
Lcn2	3.60418e-75	1.29612	1	1	4.44071e-71	1	Lcn2
Car2	2.72607e-61	1.34181	0.884	0.369	3.35879e-57	1	Car2
Cd14.1	1.21059e-68	1.3795	0.996	0.845	1.49157e-64	1	Cd14
Csn1s1.1	6.83747e-37	1.57858	0.936	0.603	8.42444e-33	1	Csn1s1
Csn3	3.07102e-71	2.51553	0.979	0.635	3.7838e-67	1	Csn3
Rrm2.2	6.16087e-38	-1.32558	0.726	0.912	7.59081e-34	2	Rrm2
Top2a.2	6.78679e-14	-1.30588	0.58	0.782	8.36201e-10	2	Top2a
Tuba1b.1	2.84813e-58	-1.21658	0.995	0.997	3.50918e-54	2	Tuba1b
Cdk1.2	1.16751e-23	-1.07645	0.632	0.853	1.43849e-19	2	Cdk1
Ccna2.2	6.18621e-25	-1.06293	0.514	0.806	7.62203e-22	2	Ccna2
Pcna.1	2.68356e-35	-1.00974	0.981	0.994	3.30642e-31	2	Pcna
Kpna2.2	7.43735e-20	-0.991908	0.896	0.965	9.16356e-16	2	Kpna2
Asf1b.1	2.0371e-30	-0.929375	0.255	0.748	2.50992e-26	2	Asf1b
Csf3.1	3.8553e-07	-0.912686	0.118	0.461	0.00475011	2	Csf3
Tubb5.1	1.11286e-46	-0.903704	0.995	0.999	1.37115e-42	2	Tubb5
Mcm5.1	1.14158e-29	-0.89069	0.665	0.898	1.40654e-25	2	Mcm5
Plk1.1	3.41132e-10	-0.886109	0.222	0.582	4.20309e-06	2	Plk1
Hmgb2.1	1.36213e-25	-0.885562	0.575	0.857	1.67829e-20	2	Hmgb2
Prc1.1	3.46417e-07	-0.865117	0.179	0.521	0.000426821	2	Prc1
Ccnb1.2	1.26517e-12	-0.864115	0.349	0.691	1.55882e-08	2	Ccnb1
Tubb4b.1	2.93696e-29	-0.864084	0.925	0.976	3.61863e-25	2	Tubb4b
Kif23.2	4.66403e-19	-0.858693	0.132	0.596	5.74655e-15	2	Kif23
Mcm7.1	7.32554e-31	-0.848415	0.726	0.923	9.0258e-27	2	Mcm7
Fen1	2.74237e-27	-0.84342	0.255	0.726	3.37887e-23	2	Fen1
Smc2.1	5.73458e-24	-0.828369	0.368	0.771	7.06557e-20	2	Smc2
Lcn2.1	3.04295e-09	-0.824523	1	1	3.74922e-05	2	Lcn2
Tubb6.2	1.25469e-24	-0.819939	0.783	0.915	1.5459e-21	2	Tubb6
Ube2c.2	0.0117678	-0.819434	0.759	0.827	14499.1	2	Ube2c
Anln.2	2.11984e-18	-0.816665	0.321	0.724	2.61186e-14	2	Anln
Mcm6.1	1.91727e-20	-0.799018	0.613	0.854	2.36227e-14	2	Mcm6
Tpx2.1	1.0773e-11	-0.796481	0.344	0.679	1.32735e-08	2	Tpx2
Hmmr.1	1.57977e-09	-0.783382	0.241	0.594	1.94643e-05	2	Hmmr
Ckap2l.2	3.99355e-14	-0.78016	0.108	0.519	4.92045e-10	2	Ckap2l
Uhrf1.1	1.0739e-20	-0.776139	0.193	0.646	1.32315e-15	2	Uhrf1
Dhfr.1	4.89946e-17	-0.772417	0.358	0.741	6.03662e-13	2	Dhfr
Mcm3	9.82405e-20	-0.753817	0.377	0.746	1.21042e-15	2	Mcm3
Cxcl5	49.0833	-0.752975	0.226	0.481	604755	2	Cxcl5
Incenp.2	3.23347e-17	-0.751129	0.137	0.579	3.98395e-14	2	Incenp
Nop56	1.94942e-32	-0.749165	0.934	0.978	2.40187e-27	2	Nop56
2810417H13Rik.2	1.62099e-25	-0.747847	0.83	0.935	1.99722e-21	2	2810417H13Rik
Cks2.2	2.21321e-15	-0.747176	0.585	0.839	2.7269e-11	2	Cks2
Cd14.2	167847	-0.738308	0.83	0.89	2.06804e+09	2	Cd14
Nup85.1	9.71177e-27	-0.732862	0.486	0.835	1.19659e-22	2	Nup85
Usp1.1	1.39302e-26	-0.727786	0.679	0.907	1.71634e-22	2	Usp1
Atad2.1	7.39757e-15	-0.726054	0.392	0.724	9.11455e-11	2	Atad2
Srm	7.69612e-23	-0.721087	0.906	0.957	9.48239e-19	2	Srm
Chaf1b	3.12409e-12	-0.712878	0.222	0.614	3.84919e-08	2	Chaf1b
Birc5.1	5.91876e-17	-0.709932	0.646	0.877	7.29251e-14	2	Birc5
Krt17.2	10.6929	-0.709529	0.057	0.303	131747	2	Krt17
Rpa2.1	1.90008e-15	-0.709021	0.368	0.719	2.34108e-11	2	Rpa2
Dnajc9	2.65067e-23	-0.708631	0.453	0.846	3.26588e-19	2	Dnajc9
Hnrnpab	3.66069e-50	-0.706811	1	0.998	4.51033e-45	2	Hnrnpab
Tcf19.1	1.68112e-09	-0.701641	0.222	0.578	2.0713e-05	2	Tcf19
Slpi.1	1.2515e-07	-0.700761	0.835	0.93	0.00154197	2	Slpi
Mki67.1	2.93434e-15	-0.69712	0.693	0.883	3.6154e-11	2	Mki67
Lyar	6.40042e-21	-0.695218	0.514	0.82	7.88596e-17	2	Lyar
Nolc1	5.56052e-25	-0.694963	0.599	0.882	6.85112e-21	2	Nolc1
Topbp1.1	1.12393e-16	-0.689877	0.491	0.806	1.38479e-13	2	Topbp1
Prim1.1	5.61623e-16	-0.688884	0.34	0.711	6.91976e-12	2	Prim1
Ckap2.1	2.21256e-09	-0.686892	0.429	0.73	2.72609e-05	2	Ckap2
Racgap1.1	1.08885e-14	-0.685321	0.344	0.726	1.34157e-10	2	Racgap1
Ranbp1.1	2.11648e-29	-0.681746	0.892	0.963	2.60771e-25	2	Ranbp1
Mcm4.1	9.04891e-14	-0.679553	0.491	0.776	1.11492e-09	2	Mcm4
Mad2l1.1	3.8611e-22	-0.678222	0.542	0.864	4.75727e-18	2	Mad2l1
Cks1b.1	4.97339e-25	-0.678074	0.679	0.896	6.12772e-20	2	Cks1b
Rrm1.1	1.7999e-20	-0.671234	0.571	0.85	2.21766e-16	2	Rrm1
Cenpf.1	2.91886e-07	-0.66747	0.146	0.497	0.000359633	2	Cenpf
Tmpo	1.51476e-25	-0.662687	0.849	0.949	1.86634e-21	2	Tmpo
Lig1	4.70643e-15	-0.660436	0.344	0.717	5.7988e-11	2	Lig1
Cxcl1.2	3.67648e-05	-0.657063	0.764	0.899	0.452979	2	Cxcl1
Cdca8.1	2.85765e-16	-0.655002	0.142	0.6	3.52091e-12	2	Cdca8
Rfc3	4.03153e-16	-0.652655	0.292	0.687	4.96725e-12	2	Rfc3
Cycs	3.02667e-39	-0.650101	0.991	0.999	3.72916e-35	2	Cycs
Ran	9.91194e-41	-0.645803	1	0.999	1.22125e-37	2	Ran
Cenpe.2	0.814008	-0.644505	0.231	0.507	10029.4	2	Cenpe
Kcnn4.1	5.16662e-13	-0.634635	0.278	0.668	6.3658e-11	2	Kcnn4
Smc4.1	1.17762e-09	-0.633117	0.802	0.9	1.45095e-05	2	Smc4
Tuba1a.2	0.0223519	-0.632993	0.245	0.555	275.398	2	Tuba1a
Mcm2	1.6309e-14	-0.63163	0.387	0.753	2.00943e-10	2	Mcm2
Nme1	1.142e-31	-0.6276	0.981	0.993	1.40705e-27	2	Nme1
Aurkb.1	3.22757e-07	-0.620641	0.061	0.401	0.00397669	2	Aurkb
Nhp2	1.27291e-23	-0.619032	0.863	0.973	1.56835e-19	2	Nhp2
Nuf2.2	7.20746e-11	-0.617932	0.127	0.507	8.88031e-07	2	Nuf2
Kif11.1	6.06301e-11	-0.61427	0.061	0.434	7.47023e-06	2	Kif11
Iqgap3	6.67472e-13	-0.614149	0.264	0.658	8.22392e-10	2	Iqgap3
Nop58	1.44352e-19	-0.614091	0.792	0.945	1.77856e-15	2	Nop58
Ect2.1	1.80519e-12	-0.609762	0.108	0.513	2.22417e-08	2	Ect2
Sgol2.2	4.5645e-07	-0.606242	0.208	0.546	0.0562392	2	Sgol2
Aurka.1	9.38201e-07	-0.60461	0.09	0.429	0.0115596	2	Aurka
Hells	2.15604e-11	-0.604464	0.189	0.579	2.65645e-07	2	Hells
Ncaph	2.87368e-16	-0.603305	0.099	0.538	3.54067e-13	2	Ncaph
Shmt2	1.07385e-18	-0.595764	0.92	0.977	1.32309e-14	2	Shmt2
Cenpa.2	3.17372	-0.595582	0.561	0.731	39103.4	2	Cenpa
Spag5	6.57866e-13	-0.594644	0.142	0.56	8.10556e-09	2	Spag5
Dut.1	1.34375e-14	-0.594264	0.594	0.852	1.65563e-10	2	Dut
Dbf4	3.44053e-13	-0.59384	0.217	0.628	4.23908e-10	2	Dbf4
Ung	1.68139e-07	-0.593238	0.108	0.462	0.00207164	2	Ung
Spc25.1	3.33712e-08	-0.59186	0.099	0.455	0.000411166	2	Spc25
C330027C09Rik.1	2.11087e-12	-0.591152	0.198	0.614	2.6008e-08	2	C330027C09Rik
Hspd1	3.25578e-29	-0.589441	0.981	1	4.01144e-25	2	Hspd1
Dnmt1	3.34242e-14	-0.586479	0.575	0.842	4.1182e-10	2	Dnmt1
Erdr1.1	8.79594e-21	-0.586226	0.995	0.993	1.08375e-16	2	Erdr1
Slc7a5	1.18006e-13	-0.58584	0.274	0.675	1.45395e-10	2	Slc7a5
Trip13.1	9.95595e-13	-0.583321	0.151	0.57	1.22667e-08	2	Trip13
Mybl2.1	6.59466e-12	-0.582845	0.108	0.509	8.12528e-08	2	Mybl2
Dtl	5.80601e-11	-0.581412	0.094	0.495	7.15359e-07	2	Dtl
Tipin	4.72368e-13	-0.571507	0.264	0.655	5.82004e-09	2	Tipin
Stmn1.1	5.62398e-14	-0.571194	0.646	0.872	6.92931e-11	2	Stmn1
Rcc1	9.23862e-15	-0.570547	0.269	0.665	1.13829e-09	2	Rcc1
Hat1.1	1.73801e-13	-0.569026	0.599	0.845	2.1414e-08	2	Hat1
Hsp90aa1	5.30528e-34	-0.568947	1	1	6.53664e-30	2	Hsp90aa1
Tk1.2	3.11277e-20	-0.56852	0.953	0.983	3.83525e-16	2	Tk1
Melk	4.61112e-14	-0.568472	0.123	0.546	5.68136e-10	2	Melk
Suv39h1	3.42153e-14	-0.567617	0.34	0.727	4.21567e-10	2	Suv39h1
Ncapg2.1	2.91374e-12	-0.567436	0.108	0.519	3.59002e-08	2	Ncapg2
Kif20b.1	8.26092e-08	-0.566772	0.061	0.418	0.00101783	2	Kif20b
Fam111a	2.56097e-09	-0.56405	0.075	0.442	3.15537e-06	2	Fam111a
Tm4sf1.1	1.67335e-26	-0.561127	1	1	2.06174e-22	2	Tm4sf1
Tcof1.1	6.97642e-13	-0.559723	0.703	0.874	8.59565e-09	2	Tcof1
Nhp2l1	8.13617e-26	-0.559636	0.967	0.997	1.00246e-21	2	Nhp2l1
E2f8	8.63641e-15	-0.559491	0.024	0.43	1.06409e-09	2	E2f8
Tacc3.1	7.91399e-10	-0.553469	0.448	0.755	9.75082e-08	2	Tacc3
Ttk.1	9.25368e-13	-0.553394	0.052	0.451	1.14015e-08	2	Ttk
Tuba1c.1	7.36077e-12	-0.552732	0.906	0.958	9.06921e-08	2	Tuba1c
Cdc20	0.000217217	-0.551734	0.142	0.47	2.67633	2	Cdc20
Ube2s	6.7048e-13	-0.55146	0.712	0.878	8.26099e-09	2	Ube2s
Ppa1	4.61843e-19	-0.550959	0.84	0.943	5.69037e-15	2	Ppa1
H2afz	6.04227e-29	-0.550834	1	0.999	7.44468e-24	2	H2afz
Crispld2.1	1.8377e+08	-0.547434	0.774	0.782	0.0226423	2	Crispld2
4632434I11Rik	8.23961e-11	-0.54559	0.104	0.497	1.0152e-06	2	4632434I11Rik
Timm8a1	7.49702e-12	-0.545532	0.585	0.847	9.23708e-08	2	Timm8a1
Clspn	1.34009e-09	-0.544456	0.09	0.462	1.65112e-07	2	Clspn
Umps	2.50068e-09	-0.541271	0.467	0.755	3.08109e-05	2	Umps
Cdt1	4.50497e-07	-0.539215	0.269	0.617	0.00555057	2	Cdt1
Nasp.1	2.53452e-10	-0.536897	0.708	0.856	3.12278e-06	2	Nasp
Cenph	5.58735e-11	-0.536128	0.17	0.559	6.88417e-07	2	Cenph
Ddx21	9.29171e-17	-0.535218	0.915	0.963	1.14483e-11	2	Ddx21
Mat2a	1.05955e-14	-0.533864	0.84	0.962	1.30547e-10	2	Mat2a
Ncl	1.44761e-28	-0.533785	1	1	1.78361e-24	2	Ncl
Dctpp1	3.05207e-13	-0.532949	0.269	0.677	3.76045e-09	2	Dctpp1
Fth1.1	3.87742e-18	-0.52782	1	1	4.77737e-14	2	Fth1
Kif2c	1.89225e-07	-0.527023	0.033	0.372	0.000233144	2	Kif2c
Cacybp	2.47799e-21	-0.524069	0.995	0.99	3.05313e-16	2	Cacybp
Anp32b	3.54041e-30	-0.52372	0.991	1	4.36214e-26	2	Anp32b
Set	6.02392e-27	-0.521712	1	1	7.42207e-23	2	Set
Cad	1.72969e-09	-0.51967	0.561	0.818	2.13115e-05	2	Cad
Pa2g4	5.28349e-23	-0.519384	0.991	0.997	6.50979e-19	2	Pa2g4
Ncapd2	2.069e-10	-0.518674	0.255	0.667	2.54921e-06	2	Ncapd2
Cep55.1	2.83046e-10	-0.517445	0.061	0.441	3.48741e-06	2	Cep55
Mtap	1.60232e-11	-0.515642	0.802	0.926	1.97421e-07	2	Mtap
Fbxo5.1	1.1628e-07	-0.514658	0.028	0.364	0.00143269	2	Fbxo5
Troap.1	1.55517e-07	-0.513996	0.061	0.407	0.000191612	2	Troap
Ccne1	4.5246e-05	-0.512323	0.094	0.423	0.0557476	2	Ccne1
Slc7a1.2	3.96978e-06	-0.511993	0.703	0.865	0.0489117	2	Slc7a1
Kpnb1	3.11341e-25	-0.509274	0.986	0.993	3.83604e-21	2	Kpnb1
Nop2	7.07363e-10	-0.50905	0.792	0.915	8.71542e-07	2	Nop2
Srsf2	2.47466e-24	-0.507649	1	1	3.04903e-20	2	Srsf2
Srsf7	6.38255e-18	-0.507092	0.948	0.976	7.86394e-14	2	Srsf7
Aspm.2	0.127088	-0.505923	0.085	0.362	1565.85	2	Aspm
Hn1	1.41678e-16	-0.505403	0.981	0.991	1.74561e-12	2	Hn1
Cdca7	1.19018e-06	-0.505171	0.222	0.572	0.0146642	2	Cdca7
Pole	3.73015e-10	-0.5031	0.085	0.47	4.59592e-06	2	Pole
Txnrd1	4.1396e-13	-0.502483	0.637	0.884	5.10041e-09	2	Txnrd1
Whsc1	1.32547e-10	-0.502419	0.448	0.759	0.000163311	2	Whsc1
Ak2	6.00352e-17	-0.50212	0.825	0.969	7.39693e-13	2	Ak2
Dkc1	1.72729e-08	-0.501019	0.491	0.781	0.00021282	2	Dkc1
Fkbp4	5.27149e-20	-0.498687	0.976	0.997	6.495e-16	2	Fkbp4
Fam64a.1	2.40817e-08	-0.497824	0.038	0.389	0.000296711	2	Fam64a
Lsm3	1.96909e-09	-0.497751	0.481	0.763	2.42612e-05	2	Lsm3
Trp53.1	4.25933e-10	-0.497479	0.873	0.945	5.24792e-06	2	Trp53
Plk4.1	1.05069e-08	-0.495902	0.108	0.476	1.29455e-05	2	Plk4
Ybx3	3.24559e-21	-0.490601	1	0.999	3.9989e-17	2	Ybx3
Eif1ad	2.93711e-07	-0.487261	0.387	0.69	0.0361882	2	Eif1ad
Rfc5	1.02987e-09	-0.485828	0.278	0.65	1.26891e-05	2	Rfc5
Snrpd1.1	1.66904e-15	-0.484449	0.84	0.95	2.05642e-11	2	Snrpd1
Pbk	4.63843e-09	-0.484267	0.066	0.427	5.715e-05	2	Pbk
Ska1.1	1.83434e-06	-0.482939	0.118	0.47	0.0226008	2	Ska1
Gars	1.51225e-09	-0.482375	0.774	0.903	1.86324e-06	2	Gars
Mthfd2.1	5.78971e-05	-0.482364	0.222	0.552	0.71335	2	Mthfd2
Kif4.1	3.52494e-06	-0.481818	0.075	0.413	0.0434308	2	Kif4
Tomm40	1.78399e-14	-0.481074	0.887	0.968	2.19806e-10	2	Tomm40
AI506816	1.70929e-07	-0.480224	0.184	0.55	0.00210601	2	AI506816
Ppm1g	2.00778e-15	-0.479456	0.877	0.95	2.47378e-11	2	Ppm1g
Cdc45	2.07281e-08	-0.478912	0.057	0.413	2.5539e-05	2	Cdc45
Stil	2.85939e-09	-0.478662	0.075	0.447	3.52306e-05	2	Stil
St8sia6.1	4.65469	-0.477914	0.255	0.517	573504	2	St8sia6
Lmnb1	2.2166e-08	-0.477059	0.16	0.536	0.000273107	2	Lmnb1
Rad51	4.88792e-11	-0.475926	0.08	0.479	6.0224e-07	2	Rad51
Mis18bp1	0.000473703	-0.475241	0.052	0.355	0.058365	2	Mis18bp1
Fubp1	2.55116e-08	-0.47322	0.693	0.89	0.000314329	2	Fubp1
Naa38	3.33399e-08	-0.471857	0.575	0.826	0.00041078	2	Naa38
Chaf1a	1.13186e-09	-0.471442	0.075	0.454	1.39456e-05	2	Chaf1a
2011-09-01	3.43797e-09	-0.46858	0.561	0.817	4.23593e-05	2	2011-09-01
Uchl5	8.60545e-08	-0.467555	0.594	0.846	0.00106028	2	Uchl5
Ddx39	7.95478e-11	-0.467429	0.726	0.892	9.80109e-06	2	Ddx39
Ogfrl1.1	85772.1	-0.464827	0.396	0.603	1.0568e+09	2	Ogfrl1
Exo1	1.22644e-10	-0.463768	0.047	0.423	1.5111e-05	2	Exo1
Tex30	2.01471e-10	-0.462518	0.217	0.594	0.000248232	2	Tex30
Casc5.1	2.46526e-06	-0.462051	0.024	0.345	0.0303745	2	Casc5
Brca1.1	5.06652e-08	-0.461797	0.033	0.379	0.000624246	2	Brca1
Cdc6	0.00148456	-0.461239	0.047	0.341	18.2912	2	Cdc6
Shmt1	3.28821e-07	-0.460815	0.175	0.531	0.00405141	2	Shmt1
Arhgap11a	4.44269e-07	-0.460694	0.094	0.443	0.00547384	2	Arhgap11a
Pola2	4.88834e-08	-0.460549	0.075	0.436	0.000602292	2	Pola2
Gins1	1.1587e-10	-0.460025	0.165	0.545	0.000142764	2	Gins1
Gmnn	0.00064823	-0.458588	0.311	0.616	7.98684	2	Gmnn
Casp8ap2	0.000554972	-0.458162	0.245	0.563	6.83781	2	Casp8ap2
Pglyrp1.2	5.00555e+06	-0.457253	0.09	0.258	0.000616734	2	Pglyrp1
Phf5a	1.23847e-11	-0.456883	0.75	0.911	1.52591e-06	2	Phf5a
Lsm2	1.83036e-07	-0.456316	0.292	0.646	0.00225519	2	Lsm2
Orc2	1.51848e-05	-0.45623	0.325	0.659	0.187092	2	Orc2
Lbr	1.88415e-06	-0.455124	0.462	0.752	0.0232146	2	Lbr
Slbp.1	0.0268671	-0.454318	0.524	0.752	331.029	2	Slbp
Shcbp1.1	2.73744e-07	-0.453364	0.08	0.434	0.0033728	2	Shcbp1
Kif15.1	8.19793e-06	-0.453123	0.104	0.451	0.101007	2	Kif15
Chek1	5.85301e-07	-0.45309	0.08	0.425	0.00721149	2	Chek1
Mcm10	6.10743e-08	-0.453066	0.033	0.381	0.000752496	2	Mcm10
Pold2.2	6.0466e-06	-0.452224	0.608	0.81	0.0745001	2	Pold2
Rpa1.1	1.24598e-05	-0.452179	0.297	0.625	0.0153517	2	Rpa1
Zwilch.1	8.87534e-09	-0.452072	0.104	0.478	0.000109353	2	Zwilch
Aen	8.18236e-06	-0.451597	0.363	0.702	0.100815	2	Aen
Ncapg.1	2.75786e-08	-0.451384	0.042	0.394	0.000339796	2	Ncapg
Kif22	6.70131e-07	-0.450784	0.028	0.36	0.00825668	2	Kif22
Psrc1	0.629012	-0.450506	0.599	0.78	7750.06	2	Psrc1
Hspa14.1	1.77468e-05	-0.450213	0.542	0.774	0.0218658	2	Hspa14
Bub1b.1	2.79847e-05	-0.447931	0.094	0.43	0.3448	2	Bub1b
Krt18.2	24647.6	-0.447796	0.887	0.919	3.03683e+08	2	Krt18
Depdc1a.1	6.22419e-05	-0.447612	0.042	0.355	0.0766882	2	Depdc1a
Ezh2	2.15344e-05	-0.447534	0.311	0.66	0.265325	2	Ezh2
Ptges3	8.11565e-18	-0.446827	0.991	0.999	9.99929e-14	2	Ptges3
Cenpn	3.26584e-08	-0.446329	0.071	0.433	4.02384e-07	2	Cenpn
Ppp1r14b	0.000692529	-0.445861	0.741	0.865	8.53265	2	Ppp1r14b
Cldn7.2	72.3905	-0.443589	0.094	0.342	891923	2	Cldn7
Lrp8	3.75849e-06	-0.443569	0.156	0.508	0.0463083	2	Lrp8
Rqcd1	5.05339e-05	-0.442068	0.594	0.812	0.622628	2	Rqcd1
Cdk4.1	5.69006e-11	-0.441549	0.991	0.998	7.01073e-07	2	Cdk4
1110008P14Rik.1	0.00352225	-0.441523	0.986	0.993	43.3976	2	1110008P14Rik
Rrs1	0.00103427	-0.441083	0.486	0.73	1.27432	2	Rrs1
Ccnf	0.0322534	-0.439906	0.061	0.341	397.394	2	Ccnf
Gsta4.1	37.027	-0.439173	0.821	0.874	456210	2	Gsta4
Rangap1	0.00106118	-0.43835	0.514	0.763	1.30748	2	Rangap1
Kcnk1.1	5.74029e-05	-0.43742	0.547	0.783	0.0707261	2	Kcnk1
Snhg5	0.0754053	-0.436577	0.349	0.638	929.069	2	Snhg5
E2f7	1.20492e-06	-0.436343	0.019	0.342	0.0148459	2	E2f7
Nup62	1.8427e-05	-0.436174	0.434	0.737	0.227039	2	Nup62
Baz1a	3.44155e-06	-0.436064	0.745	0.907	0.0424033	2	Baz1a
Phgdh.1	0.000822543	-0.435996	0.396	0.686	1.01346	2	Phgdh
Mybbp1a	2.68647e-05	-0.435548	0.873	0.945	0.331	2	Mybbp1a
Cse1l	2.53407e-10	-0.434731	0.844	0.941	3.12223e-05	2	Cse1l
Mis18a.1	3.18831e-06	-0.434598	0.108	0.461	0.0392831	2	Mis18a
Stip1	3.90351e-12	-0.43456	0.958	0.987	4.80951e-08	2	Stip1
Vrk1	3.38122e-09	-0.432244	0.17	0.538	4.166e-05	2	Vrk1
Nudc	9.67744e-13	-0.430294	0.953	0.988	1.19236e-08	2	Nudc
Rnps1	2.30909e-16	-0.429308	0.967	0.984	2.84503e-12	2	Rnps1
Xpo1	1.54222e-07	-0.429266	0.759	0.913	0.00190017	2	Xpo1
Ssrp1	6.22258e-07	-0.428639	0.868	0.954	0.00766684	2	Ssrp1
Setd8	1.81402e-10	-0.428072	0.892	0.951	2.23506e-05	2	Setd8
Pttg1	0.523007	-0.427305	0.656	0.825	6443.97	2	Pttg1
Wnt7b.1	3.88292	-0.426496	0.16	0.432	47841.5	2	Wnt7b
Gar1	0.000410439	-0.426316	0.34	0.629	50.5702	2	Gar1
Rad51ap1	3.66504e-09	-0.425792	0.009	0.346	0.00045157	2	Rad51ap1
Ccl2	47278.9	-0.425587	0.104	0.299	5.82523e+09	2	Ccl2
Cenpw	3.32708e-06	-0.425458	0.344	0.674	0.409929	2	Cenpw
Anxa3.1	1.02903e-08	-0.425093	0.953	0.991	0.00126787	2	Anxa3
Psme3	1.29424e-10	-0.425022	0.863	0.952	1.59464e-06	2	Psme3
Slc1a5	0.0006882	-0.4225	0.165	0.488	8.47932	2	Slc1a5
Ifrd1.1	0.141813	-0.42195	0.627	0.809	1747.27	2	Ifrd1
Atad5	8.669e-08	-0.420927	0.071	0.436	0.00106811	2	Atad5
Tagln2	4.4099e-11	-0.420282	0.972	0.993	5.43344e-07	2	Tagln2
Ruvbl1	2.40948e-05	-0.418992	0.292	0.628	0.296872	2	Ruvbl1
Aaas	7.13731e-06	-0.418943	0.557	0.849	0.0879388	2	Aaas
Foxa1.1	112541	-0.418262	0.491	0.689	1.38662e+09	2	Foxa1
Cirh1a	0.259862	-0.417312	0.637	0.805	3201.75	2	Cirh1a
Exosc2	0.00230218	-0.416877	0.368	0.684	28.3652	2	Exosc2
Bin1.2	302.745	-0.416693	0.712	0.84	3.73012e+07	2	Bin1
Nxt1	0.00146343	-0.416678	0.236	0.559	18.031	2	Nxt1
Nup107	3.70693e-06	-0.415998	0.226	0.573	0.0456731	2	Nup107
Fam188a	0.000188731	-0.41289	0.882	0.942	2.32535	2	Fam188a
Reep4.1	0.23476	-0.411069	0.264	0.528	289247	2	Reep4
Exosc8	5.59748e-06	-0.410952	0.222	0.577	0.0689665	2	Exosc8
C230052I12Rik	8.09859	-0.41031	0.198	0.47	99782.7	2	C230052I12Rik
G3bp1	6.78703e-10	-0.409734	0.901	0.98	8.3623e-06	2	G3bp1
Nde1.1	0.0584283	-0.409402	0.472	0.741	719.895	2	Nde1
Gnl3	0.0665639	-0.409272	0.58	0.825	820.134	2	Gnl3
Cdc34	2.43777e-06	-0.408448	0.915	0.955	0.0300358	2	Cdc34
Hspe1	2.68503e-19	-0.407924	1	1	3.30823e-15	2	Hspe1
Eif5a	2.74249e-31	-0.406905	1	1	3.37902e-27	2	Eif5a
Wee1	3.82	-0.40688	0.316	0.592	47066.2	2	Wee1
Nup93	0.000224042	-0.40677	0.292	0.606	27.6043	2	Nup93
Smchd1	0.0185617	-0.406017	0.453	0.722	228.699	2	Smchd1
Srsf3	1.43934e-15	-0.405651	1	0.997	1.77341e-11	2	Srsf3
Prr11.1	0.364555	-0.40562	0.057	0.326	4491.69	2	Prr11
Eef1e1	0.00047566	-0.405276	0.566	0.81	5.86061	2	Eef1e1
Ndufaf4	0.0122674	-0.404927	0.387	0.683	151.146	2	Ndufaf4
Exosc6	0.000207903	-0.404813	0.283	0.615	2.56157	2	Exosc6
Lif.1	113443	-0.404669	0.156	0.378	1.39773e+09	2	Lif
Actl6a	1.69801e-05	-0.404451	0.642	0.863	0.209212	2	Actl6a
Nusap1	97.6328	-0.404193	0.057	0.294	1.20293e+06	2	Nusap1
Cbx5	0.000413934	-0.404009	0.698	0.853	5.10008	2	Cbx5
Gtpbp4	0.00501323	-0.403386	0.439	0.74	61.768	2	Gtpbp4
Cct3	5.41827e-13	-0.40337	0.981	0.985	6.67585e-09	2	Cct3
Mrpl12	0.000195596	-0.403028	0.656	0.853	2.40994	2	Mrpl12
Pola1	1.64666e-06	-0.402442	0.127	0.479	0.0202885	2	Pola1
Nup37.1	0.00410531	-0.401829	0.316	0.624	50.5815	2	Nup37
Espl1	4.54597e-05	-0.401772	0.028	0.339	0.560109	2	Espl1
Nadk	2.16955e-09	-0.401402	0.972	0.994	2.6731e-05	2	Nadk
Mms22l	3.67383e-05	-0.401025	0.075	0.407	0.452652	2	Mms22l
Emp1.1	186.685	-0.400161	0.934	0.954	2.30015e+06	2	Emp1
Idi1.1	0.00015583	-0.398526	0.882	0.958	1.91998	2	Idi1
Abcf2	0.00207922	-0.398383	0.689	0.85	25.6181	2	Abcf2
Rad21.1	0.00342753	-0.397601	0.943	0.966	42.2307	2	Rad21
4930427A07Rik	9.20061e-07	-0.396996	0.151	0.481	1.13361	2	4930427A07Rik
Ifrd2	1.40084e-06	-0.396938	0.203	0.568	0.0172597	2	Ifrd2
Ccnd1	9.64855e-06	-0.396733	1	0.998	0.11888	2	Ccnd1
Fam83d	4.34173	-0.396438	0.052	0.303	53494.4	2	Fam83d
Pold1	0.000554696	-0.39587	0.123	0.444	6.83441	2	Pold1
Eif4e	1.56668e-08	-0.395324	0.896	0.954	0.00019303	2	Eif4e
Srsf1	4.80383e-09	-0.395292	0.939	0.988	5.9188e-06	2	Srsf1
Eif4a1	4.00711e-21	-0.39477	1	1	4.93716e-18	2	Eif4a1
Ppat	0.00860159	-0.394491	0.236	0.537	105.98	2	Ppat
E2f1	0.466511	-0.394035	0.179	0.471	574.788	2	E2f1
Psat1	2.07798e-09	-0.393318	0.981	0.999	2.56028e-05	2	Psat1
Sgol1.1	0.000983567	-0.392837	0.028	0.323	12.1185	2	Sgol1
Phlda2.1	4.7413	-0.392823	0.278	0.56	58417.6	2	Phlda2
Idh2	0.000130591	-0.392116	0.189	0.536	1.60901	2	Idh2
Erh	1.21538e-12	-0.392034	0.995	0.998	1.49747e-08	2	Erh
Tnfaip2.1	7.76656e+06	-0.390803	0.382	0.565	0.000956918	2	Tnfaip2
Ppid	0.171562	-0.390539	0.675	0.816	2113.81	2	Ppid
Nelfe	0.0359185	-0.389991	0.467	0.715	442.552	2	Nelfe
Bzw1	1.52657e-07	-0.389563	0.868	0.968	0.00188089	2	Bzw1
Rad54l	0.000805894	-0.38909	0.047	0.35	9.92942	2	Rad54l
Atic	0.200832	-0.388551	0.33	0.606	2474.45	2	Atic
Slc25a10	0.0125417	-0.387864	0.528	0.781	1.54527	2	Slc25a10
Odc1	0.325222	-0.387084	0.712	0.882	4007.06	2	Odc1
Manf	5.58833e-06	-0.386926	0.962	0.98	0.0688538	2	Manf
Ndc80	0.000130841	-0.386825	0.038	0.342	1.6121	2	Ndc80
Tubb2a.1	904.103	-0.385983	0.476	0.683	1.11394e+07	2	Tubb2a
Tubb2b.2	0.0168113	-0.385683	0.104	0.41	207.132	2	Tubb2b
C1qbp	7.93307e-07	-0.384731	0.929	0.974	0.00977434	2	C1qbp
Mak16	0.000228484	-0.384351	0.241	0.578	2.81516	2	Mak16
Foxm1	0.00168188	-0.382821	0.108	0.42	2.07224	2	Foxm1
Snrpf.1	0.0213443	-0.382095	0.892	0.955	262.983	2	Snrpf
Sae1	5.31549e-06	-0.38202	0.91	0.971	0.0654921	2	Sae1
Cct6a	9.48093e-15	-0.38175	0.995	0.999	1.16815e-10	2	Cct6a
Plscr1.1	48.7416	-0.380937	0.552	0.744	600545	2	Plscr1
Dtymk	0.00158215	-0.380634	0.651	0.86	194.936	2	Dtymk
Pelp1	0.00714054	-0.37949	0.311	0.637	87.9786	2	Pelp1
Akt1.1	1.11321e-06	-0.379054	0.976	0.99	0.0137158	2	Akt1
Snrpa1	0.00988258	-0.378549	0.297	0.609	121.763	2	Snrpa1
D030056L22Rik	0.000446853	-0.378191	0.127	0.448	5.50567	2	D030056L22Rik
Rsl1d1	1.28024e-05	-0.378145	0.877	0.952	0.157738	2	Rsl1d1
Ppil1	0.000744786	-0.376011	0.25	0.594	9.17651	2	Ppil1
Bub1.1	0.00134325	-0.375973	0.094	0.414	0.165502	2	Bub1
Anp32e	0.000229886	-0.375859	0.816	0.925	2.83242	2	Anp32e
Aars.1	0.00384355	-0.375702	0.887	0.951	47.3564	2	Aars
Wdr77	0.0120783	-0.375297	0.67	0.857	1488.17	2	Wdr77
Cenpi	7.95897e-05	-0.374363	0.061	0.379	0.980624	2	Cenpi
Dhcr24	0.0041561	-0.374258	0.788	0.891	51.2073	2	Dhcr24
Nol11	0.461142	-0.373	0.632	0.805	5681.73	2	Nol11
Eri1	0.139318	-0.371937	0.505	0.746	1716.53	2	Eri1
Cyb5r1	1.01158	-0.371937	0.396	0.662	12463.7	2	Cyb5r1
Cdca4.1	6.86257	-0.371391	0.443	0.694	845537	2	Cdca4
Ccnb2.1	44.1651	-0.371305	0.608	0.788	5.44158e+06	2	Ccnb2
Clu.2	0.000274206	-0.371168	0.5	0.581	1	2	Clu
Rrp15	0.00584493	-0.370464	0.25	0.564	720.154	2	Rrp15
Cdca3.1	76.2548	-0.369595	0.448	0.687	939535	2	Cdca3
Spp1.1	1.36592e+08	-0.369108	0.934	0.941	0.0168295	2	Spp1
Eif3b	8.32262e-08	-0.36813	0.953	0.986	0.00102543	2	Eif3b
5430416N02Rik	0.120161	-0.367216	0.222	0.527	1480.51	2	5430416N02Rik
Nup205	0.154369	-0.366851	0.377	0.673	1901.97	2	Nup205
Mb21d1	0.0423998	-0.365764	0.123	0.429	522.408	2	Mb21d1
Noc4l	0.000130723	-0.365734	0.25	0.58	161.064	2	Noc4l
Alyref	0.129539	-0.365412	0.377	0.686	1596.05	2	Alyref
Lrrc59	0.00157678	-0.364451	0.901	0.98	19.4276	2	Lrrc59
U2af1.1	1.11766	-0.36394	0.679	0.854	137707	2	U2af1
Asns.1	12761.2	-0.363625	0.561	0.733	1.5723e+08	2	Asns
Ebna1bp2	0.179198	-0.363416	0.656	0.85	2207.89	2	Ebna1bp2
Snrpb	9.32286e-12	-0.363096	0.995	0.998	1.14867e-06	2	Snrpb
Suv39h2	0.000279927	-0.362303	0.061	0.371	3.44898	2	Suv39h2
Tinagl1.1	2.63001e+09	-0.36202	0.774	0.789	0.324043	2	Tinagl1
Heatr1	30.2722	-0.361731	0.392	0.653	372984	2	Heatr1
Dpy30	0.0241716	-0.361472	0.811	0.908	297.818	2	Dpy30
Eif2s1	1.42929e-07	-0.360037	0.962	0.995	0.00176102	2	Eif2s1
Trim28	8.55416e-10	-0.359647	0.995	0.998	1.05396e-05	2	Trim28
Tfrc	4.25462	-0.35949	0.896	0.971	52421.2	2	Tfrc
Nap1l1	1.79577e-12	-0.359473	1	1	2.21257e-08	2	Nap1l1
Cluh	7.21387	-0.3591	0.585	0.791	88882.1	2	Cluh
Wdr5	4.30795	-0.35774	0.561	0.796	53078.3	2	Wdr5
Wfdc2.1	4.4995e+06	-0.35729	0.991	0.986	0.000554384	2	Wfdc2
Cdca5	0.000276142	-0.357197	0.042	0.346	3.40235	2	Cdca5
Ftsj3	0.0664169	-0.357099	0.679	0.854	818.323	2	Ftsj3
Dck	195.823	-0.357008	0.344	0.594	2.41274e+06	2	Dck
Ptma	7.3479e-18	-0.356842	1	1	9.05335e-14	2	Ptma
Nup155	1.23815	-0.356744	0.222	0.528	15255.3	2	Nup155
Bub3	7.22129	-0.356535	0.868	0.925	88973.5	2	Bub3
Mrpl38	4.65176e-05	-0.356331	0.943	0.984	0.0573143	2	Mrpl38
Exosc1	0.01508	-0.354886	0.344	0.675	18.5801	2	Exosc1
Cdca2	0.0233747	-0.354565	0.038	0.299	2880	2	Cdca2
Snrnp40	0.244373	-0.353771	0.448	0.719	3010.91	2	Snrnp40
Hmgb3	28.6297	-0.353751	0.745	0.877	352746	2	Hmgb3
Zfp367	0.294695	-0.35372	0.094	0.374	3630.93	2	Zfp367
Hsph1	17.4269	-0.353548	0.736	0.857	214717	2	Hsph1
Hmgcs1.1	12367.5	-0.352773	0.868	0.908	1.5238e+08	2	Hmgcs1
Bop1	0.105101	-0.352723	0.769	0.9	1294.95	2	Bop1
Anxa1.2	88.3176	-0.352396	1	1	1.08816e+07	2	Anxa1
Tyms	0.0024035	-0.352334	0.16	0.48	29.6135	2	Tyms
Kras	0.0576907	-0.352107	0.467	0.733	7108.07	2	Kras
Ncapd3	20.2771	-0.351991	0.189	0.465	249834	2	Ncapd3
Phb	0.00159614	-0.351715	0.882	0.962	19.6661	2	Phb
Rfk.1	14892	-0.351696	0.59	0.76	1.83484e+08	2	Rfk
Nars	0.000316033	-0.351319	0.976	0.992	3.89385	2	Nars
Ctps	13.3448	-0.350784	0.698	0.84	164421	2	Ctps
Pprc1	0.190986	-0.350589	0.217	0.509	235.314	2	Pprc1
Nek2	0.00245889	-0.349988	0.057	0.339	302.96	2	Nek2
Hnrnpd	7.85825e-07	-0.34949	0.976	0.987	0.00968215	2	Hnrnpd
Blm	0.00203636	-0.349221	0.052	0.35	25.09	2	Blm
Traip	0.000128748	-0.3489	0.033	0.324	15.863	2	Traip
Hn1l	0.00937099	-0.3489	0.472	0.759	11.546	2	Hn1l
Agpat6	12.4278	-0.3489	0.557	0.791	153123	2	Agpat6
Dnajc2	5.20723	-0.347869	0.651	0.826	64158.3	2	Dnajc2
Smc6.1	5.04835	-0.347394	0.821	0.887	62200.7	2	Smc6
Gart	1.61915	-0.346235	0.288	0.571	19949.5	2	Gart
Tnf	19771.1	-0.346227	0.363	0.616	2.436e+08	2	Tnf
Nup43	0.00410159	-0.345851	0.151	0.474	50.5357	2	Nup43
Fbl.1	0.0497992	-0.345554	0.783	0.885	613.576	2	Fbl
Mrpl18	0.427122	-0.345394	0.854	0.911	5262.58	2	Mrpl18
Bysl	0.287829	-0.345042	0.193	0.485	3546.34	2	Bysl
Grk6.1	26.4546	-0.344107	0.524	0.746	32594.7	2	Grk6
Nup35	0.142941	-0.34399	0.16	0.457	1761.18	2	Nup35
Srpk1	1.28473	-0.343726	0.358	0.681	15829.2	2	Srpk1
Kntc1.1	0.00123389	-0.343433	0.094	0.397	152.028	2	Kntc1
Tma16	3.20368	-0.343034	0.226	0.506	39472.5	2	Tma16
Psmg2	5.44875	-0.342772	0.491	0.74	67134	2	Psmg2
Prim2	216.308	-0.342518	0.274	0.538	2.66513e+06	2	Prim2
Parp1	55.0244	-0.342239	0.377	0.629	677956	2	Parp1
Utp15	13.3718	-0.342202	0.274	0.559	164754	2	Utp15
Gcsh	7.23428	-0.342062	0.33	0.604	89133.6	2	Gcsh
H1fx.1	1.00196e+06	-0.341081	0.189	0.403	0.000123451	2	H1fx
Atf4	0.0024848	-0.340319	0.986	0.998	30.6153	2	Atf4
Rfc1	356.32	-0.339452	0.542	0.74	4.39022e+06	2	Rfc1
Pea15a.2	5.1839e+06	-0.337984	0.632	0.765	0.000638709	2	Pea15a
Ergic1	1.35863	-0.337797	0.354	0.653	16739.7	2	Ergic1
Rpp30	0.0193385	-0.337621	0.231	0.575	238.269	2	Rpp30
Fignl1.1	0.0698295	-0.337131	0.094	0.385	860.369	2	Fignl1
Sapcd2	1.81888	-0.336509	0.028	0.273	22410.4	2	Sapcd2
Sf3b4	4.04148e-05	-0.336338	0.976	0.995	0.49795	2	Sf3b4
Fst.1	8.20418e+09	-0.336172	0.392	0.526	1	2	Fst
Gpatch4	0.0918545	-0.335645	0.146	0.447	113.174	2	Gpatch4
Cdc25c.1	40.0318	-0.335208	0.108	0.371	493231	2	Cdc25c
Ccrn4l.1	1.405e+06	-0.334602	0.288	0.5	0.00017311	2	Ccrn4l
Mrps18b	19.3794	-0.334551	0.349	0.611	238773	2	Mrps18b
Tbrg4	0.0460201	-0.33433	0.264	0.575	567.013	2	Tbrg4
Rrp1b	23.6434	-0.334051	0.236	0.539	291311	2	Rrp1b
Mphosph10	0.102065	-0.333474	0.288	0.587	12575.4	2	Mphosph10
Pcsk6.1	970.974	-0.333242	0.354	0.63	1.19634e+07	2	Pcsk6
Bard1	0.00502262	-0.333001	0.033	0.303	618.837	2	Bard1
Prmt1.1	142.753	-0.332896	0.264	0.539	1.75886e+06	2	Prmt1
Got1	216.371	-0.332606	0.401	0.651	2.66591e+06	2	Got1
Nup133	0.611978	-0.332159	0.17	0.461	7540.18	2	Nup133
Slc43a3.1	5764.73	-0.332101	0.349	0.595	7.10272e+07	2	Slc43a3
Nip7	4052.79	-0.331764	0.415	0.644	4.99344e+07	2	Nip7
Dek	10.1852	-0.331646	0.486	0.741	12549.2	2	Dek
Ddx39b.1	0.0362676	-0.330635	0.962	0.984	446.853	2	Ddx39b
Tpm3	6.13868e-10	-0.330449	0.991	1	7.56347e-06	2	Tpm3
Lgals1.2	4.82202e+06	-0.3302	0.962	0.935	0.000594121	2	Lgals1
Hspa9	0.000157239	-0.329882	0.962	0.986	1.93734	2	Hspa9
Myg1	7.07825	-0.32957	0.354	0.657	87211.2	2	Myg1
Ppif	15426.7	-0.329406	0.58	0.754	1.90072e+09	2	Ppif
Pfas	9.82043	-0.329264	0.264	0.545	120998	2	Pfas
Med30	31.292	-0.329127	0.585	0.784	38554.8	2	Med30
Cox10	4.2339	-0.328577	0.236	0.528	52165.9	2	Cox10
Exosc7	0.0226404	-0.328536	0.283	0.573	27895.2	2	Exosc7
Rbmxl1	248.328	-0.328443	0.651	0.806	3.05964e+06	2	Rbmxl1
Timm10	81.467	-0.32811	0.274	0.538	1.00376e+06	2	Timm10
Spc24.1	0.958891	-0.327483	0.193	0.49	11814.5	2	Spc24
Hmgb1.1	6.50694e-10	-0.32743	1	1	0.00080172	2	Hmgb1
Gabrp.2	1.1261e+07	-0.327271	0.099	0.275	0.00138747	2	Gabrp
Hnrnpu	7.78412e-09	-0.32701	1	0.999	9.59081e-06	2	Hnrnpu
Pbdc1	6.07312	-0.326867	0.684	0.852	74826.9	2	Pbdc1
Snhg3	736.139	-0.326078	0.476	0.72	9.06996e+06	2	Snhg3
Etv4.1	34.8719	-0.326012	0.222	0.506	42965.6	2	Etv4
3110082I17Rik	7.66453	-0.325786	0.236	0.528	94434.7	2	3110082I17Rik
B4galnt2.2	0.00439615	-0.325269	0.259	0.339	1	2	B4galnt2
Cct8	0.000404425	-0.324641	0.981	0.995	4.98292	2	Cct8
Ddx18	8.09127	-0.324171	0.741	0.867	99692.5	2	Ddx18
Rad9a	0.614351	-0.323932	0.127	0.42	7569.42	2	Rad9a
Trmt61a	0.808908	-0.323708	0.099	0.375	9966.56	2	Trmt61a
Cenpv	3.07803	-0.32365	0.198	0.488	37924.5	2	Cenpv
Coro2a.1	10001.2	-0.323597	0.877	0.927	1.23224e+08	2	Coro2a
H2afx	528.352	-0.323353	0.118	0.356	6.50982e+06	2	H2afx
Tsr1	9241.56	-0.322884	0.321	0.55	1.13865e+08	2	Tsr1
Spdl1	0.0377192	-0.322347	0.042	0.318	464.738	2	Spdl1
Limd2.1	2.71951e+06	-0.322293	0.358	0.549	0.00033507	2	Limd2
Npm1	2.9958e-18	-0.322282	1	1	3.69113e-14	2	Npm1
Smyd2	5688.61	-0.32197	0.439	0.646	7.00893e+06	2	Smyd2
Sfpq	6.5381e-06	-0.321429	0.981	0.998	0.080556	2	Sfpq
Dcaf13	149.046	-0.321318	0.415	0.674	1.83639e+06	2	Dcaf13
Clic4	2.12539	-0.321237	0.599	0.825	26187	2	Clic4
Rif1	72.9617	-0.320737	0.448	0.665	8.98961e+07	2	Rif1
Mtbp	0.544721	-0.320688	0.118	0.403	6711.51	2	Mtbp
Vars	2512.64	-0.320576	0.599	0.784	3.09582e+07	2	Vars
Timeless	0.0118674	-0.320414	0.052	0.341	146.218	2	Timeless
Ncbp1	4026.96	-0.318221	0.538	0.749	4.96161e+07	2	Ncbp1
Cdc25b	165130	-0.317554	0.104	0.303	2.03456e+09	2	Cdc25b
Snrpg.1	1.05604	-0.317246	0.972	0.986	13011.4	2	Snrpg
Creld2	735.679	-0.317025	0.33	0.588	9.0643e+06	2	Creld2
Ddx27	54.4481	-0.316872	0.42	0.695	67085.6	2	Ddx27
Mrpl40	15.0472	-0.316757	0.373	0.653	185397	2	Mrpl40
Timm9	15.8682	-0.316506	0.212	0.488	195512	2	Timm9
Epha2	72754.4	-0.316468	0.373	0.588	8.96407e+08	2	Epha2
Ndufaf2	1.68629	-0.316264	0.236	0.53	20776.7	2	Ndufaf2
Rfc2.1	75654.7	-0.316102	0.571	0.719	9.32141e+07	2	Rfc2
Cdr2	21.1779	-0.315605	0.123	0.389	260933	2	Cdr2
Rnf4	20.2409	-0.315564	0.726	0.872	249389	2	Rnf4
Spsb4.1	332.654	-0.31508	0.156	0.401	4.09863e+07	2	Spsb4
Wdr43	385.099	-0.315029	0.759	0.858	4.7448e+06	2	Wdr43
Nop14	584.617	-0.313625	0.722	0.867	7.20306e+06	2	Nop14
Tjp3.2	1257.98	-0.313194	0.094	0.329	1.54995e+07	2	Tjp3
Rrp9	84084.1	-0.31278	0.396	0.611	1.036e+09	2	Rrp9
Cenpm	87.6189	-0.312607	0.316	0.602	1.07955e+06	2	Cenpm
Itpa	165.376	-0.312472	0.514	0.76	2.03759e+06	2	Itpa
Nol9	86.2619	-0.312448	0.278	0.568	1.06283e+06	2	Nol9
Tra2b	0.145611	-0.312435	0.967	0.983	1794.07	2	Tra2b
Hbegf.1	1.15675e+07	-0.312058	0.193	0.389	0.00142523	2	Hbegf
Sc4mol.1	247698	-0.312053	0.849	0.904	3.05189e+09	2	Sc4mol
Pmf1	3.77724	-0.311617	0.825	0.933	46539.4	2	Pmf1
Ubqln4	137.539	-0.311324	0.344	0.611	1.69461e+06	2	Ubqln4
Ipo5	12.8359	-0.311304	0.495	0.744	158151	2	Ipo5
Ifngr2.2	9046.34	-0.311143	0.84	0.893	1.1146e+08	2	Ifngr2
Mrpl22	40.3039	-0.311102	0.363	0.642	496584	2	Mrpl22
Ptges2	25.1634	-0.310607	0.231	0.508	310038	2	Ptges2
Sac3d1	0.346927	-0.31037	0.189	0.495	4274.49	2	Sac3d1
Ahsa1	207.711	-0.310364	0.811	0.9	2.55921e+06	2	Ahsa1
Enpp4.1	192381	-0.310163	0.349	0.573	2.37033e+09	2	Enpp4
2700029M09Rik	3.78534	-0.309905	0.519	0.741	4.66391e+06	2	2700029M09Rik
Abce1	4.72978	-0.309896	0.896	0.948	58275.6	2	Abce1
Eif4g1	6.75906e-07	-0.30949	0.995	0.998	0.0832784	2	Eif4g1
Hspa8	2.3546e-15	-0.309425	1	1	2.90111e-11	2	Hspa8
Wdr75	9.43323	-0.308598	0.222	0.512	116227	2	Wdr75
Hnrnpf	0.000805308	-0.30847	0.981	0.992	9.9222	2	Hnrnpf
Alad	136.852	-0.308414	0.34	0.619	1.68615e+06	2	Alad
Nmral1	196.79	-0.308295	0.217	0.488	2.42465e+06	2	Nmral1
4933404O12Rik	146.647	-0.307497	0.151	0.407	1.80684e+06	2	4933404O12Rik
Tmsb10.2	1.37906e+06	-0.30746	0.962	0.977	0.000169914	2	Tmsb10
Ctxn1.1	752.835	-0.307325	0.108	0.345	9.27568e+06	2	Ctxn1
Mcmbp	2669.25	-0.30683	0.566	0.765	3.28878e+06	2	Mcmbp
Gmps	167027	-0.306807	0.585	0.745	2.05794e+08	2	Gmps
Camkk2	1651.91	-0.306797	0.358	0.623	2.03531e+07	2	Camkk2
Paxip1	2.35519	-0.306632	0.17	0.461	29018.3	2	Paxip1
Enoph1	2094.05	-0.306257	0.288	0.539	2.58008e+07	2	Enoph1
Usp39	865.783	-0.306117	0.392	0.639	1.06673e+07	2	Usp39
Naa15	111.616	-0.305826	0.769	0.89	1.37522e+06	2	Naa15
Pno1	275.574	-0.305673	0.792	0.903	3.39535e+06	2	Pno1
Prkg2.2	1.97322e+08	-0.305533	0.184	0.353	0.0243121	2	Prkg2
Nucks1	8.47376e-06	-0.305478	0.986	0.991	1.04405	2	Nucks1
Mastl	0.607811	-0.304511	0.042	0.305	7488.84	2	Mastl
Ptrh2	147.098	-0.304331	0.396	0.669	1.81239e+06	2	Ptrh2
Gins2	4245.29	-0.30335	0.231	0.49	5.23062e+07	2	Gins2
Fam60a.1	1438.24	-0.303247	0.453	0.698	1.77205e+07	2	Fam60a
Grwd1	6.43263	-0.303165	0.16	0.419	792565	2	Grwd1
Ccdc34	175339	-0.30274	0.703	0.827	2.16035e+09	2	Ccdc34
Eprs	2.78102	-0.302724	0.91	0.965	34265	2	Eprs
Yrdc	17789.8	-0.301332	0.443	0.662	2.19188e+07	2	Yrdc
Nrp2	487010	-0.301319	0.41	0.611	6.00046e+09	2	Nrp2
Smarcc1	38164.3	-0.300875	0.759	0.847	4.70222e+08	2	Smarcc1
Tmem97	2348.21	-0.300844	0.519	0.751	2.89323e+07	2	Tmem97
Fasn	96.4489	-0.300598	0.915	0.962	1.18835e+06	2	Fasn
Hspa4	0.382438	-0.300386	0.948	0.981	4712.01	2	Hspa4
Nudcd2	120.377	-0.300382	0.689	0.876	1.48317e+06	2	Nudcd2
Smpd4	1953.05	-0.300259	0.288	0.535	2.40635e+07	2	Smpd4
Rbbp4.1	89.0657	-0.300098	0.915	0.951	1.09738e+06	2	Rbbp4
Smc3	1.59595	-0.299958	0.925	0.97	19663.7	2	Smc3
Ccdc86	350.414	-0.299883	0.401	0.675	4.31745e+06	2	Ccdc86
Farsb	4.37691	-0.299859	0.91	0.963	53927.9	2	Farsb
Gemin6	2.22486	-0.299118	0.132	0.414	27412.5	2	Gemin6
Esf1	25606.5	-0.298494	0.491	0.69	3.15497e+08	2	Esf1
Slc11a2	12779.9	-0.298457	0.415	0.639	1.57461e+08	2	Slc11a2
Tnfrsf12a	3.32378e+06	-0.298106	0.807	0.852	0.000409523	2	Tnfrsf12a
Gins4	19606.1	-0.297688	0.363	0.599	2.41567e+08	2	Gins4
Tomm5	76258.1	-0.296928	0.519	0.722	9.39575e+08	2	Tomm5
Coq10b	7.2593	-0.296759	0.151	0.439	89441.8	2	Coq10b
Lrr1	0.0314342	-0.296668	0.028	0.299	387.3	2	Lrr1
Cars.1	9676.16	-0.296152	0.443	0.69	1.1922e+08	2	Cars
Rtel1	12.9601	-0.296094	0.16	0.439	159682	2	Rtel1
Prpf4	30.9908	-0.295517	0.208	0.493	381837	2	Prpf4
Brca2	276.603	-0.295248	0.057	0.285	34080.2	2	Brca2
Msh2	191.413	-0.295007	0.16	0.423	2.35839e+06	2	Msh2
Atm	19490.2	-0.294474	0.292	0.542	2.40139e+08	2	Atm
Hunk.1	10628.1	-0.294357	0.165	0.385	1.30949e+09	2	Hunk
Nme2	8.78134e-14	-0.294173	1	1	1.08195e-09	2	Nme2
Cct7	7.41835e-05	-0.29415	0.991	1	0.914015	2	Cct7
Mboat1	129.366	-0.293965	0.175	0.448	1.59392e+06	2	Mboat1
D19Bwg1357e	413.34	-0.293567	0.731	0.856	5.09276e+06	2	D19Bwg1357e
Adsl	1598.31	-0.293411	0.33	0.594	1.96928e+07	2	Adsl
Slmo2.1	64751.5	-0.293229	0.608	0.777	7.97803e+08	2	Slmo2
Rnaseh2a	1534.09	-0.293076	0.382	0.635	1.89016e+08	2	Rnaseh2a
Syncrip	0.00268935	-0.292919	0.967	0.984	331.354	2	Syncrip
Dlgap5.1	20.5177	-0.291839	0.052	0.302	252798	2	Dlgap5
2810408I11Rik	0.765082	-0.291749	0.057	0.326	9426.57	2	2810408I11Rik
Nmd3	3506.86	-0.291602	0.325	0.577	4.3208e+07	2	Nmd3
Mpp6	4092.02	-0.29157	0.481	0.717	504178	2	Mpp6
Azin1	1400.33	-0.291169	0.41	0.679	1.72535e+07	2	Azin1
Ivns1abp	12242.9	-0.291128	0.533	0.735	1.50844e+08	2	Ivns1abp
Rsl24d1	325631	-0.290775	0.646	0.783	4.0121e+09	2	Rsl24d1
Adamts1	8.27421e+08	-0.29065	0.599	0.693	0.101947	2	Adamts1
Ipo9	61358.7	-0.290322	0.571	0.745	7.56001e+08	2	Ipo9
Lsm5	1587.4	-0.290089	0.425	0.718	1.95583e+07	2	Lsm5
Ube2t	786.83	-0.290045	0.075	0.298	9.69454e+06	2	Ube2t
Dnttip2	471.228	-0.289243	0.382	0.646	5.806e+06	2	Dnttip2
Trp53i11	3.94895e+06	-0.289129	0.467	0.672	0.00048655	2	Trp53i11
Morc4	87.9545	-0.289117	0.099	0.35	1.08369e+06	2	Morc4
Pop4	43.537	-0.289007	0.137	0.405	536419	2	Pop4
Ticrr	17.1729	-0.288892	0.057	0.306	21158.7	2	Ticrr
Trmt6	386.985	-0.28883	0.259	0.528	4.76804e+06	2	Trmt6
Dcp2	7492.5	-0.288656	0.264	0.524	9.2315e+07	2	Dcp2
Lsm6	874.244	-0.28814	0.66	0.852	1.07716e+07	2	Lsm6
Aimp2	8620.3	-0.287959	0.486	0.731	1.06211e+08	2	Aimp2
Rnf26	6550.77	-0.287586	0.212	0.459	8.0712e+07	2	Rnf26
Timm23	2833.51	-0.287002	0.679	0.829	3.49117e+07	2	Timm23
Nsmce4a	2284.09	-0.286981	0.425	0.672	2.81423e+08	2	Nsmce4a
Cdk2	154656	-0.286862	0.325	0.536	1.90552e+09	2	Cdk2
Cbx3	3.01179	-0.286727	0.92	0.984	37108.3	2	Cbx3
Uba2	63.814	-0.28651	0.83	0.912	7.86253e+06	2	Uba2
Isyna1.1	3.73822e+08	-0.286086	0.509	0.644	0.0460586	2	Isyna1
Fkbp3	788.186	-0.285945	0.241	0.503	9.71124e+06	2	Fkbp3
Eftud2	9196.86	-0.285931	0.571	0.77	1.13314e+06	2	Eftud2
Pwp1	498794	-0.28585	0.524	0.694	6.14564e+09	2	Pwp1
Myc	3.29404e+07	-0.285302	0.264	0.454	0.00405858	2	Myc
Cactin	158.287	-0.285052	0.217	0.493	1.95025e+06	2	Cactin
Nif3l1	9794.74	-0.28473	0.269	0.517	1.20681e+08	2	Nif3l1
2410002F23Rik	14733.5	-0.284227	0.264	0.499	1.81532e+09	2	2410002F23Rik
Chtf18	0.0914758	-0.284068	0.024	0.287	1127.07	2	Chtf18
Ptk2	17360.8	-0.284061	0.373	0.609	2.13902e+08	2	Ptk2
Trim27	6249.14	-0.284031	0.882	0.951	7.69956e+07	2	Trim27
Tonsl	147.063	-0.28373	0.132	0.392	1.81196e+06	2	Tonsl
Zc3h18	4605.38	-0.28373	0.524	0.737	5.67429e+07	2	Zc3h18
Banf1	4.87766e-05	-0.283436	1	1	0.600977	2	Banf1
Cep57	141932	-0.283091	0.401	0.617	1.74874e+09	2	Cep57
Dclre1c	92177.6	-0.283031	0.179	0.385	0.000113572	2	Dclre1c
Pcnt	1055.01	-0.28293	0.226	0.485	1.29988e+07	2	Pcnt
Naa20	11766.7	-0.282811	0.835	0.899	1.44977e+08	2	Naa20
Calm2	0.00386881	-0.282804	1	1	47.6676	2	Calm2
Nudcd1	6074.05	-0.282495	0.288	0.543	7.48384e+07	2	Nudcd1
Rbpms.1	5.5699e+06	-0.282219	0.33	0.519	0.000686267	2	Rbpms
Snrpd3	205663	-0.282175	0.594	0.748	2.53398e+09	2	Snrpd3
Uck2	1.55449e+06	-0.281819	0.675	0.797	0.000191529	2	Uck2
Orc6	9086.66	-0.280778	0.269	0.515	1.11957e+08	2	Orc6
Hsd17b7	124.535	-0.280672	0.198	0.483	1.53439e+06	2	Hsd17b7
Wdr12	1260.8	-0.280639	0.269	0.544	1.55344e+07	2	Wdr12
Cdv3	44.3372	-0.280553	0.976	0.991	546279	2	Cdv3
Magoh	24939	-0.280288	0.675	0.827	3.07274e+08	2	Magoh
Gfm1	164775	-0.279581	0.363	0.581	2.03019e+09	2	Gfm1
Atp5g1	0.000301418	-0.279231	1	0.999	3.71377	2	Atp5g1
D1Ertd622e	3646.64	-0.27866	0.198	0.449	4.49303e+07	2	D1Ertd622e
Brip1	13732	-0.278531	0.137	0.367	1.69192e+08	2	Brip1
Me2	486.054	-0.27835	0.226	0.484	5.98867e+07	2	Me2
Gadd45a	1.2401e+06	-0.278253	0.175	0.39	0.000152792	2	Gadd45a
Lamc1	930024	-0.278213	0.651	0.796	0.000114588	2	Lamc1
Stoml2	461653	-0.27812	0.509	0.705	5.68803e+09	2	Stoml2
Mrpl13	103.679	-0.27801	0.684	0.823	1.27743e+07	2	Mrpl13
Dohh	3997.36	-0.277934	0.245	0.499	4.92514e+07	2	Dohh
Nsun2	80580	-0.277879	0.854	0.923	9.92826e+07	2	Nsun2
Npm3	15345.5	-0.277832	0.274	0.52	1.89073e+08	2	Npm3
Tubg1	2173.99	-0.277665	0.255	0.52	2.67857e+07	2	Tubg1
Snhg1	22193.7	-0.277656	0.929	0.952	2.73448e+08	2	Snhg1
Parpbp	7.80428	-0.277427	0.033	0.278	9615.65	2	Parpbp
Oip5	0.0664226	-0.277124	0.038	0.313	81.8393	2	Oip5
Skp2	394.093	-0.27711	0.113	0.364	4.85562e+06	2	Skp2
Fam107b	143.918	-0.277099	0.179	0.437	1.77322e+07	2	Fam107b
Mars	14199.9	-0.276664	0.443	0.682	1.74957e+07	2	Mars
Mrpl3	86401.6	-0.276459	0.453	0.661	1.06455e+09	2	Mrpl3
Slc4a7	604944	-0.276201	0.472	0.661	7.45351e+09	2	Slc4a7
Msh6	10208.5	-0.276133	0.311	0.57	1.25779e+08	2	Msh6
Wars	34321.7	-0.276104	0.321	0.559	4.22878e+08	2	Wars
Lad1.1	3818.89	-0.275991	0.972	0.987	4.70526e+07	2	Lad1
Ept1	370.19	-0.275846	0.335	0.571	4.56111e+08	2	Ept1
Hnrnpa3	0.0126283	-0.2758	0.991	0.998	155.593	2	Hnrnpa3
Itpripl1	1405.53	-0.275762	0.203	0.463	1.73176e+06	2	Itpripl1
Trib3	155456	-0.275498	0.142	0.356	1.91537e+09	2	Trib3
Tnfrsf21	940169	-0.275218	0.297	0.526	0.000115838	2	Tnfrsf21
Wdr3	453391	-0.275172	0.363	0.593	5.58623e+09	2	Wdr3
Zw10	14811	-0.275146	0.184	0.413	1.82487e+07	2	Zw10
Cldn3.2	7.31029e+08	-0.27505	0.236	0.396	0.0900701	2	Cldn3
Thop1	14199.2	-0.274903	0.259	0.485	1.74948e+09	2	Thop1
Rbl1.2	1.58462e+06	-0.274852	0.358	0.559	0.000195241	2	Rbl1
Aldh3a1.2	0.000218289	-0.274308	0.245	0.368	1	2	Aldh3a1
Mrpl42	2167.3	-0.274198	0.868	0.928	2.67033e+07	2	Mrpl42
Kctd3	60655.3	-0.27417	0.325	0.58	7.47334e+08	2	Kctd3
Srsf10	298964	-0.274021	0.736	0.846	3.68354e+09	2	Srsf10
Gstm1.1	1.63853e+07	-0.273672	0.439	0.619	0.0201884	2	Gstm1
Pycr2	421152	-0.273663	0.316	0.545	5.18902e+09	2	Pycr2
Mrps27	2.99754e+06	-0.273424	0.429	0.621	0.000369326	2	Mrps27
Tnip3	27263.3	-0.273236	0.127	0.35	3.35912e+07	2	Tnip3
Kti12	112186	-0.273171	0.491	0.703	1.38224e+09	2	Kti12
H2-Ke2	1119.89	-0.272856	0.41	0.671	1.37982e+07	2	H2-Ke2
Pitpnm2	4.24728e+06	-0.272636	0.25	0.44	0.000523308	2	Pitpnm2
Yars	3130.29	-0.272406	0.491	0.729	3.85683e+07	2	Yars
Pin1	40329.5	-0.272401	0.627	0.79	4.969e+08	2	Pin1
Anapc15	9456.52	-0.272345	0.292	0.542	1.16514e+08	2	Anapc15
BC030867	1.55851	-0.272163	0.028	0.276	1920.24	2	BC030867
Tmem48	144.399	-0.272069	0.113	0.371	1.77915e+06	2	Tmem48
Emc8	453944	-0.271666	0.429	0.635	5.59305e+09	2	Emc8
Ppp1r8	152141	-0.271654	0.41	0.647	1.87454e+09	2	Ppp1r8
Nup153	319909	-0.271486	0.392	0.628	3.94159e+09	2	Nup153
Mrpl41	12316.2	-0.271307	0.429	0.679	1.51748e+08	2	Mrpl41
Sdad1	217212	-0.271307	0.373	0.599	2.67626e+09	2	Sdad1
Hmgn2	5.96886	-0.270915	0.995	0.994	73542.3	2	Hmgn2
Pithd1	2252.22	-0.270881	0.269	0.508	2.77496e+08	2	Pithd1
Rell1	416304	-0.270795	0.434	0.651	5.12928e+08	2	Rell1
Emg1	300497	-0.270587	0.59	0.76	3.70242e+09	2	Emg1
Utp18	9958.47	-0.270433	0.241	0.493	1.22698e+08	2	Utp18
Siva1.1	393682	-0.270256	0.41	0.626	4.85056e+09	2	Siva1
Hr.1	60092.5	-0.270005	0.222	0.466	7.404e+08	2	Hr
Tmem238	29094.8	-0.269948	0.358	0.592	3.58477e+08	2	Tmem238
Ywhah	114.303	-0.269848	0.953	0.97	1.40832e+06	2	Ywhah
Dctd	4.49257	-0.269724	0.075	0.341	55353	2	Dctd
Asf1a	34720.7	-0.269704	0.401	0.637	4.27794e+08	2	Asf1a
Atad3a	25040.3	-0.269525	0.453	0.687	3.08522e+08	2	Atad3a
Exoc3l4	4.31378e+08	-0.269392	0.25	0.418	0.05315	2	Exoc3l4
Tssc4	255141	-0.269187	0.283	0.506	3.1436e+09	2	Tssc4
Haus5	23.7979	-0.268961	0.094	0.357	293214	2	Haus5
Anapc1	27197.1	-0.268859	0.528	0.751	3.35095e+08	2	Anapc1
Brix1	307845	-0.268599	0.623	0.769	3.79295e+09	2	Brix1
Prpf19	160500	-0.268485	0.434	0.672	1.97752e+09	2	Prpf19
Sssca1	289806	-0.268197	0.344	0.571	3.5707e+09	2	Sssca1
Cnih4	3705.61	-0.26817	0.561	0.756	4.56569e+08	2	Cnih4
Fus	242738	-0.268057	0.858	0.928	2.99077e+09	2	Fus
Utp20	208643	-0.267982	0.34	0.559	2.57069e+09	2	Utp20
U2af2	0.0572566	-0.267499	0.991	1	705.458	2	U2af2
Tsen34	359.483	-0.267378	0.887	0.954	4.42919e+06	2	Tsen34
Nol8	3.30746e+06	-0.267315	0.274	0.479	0.000407512	2	Nol8
Sf3a2	61095.2	-0.26728	0.811	0.901	7.52754e+08	2	Sf3a2
Tmem98.1	73540.5	-0.267251	0.137	0.352	9.06092e+07	2	Tmem98
Pcbp1	3.63424e-08	-0.267145	1	1	0.000447774	2	Pcbp1
Prps1l3	189110	-0.267121	0.476	0.704	2.33002e+09	2	Prps1l3
Aprt	3.18266e+06	-0.267008	0.854	0.9	0.000392136	2	Aprt
Atl2	569.622	-0.266886	0.151	0.41	7.01832e+06	2	Atl2
Aldh3a2.1	2.5648e+07	-0.265732	0.349	0.546	0.00316009	2	Aldh3a2
Prdx6	1.33414e+06	-0.265118	0.863	0.915	0.000164379	2	Prdx6
Aqp5	9.85969e+06	-0.264805	0.92	0.944	0.00121481	2	Aqp5
Mthfd1	338961	-0.264669	0.835	0.881	4.17633e+09	2	Mthfd1
H2afy	91.5426	-0.264614	0.958	0.991	1.1279e+06	2	H2afy
Impdh2	4298.52	-0.264594	0.887	0.942	5.29621e+07	2	Impdh2
Cgnl1.1	9.39354e+06	-0.264543	0.354	0.558	0.00115738	2	Cgnl1
Med24	1.65242e+09	-0.264494	0.585	0.723	0.203595	2	Med24
Imp4	560311	-0.264477	0.495	0.712	6.90359e+08	2	Imp4
Sumo2	1.97084e-08	-0.264234	1	1	0.000242827	2	Sumo2
Sf3b3	109.596	-0.263939	0.939	0.98	1.35033e+07	2	Sf3b3
Gas2l3.1	2.29735e+06	-0.26362	0.146	0.338	0.000283056	2	Gas2l3
Mki67ip	1.71995e+07	-0.263605	0.642	0.749	0.00211915	2	Mki67ip
Tspan1.2	5.02854e+09	-0.263464	0.208	0.348	0.619567	2	Tspan1
Polr2e	1167.03	-0.263321	0.821	0.913	1.4379e+07	2	Polr2e
Hnrpdl	714.745	-0.263294	0.967	0.987	8.80637e+06	2	Hnrpdl
Chd1	421556	-0.263287	0.5	0.697	5.19399e+09	2	Chd1
Usp14	22.8148	-0.263014	0.967	0.979	281102	2	Usp14
Srrt	1243.29	-0.262984	0.925	0.945	1.53186e+07	2	Srrt
Ctu2	1839.15	-0.262227	0.137	0.371	2.26602e+07	2	Ctu2
Kpna3	2.31205e+06	-0.261585	0.349	0.549	0.000284868	2	Kpna3
L3mbtl2	16209.3	-0.261314	0.189	0.428	1.99715e+08	2	L3mbtl2
Psmc4	821.317	-0.261199	0.896	0.965	1.01194e+07	2	Psmc4
Tuba4a.1	723065	-0.261176	0.807	0.894	8.90889e+09	2	Tuba4a
Ptbp1	15.8438	-0.260959	0.991	0.994	195211	2	Ptbp1
Pms2	7692.97	-0.260928	0.085	0.297	9.47851e+07	2	Pms2
Rtca	308316	-0.26089	0.476	0.683	3.79876e+09	2	Rtca
Yae1d1	199668	-0.26087	0.316	0.549	2.46011e+09	2	Yae1d1
Lmf2	447247	-0.260634	0.439	0.645	5.51053e+09	2	Lmf2
Slc25a28	5.99862e+06	-0.260622	0.505	0.686	0.00073909	2	Slc25a28
Sdpr.2	0.000109977	-0.260341	0.42	0.566	1	2	Sdpr
Ercc6l	136.429	-0.260184	0.057	0.29	1.68094e+06	2	Ercc6l
Cyc1	1095.73	-0.260153	0.929	0.977	1.35004e+07	2	Cyc1
Itga3.2	2.75402e+08	-0.259952	0.958	0.961	0.0339323	2	Itga3
Haus6	102.283	-0.259951	0.094	0.347	1.26023e+06	2	Haus6
Cyp51	6.57089e+06	-0.259686	0.844	0.91	0.0008096	2	Cyp51
Hspbp1	371448	-0.259684	0.736	0.831	4.57661e+09	2	Hspbp1
Pfdn4	4.23712e+06	-0.259595	0.439	0.631	0.000522056	2	Pfdn4
Fabp5	1.86747e+06	-0.259535	0.948	0.965	0.000230091	2	Fabp5
Ciapin1	36852.6	-0.259534	0.726	0.849	0.00045406	2	Ciapin1
Nomo1	1483.93	-0.259396	0.774	0.907	1.82835e+07	2	Nomo1
Dhx15	76.2224	-0.259242	0.976	0.988	939136	2	Dhx15
Dbr1	18108.8	-0.259215	0.175	0.41	2.23118e+07	2	Dbr1
Samm50	135493	-0.259057	0.646	0.8	1.66941e+09	2	Samm50
Mad1l1	1.02788e+06	-0.258964	0.434	0.654	0.000126646	2	Mad1l1
Golt1b	3.91637e+06	-0.258729	0.5	0.672	0.000482537	2	Golt1b
Wdr55	973450	-0.258632	0.703	0.834	0.000119939	2	Wdr55
Ilf2	1702.68	-0.258172	0.231	0.486	2.09787e+07	2	Ilf2
Thoc3	691948	-0.257966	0.538	0.735	8.52549e+09	2	Thoc3
Rnf19b	52171	-0.257961	0.467	0.703	6.42799e+08	2	Rnf19b
Rbbp7	79.9678	-0.257789	0.972	0.98	9852.83	2	Rbbp7
Larp4	7.42301	-0.257643	0.967	0.987	914589	2	Larp4
Ldlr	471810	-0.257609	0.552	0.739	5.81317e+09	2	Ldlr
Ptcd3	2.79448e+06	-0.257592	0.623	0.785	0.000344308	2	Ptcd3
Mrps5	39739.2	-0.257514	0.278	0.512	4.89626e+08	2	Mrps5
Mrto4	421626	-0.257321	0.467	0.687	5.19486e+09	2	Mrto4
Tmem248	907040	-0.257229	0.608	0.776	0.000111756	2	Tmem248
Ppp2r2d	680131	-0.257138	0.514	0.718	8.37989e+09	2	Ppp2r2d
Pmm1	1.56927e+06	-0.256572	0.514	0.723	0.00019335	2	Pmm1
Polr2f	6395.81	-0.256558	0.807	0.897	7.88027e+08	2	Polr2f
1110038B12Rik	3.67091e+07	-0.256538	0.66	0.768	0.00452293	2	1110038B12Rik
0610010K14Rik	3.46904e+06	-0.256441	0.538	0.738	0.00042742	2	0610010K14Rik
Taf9	171.601	-0.256299	0.906	0.958	2.11429e+06	2	Taf9
Tmem109	11195.5	-0.256261	0.349	0.599	1.3794e+09	2	Tmem109
Pgam5	218615	-0.256106	0.382	0.621	2.69355e+09	2	Pgam5
Chchd4	302061	-0.255416	0.354	0.588	3.72169e+09	2	Chchd4
Nop16	579071	-0.254735	0.259	0.478	7.13473e+09	2	Nop16
Ankrd32	1008.27	-0.254723	0.071	0.295	1.24229e+07	2	Ankrd32
Rad18	4499.01	-0.254602	0.118	0.349	5.54324e+07	2	Rad18
2410016O06Rik	34140.2	-0.254346	0.208	0.442	4.20642e+08	2	2410016O06Rik
Myb	3951.72	-0.254316	0.057	0.271	4.86892e+07	2	Myb
Eif3g	2158.25	-0.254258	0.962	0.972	2.65918e+07	2	Eif3g
Smc1a	9140.28	-0.254221	0.849	0.934	1.12617e+08	2	Smc1a
Acsl4.1	3.90624e+07	-0.254131	0.849	0.903	0.00481288	2	Acsl4
Gemin5	176977	-0.253981	0.278	0.51	2.18054e+09	2	Gemin5
Hirip3	16005	-0.253683	0.146	0.379	1.97198e+08	2	Hirip3
Cpsf2	7.11984e+06	-0.253671	0.528	0.7	0.000877236	2	Cpsf2
Trim37	460541	-0.253522	0.392	0.615	5.67432e+09	2	Trim37
Stard7	161800	-0.253515	0.571	0.755	1.99353e+09	2	Stard7
Cers2.1	3.34656e+06	-0.253376	0.726	0.84	0.00041233	2	Cers2
Mrpl16	53752.3	-0.253225	0.259	0.497	6.62282e+08	2	Mrpl16
Tmed5	9.02046e+06	-0.253154	0.811	0.893	0.00111141	2	Tmed5
Cxcl16	2.4454e+06	-0.253145	0.283	0.513	0.000301297	2	Cxcl16
Naa10	258302	-0.253141	0.722	0.855	3.18254e+09	2	Naa10
Ankrd13b	24724.7	-0.253093	0.08	0.287	3.04633e+08	2	Ankrd13b
Cdc25a	21136.4	-0.253029	0.108	0.335	2.60422e+08	2	Cdc25a
Idh3a	154.589	-0.253014	0.972	0.992	1.90469e+06	2	Idh3a
Mrps26	340417	-0.252754	0.425	0.661	4.19428e+09	2	Mrps26
Rab3ip	62279.2	-0.2525	0.208	0.413	7.67343e+09	2	Rab3ip
Mrps22	79761.2	-0.252445	0.264	0.5	9.82738e+08	2	Mrps22
Nubp2	512943	-0.252192	0.392	0.602	6.31997e+07	2	Nubp2
Cep192.1	1.04098e+06	-0.252093	0.241	0.452	0.00012826	2	Cep192
Nudt5	263617	-0.251605	0.406	0.642	3.24803e+09	2	Nudt5
Utp6	12464.7	-0.251453	0.307	0.587	1.53578e+08	2	Utp6
Myef2	775061	-0.251453	0.344	0.582	9.54953e+09	2	Myef2
Rcl1	189.272	-0.251124	0.193	0.472	2.33202e+06	2	Rcl1
Ddx1	161.145	-0.250981	0.962	0.986	1.98547e+06	2	Ddx1
Rcc2.1	98516.4	-0.250909	0.948	0.979	1.21382e+09	2	Rcc2
Nup160	22022.7	-0.250817	0.259	0.519	2.71341e+08	2	Nup160
Mdn1	6.70832e+07	-0.250811	0.453	0.639	0.00826532	2	Mdn1
Fxn	3516.38	-0.250749	0.151	0.403	4.33253e+07	2	Fxn
Casp8	2.34358e+06	-0.250498	0.377	0.601	0.000288753	2	Casp8
Fam203a	98986.1	-0.250402	0.245	0.477	1.21961e+09	2	Fam203a
Mis12	51315	-0.250179	0.193	0.447	6.32252e+08	2	Mis12
Lrrc2	8.02202e+08	-0.250023	0.212	0.372	0.0988393	2	Lrrc2
Epha7	387024	0.250285	0.382	0.218	0.000476852	2	Epha7
Pla2g7.2	1.23329e+07	0.252078	0.972	0.875	0.00151953	2	Pla2g7
Pdk2	34.9866	0.252295	0.33	0.126	431069	2	Pdk2
Paip2	980.314	0.253146	0.962	0.905	1.20784e+07	2	Paip2
Serpinf1.2	179290	0.253391	0.825	0.58	2.20903e+09	2	Serpinf1
Plekhf1	1.09102e+09	0.253548	0.566	0.459	0.134425	2	Plekhf1
Sidt2	6.00192e+06	0.253831	0.594	0.45	0.000739497	2	Sidt2
Hist1h2bc	864693	0.254617	0.316	0.153	0.000106539	2	Hist1h2bc
Timp2	0.000543782	0.256023	0.434	0.34	1	2	Timp2
Xist	2.59379e+08	0.256742	0.858	0.773	0.0319581	2	Xist
Porcn.1	0.00182822	0.256792	0.415	0.334	1	2	Porcn
Stat6	3.80464e+08	0.257051	0.675	0.575	0.0468769	2	Stat6
Pla2g4a	1.69796e+09	0.257426	0.816	0.773	0.209205	2	Pla2g4a
Bcam.1	1.57602e+08	0.257611	0.722	0.604	0.0194181	2	Bcam
Irx5	3.72742e+06	0.257921	0.929	0.875	0.000459255	2	Irx5
Med13l	2.4247e+08	0.258668	0.717	0.637	0.0298747	2	Med13l
Pld1	7.3323e+08	0.259105	0.415	0.284	0.0903413	2	Pld1
Pcyox1	2.17701e+06	0.259126	0.962	0.912	0.00026823	2	Pcyox1
Snapin	3.43174e+06	0.259236	0.726	0.616	0.000422824	2	Snapin
Lgalsl.1	3871.85	0.259334	0.953	0.86	4.77051e+08	2	Lgalsl
Tsc22d4	3.5461e+08	0.259657	0.689	0.589	0.0436915	2	Tsc22d4
Tbca	2277.55	0.259732	0.995	0.993	2.80617e+07	2	Tbca
Nr1h2	509277	0.259915	0.901	0.832	6.2748e+09	2	Nr1h2
Ip6k1	42653	0.260337	0.802	0.65	5.25528e+08	2	Ip6k1
Junb	0.000295356	0.261049	0.986	0.986	1	2	Junb
Pdrg1	1.30138e+07	0.2616	0.67	0.535	0.0160343	2	Pdrg1
Dysf.1	3.08674e+07	0.26161	0.363	0.208	0.00380318	2	Dysf
Cdh2.1	3.94811e+07	0.261907	0.651	0.541	0.00486447	2	Cdh2
Alkbh5	545805	0.262093	0.953	0.922	6.72486e+09	2	Alkbh5
Atp6v1a.1	36.1005	0.26268	1	0.988	444794	2	Atp6v1a
Dcxr	331930	0.263622	0.92	0.803	4.08971e+09	2	Dcxr
Plek2.1	2.0399e+08	0.264089	0.608	0.524	0.251336	2	Plek2
0610031J06Rik	2.33577e+07	0.264717	0.75	0.693	0.00287791	2	0610031J06Rik
[truncated: 1,739 more rows]
