# Supplementary material for: Regulation of a progenitor gene program by SOX4 is essential for mammary tumor proliferation
Source: Oncogene. 2021 Sep 28;40(45):6343–53. doi: 10.1038/s41388-021-02004-z (PMC8585668; doi:10.1038/s41388-021-02004-z)
Supplement: Supplementary file 6 — Supplementary Table 5 [file 41388_2021_2004_MOESM6_ESM.xlsx]

## Sheet: Supplementary Table 5
Supplementary Table 5 - Toppcell Atlas analyses for clusters
Cluster and association with cell type	p-Value
Cluster 0 up
Stem cell of epidermis	8.021e-82
Early Fibroblastic Progenitor	4.539e-79
Pancreas-Epithelial-Endocrine-D cell	3.035e-64
Common lymphoid progenitor	1.524e-61
Polydendrocyte	7.322e-59
Lung Epithelial-Proliferative AT2 Progenitor	2.093e-56
Endothelial-Proliferative	1.84e-55
Pro-B cell	1.066e-51
Pre-natural killer cell	1.361e-45
Myeloid-granulocyte monocyte progenitor	1.968e-45
Brain Myeloid-macrophage	7.33e-36
Cluster 0 down
Mammary Gland-Epithelial-luminal	1.042e-27
Lung Basal	2.202e-24
Lung Club	3.86e-16
Trachea-Epithelial	4.003e-13
Fat of Endothelial	1.17e-11
Bladder-Epithelial-luminal	1.669e-09
Pancreas-Epithelial-Exocrine-ductal cell	1.481e-10
Lung-Epithelial-Clara cell	2.566e-07
Lung-Epithelial-Uncommitted AE Progenitor	2.684e-06
Neutrophil Lgals3-negative	1.45e-05
Lung Fibroblast-MyoFB	1.573e-05
Lgr5- amplifying intestinal	6.662e-05
Lung Epithelial-Proliferative AT2 Progenitor	0.0001331
Mesenchymal-stem cell	0.0001521
Cluster 1 up
Mammary Gland-Epithelial-luminal	1.483e-45
Trachea-Epithelial	2.112e-15
Lung Club	3.792e-15
Lung Basal	2.18e-13
Endothelial cell	4.886e-12
Pancreas-Epithelial-Exocrine-ductal cell	1.185e-10
Lung-Epithelial-AT2	2.31e-10
Kidney- collecting duct epithelial cell	1.674e-07
Bladder-Epithelial	1.959e-06
Large Intestine	2.044e-06
Hematopoietic-blood cell	7.568e-06
Lung Epithelial-Uncommitted AE Progenitor	1.244e-05
Mammary Gland--endothelial cell	1.546e-05
Mesenchymal-stem cell	1.891e-05
Cluster 1 down
Lung Basal	3.521e-35
Epithelial-basal cell	4.771e-31
Tongue Epithelial-basal cell	1.109e-30
Mammary Gland-Epithelial-basal cell	6.389e-30
Epithelial-keratinocyte stem cell	5.212e-22
Skin Epithelial-Basal	8.545e-19
Leukocyte	2.825e-15
Bladder-Epithelial-basal cell	2.101e-14
Mammary Gland	8.936e-13
Early Fibroblastic Progenitor	2.421e-09
Epithelial-Proliferative AT2 Progenitor	3.15e-09
Polydendrocyte	1.39e-07
Bladder-Epithelial	4.965e-06
Lymphoid-common lymphoid progenitor	6.168e-06
Endothelial-Proliferative	7.759e-06
Cluster 2 up
Epithelial-keratinocyte stem cell	1.02e-17
Lung Basal	2.115e-17
Tongue-Epithelial-basal cell	1.89e-13
Hematopoietic-leukocyte	1.629e-09
Mammary Gland-Epithelial-basal cell	1.365e-08
Bladder-Epithelial-basal cell	6.487e-08
Heart and Aorta-Mesenchymal	3.169e-06
Skin--basal cell of epidermis	4.591e-06
Brain Endothelial cell	2.438e-05
Epithelial-basal cell	4.106e-05
Mesenchymal-stem cell	7.786e-05
Lung Fibroblast	0.001205
Lung Club	0.002035
Cluster 2 down
Early Fibroblastic Progenitor	4.866e-139
Skin-Epithelial-stem cell	9.491e-126
Polydendrocyte	1.367e-113
Endothelial-Proliferative Endothelial	3.843e-110
Myeloid-granulocyte monocyte progenitor	5.308e-103
Polydendrocyte	3.332e-99
Hematopoietic-Slamf1-positive multipotent progenitor	7.471e-98
Epithelial-Proliferative AT2 Progenitor	2.053e-93
Pancreas-Epithelial-Endocrine	1.307e-87
Slamf1-positive multipotent progenitor-ts01	3.878e-86
Pro-B cell	5.052e-84
Common lymphoid progenitor	3.07e-82
Pre-natural killer cell	1.469e-51
Cluster 3 up
Polydendrocyte	4.493e-55
Early Fibroblastic Progenitor	3.222e-43
Hematopoietic-Slamf1-positive multipotent progenitor	1.122e-39
Endothelial-Proliferative	1.758e-37
Myeloid-granulocyte monocyte progenitor	1.227e-35
Lung Epithelial-Proliferative AT2 Progenitor	3.309e-34
Lgr5+ intestinal amplifying	1.521e-27
Stem cell of epidermis	3.429e-27
Mammary Gland-Epithelial-basal cell	4.211e-25
Pro-B cel	2.224e-23
Cluster 3 down
Mammary Gland-Epithelial-luminal	1.783e-15
Pancreas-Epithelial-Exocrine-ductal cell	3.548e-14
Epithelial-luminal	8.107e-11
Lung Club	5.081e-09
Lung Basal	2.034e-08
Fat of Endothelial	6.522e-06
Myeloid-granulocyte	0.0005134
Endothelial Tip	0.001919
Lung Epithelial-AT2	0.002143
Bladder-Epithelial-luminal	0.007469
Cluster 4 up
Lung Basal	1.18e-11
Mammary Gland-Epithelial-luminal	1.447e-11
Large Intestine-Epithelial-Lgr5+ amplifying	3.112e-10
Polydendrocyte	6.16e-06
Bladder-Epithelial-luminal	9.034e-06
Lung PND07-28-group-Epithelial	7.579e-05
Hematopoietic	8.146e-05
Bladder-Epithelial	0.0001244
Trachea-Epithelial	0.0001333
Neuronal-Excitatory-eN2	0.0007595
Lung-Epithelial-Clara cell-epithelial clara 2	0.005952
Pancreas-Epithelial-Exocrine-ductal cell	0.001044
Lung-Epithelial-AT2-epithelial	0.001408
Pancreas-Epithelial-Exocrine-ductal cell	0.001013
Slamf1-negative multipotent progenitor	0.001131
Cluster 4 down
Mammary Gland	1.002e-10
Brain Endothelial cell	2.132e-10
Mammary Gland of Epithelial basal cell	1.752e-09
Lung Basal	3.149e-09
Skin Epithelial-Basal	3.91e-08
Bladder-Epithelial-basal cell	1.559e-05
Brain Non-Myeloid-Endothelial	6.582e-05
Pancreas-Epithelial-Exocrine-ductal cell	0.00432
Lung Fibroblast-MyoFB	0.004096
Brain Endothelial-MURAL	0.001293
Lung Club	0.002955
Brain pericyte	0.00435
