# Supplementary material for: Regulation of a progenitor gene program by SOX4 is essential for mammary tumor proliferation
Source: Oncogene. 2021 Sep 28;40(45):6343–53. doi: 10.1038/s41388-021-02004-z (PMC8585668; doi:10.1038/s41388-021-02004-z)
Supplement: Supplementary file 7 — Supplementary Table 6 [file 41388_2021_2004_MOESM7_ESM.xlsx]

## Sheet: SOX4 co-expressed METABRIC
Genes Co-expressed with SOX4 in METABRIC
Correlated Gene	Cytoband	Spearman's Correlation	p-Value	q-Value
HDAC2	6q21	0.493989	1.06706e-101	1.94962e-98
FNBP1L	1p22.1	0.450044	1.35952e-79	1.24199e-75
YES1	18p11.32	0.443509	1.42233e-76	8.66246e-77
ABRACL	6q24.1	0.441613	1.03933e-75	4.74738e-72
PERP	6q23.3	0.432575	1.14813e-72	4.19551e-69
NCK2	2q12.2	0.423085	1.49588e-67	4.55521e-65
YWHAQ	2p25.1	0.419614	4.43563e-66	1.15776e-63
SYNCRIP	6q14.3	0.415372	2.64993e-65	6.05211e-62
MEX3C	18q21.2	0.41405	9.36855e-65	1.90192e-60
DBN1	5q35.3	0.404805	5.46475e-61	9.4114e-58
MYO10	5p15.1	0.404766	5.6661e-61	9.4114e-58
CD24	6q21	0.393594	1.40453e-55	2.09063e-52
TIA1	2p13.3	0.39353	1.4875e-55	2.09063e-52
TMSB10	2p11.2	0.391816	6.78383e-55	8.85339e-54
CENPW	6q22.32	0.391503	8.94182e-56	1.08917e-51
HEBP2	6q24.1	0.388884	8.91288e-56	1.01779e-50
CCT3	1q22	0.382431	2.35716e-52	2.53339e-48
E2F3	6p22.3	0.381571	4.90988e-51	4.9838e-49
NOP58	2q33.1	0.380473	1.2492e-50	1.20127e-47
SEPHS1	10p13	0.37957	2.6838e-50	2.45178e-47
AMY1A	1p21.1	0.376732	2.92601e-50	2.54577e-47
TBC1D7	6p24.1	0.376367	3.97305e-50	3.29961e-47
PTMA	2q37.1	0.373912	3.0702e-48	2.33732e-45
ACTL6A	3q26.33	0.372946	6.83304e-49	4.99386e-47
MEX3D	19p13.3	0.372444	1.03483e-47	7.27204e-46
MARCKSL1	1p35.1	0.371426	2.39254e-49	1.61904e-45
ECT2	3q26.31	0.371156	2.98689e-47	1.94905e-44
ZFR	5p13.3	0.369168	1.52077e-46	9.58135e-45
NONO	Xq13.1	0.368951	1.81495e-46	1.10537e-43
MSANTD3	9q31.1	0.36711	8.09904e-47	4.77347e-44
RANBP1	22q11.21	0.365162	3.89948e-46	2.22648e-43
SBK1	16p12.1	0.364182	8.56025e-46	4.73953e-43
PTK7	6p21.1	0.362734	2.72371e-45	1.46367e-41
GPC2	7q22.1	0.362117	4.4508e-44	2.32344e-41
SINHCAF	12p11.21	0.36104	1.04706e-43	5.31412e-42
F11R	1q23.3	0.358701	6.62821e-44	3.27308e-41
TMEM183B	3q25.1	0.357335	1.93462e-42	9.08486e-41
ARPC5	1q25.3	0.357097	2.32854e-42	1.06362e-39
TMEM183A	1q32.1	0.3568	2.93645e-43	1.30858e-39
CNIH4	1q42.11	0.355476	8.23708e-44	3.58332e-39
PRKCI	3q26.2	0.352642	7.35798e-42	3.12645e-38
KLHL24	3q27.1	0.352186	1.0443e-40	4.33646e-38
TEAD2	19q13.33	0.352085	1.12839e-41	4.58152e-38
TMSB15B	Xq22.2	0.351171	2.27189e-41	8.83183e-39
VASH2	1q32.3	0.350439	3.97607e-40	1.51348e-38
PAPSS1	4q25	0.349658	7.20267e-41	2.68571e-37
RIF1	2q23.3	0.346665	6.93213e-40	2.53314e-36
JPT1	17q25.1	0.346012	1.13188e-39	4.05501e-37
NFIL3	9q22.31	0.345666	1.46794e-38	5.15782e-36
TBPL1	6q23.2	0.345476	1.69264e-38	5.83513e-36
EFNA4	1q21.3	0.34528	1.95921e-38	6.62904e-37
SMARCA5	4q31.21	0.34465	3.13833e-38	1.04255e-35
BRIX1	5p13.2	0.343978	5.17988e-39	1.69003e-35
CKAP2	13q14.3	0.343301	8.5704e-39	2.69982e-36
DSC2	18q12.1	0.342635	1.40568e-38	4.28054e-35
HNRNPLL	2p22.1	0.341575	3.07789e-37	9.21904e-36
SF3B6	2p23.3	0.341287	3.80941e-38	1.12261e-34
CLIC4	1p36.11	0.340134	8.89768e-38	2.54015e-35
NEK2	1q32.3	0.339445	1.47454e-36	4.08202e-34
CBX2	17q25.3	0.338297	3.41524e-37	9.17645e-36
MAPKAPK5	12q24.12-q24.13	0.337696	5.28995e-36	1.38075e-33
CENPJ	13q12.12-q12.13	0.337635	5.53026e-37	1.42315e-33
TARS	5p13.3	0.337532	5.95959e-37	1.51233e-33
KPNA3	13q14.2	0.337463	6.26886e-37	1.56902e-33
CCT6P1	7q11.21	0.336817	1.00233e-35	2.4748e-34
COP1	1q25.1-q25.2	0.336256	1.50489e-36	3.66612e-33
AMMECR1L	2q14.3	0.336199	1.56854e-36	3.77091e-34
ATP11C	Xq27.1	0.335599	2.42042e-35	5.66968e-34
CTRC	1p36.21	0.335263	3.08532e-35	7.13567e-34
RPS7	2p25.3	0.334799	4.30984e-36	9.72162e-34
PPP1R14B	11q13.1	0.333634	9.95005e-36	2.19033e-32
ANLN	7p14.2	0.332165	2.84632e-34	6.19109e-33
GMNN	6p22.3	0.331775	3.75622e-34	8.07411e-33
HMGB1	13q12.3	0.331631	4.16184e-35	8.84198e-33
KDM3A	2p11.2	0.331438	4.77475e-35	9.91358e-33
TMEM158	3p21.31	0.331184	5.72166e-37	1.17461e-32
TUBB3	16q24.3	0.330643	8.396e-35	1.70448e-31
LSM2	6p21.33	0.330249	1.10995e-33	2.22855e-31
GDI2	10p15.1	0.329357	2.08532e-34	4.1414e-32
OSTC	4q25	0.328844	2.99358e-33	5.81869e-32
PTPRK	6q22.33	0.328793	3.10377e-33	5.94144e-32
TTK	6q14.1	0.328785	3.12177e-33	5.94144e-32
USP1	1p31.3	0.328637	3.46428e-34	6.52535e-32
NXT2	Xq23	0.328157	4.85635e-34	8.96267e-33
GGH	8q12.3	0.32784	6.06528e-33	1.10819e-30
CD276	15q24.1	0.327525	7.56716e-35	1.36891e-30
MLF1	3q25.32	0.327198	9.51417e-34	1.70425e-31
HOMER3	19p13.11	0.327021	1.07648e-32	1.90955e-33
TMTC4	13q32.3	0.324943	4.58135e-32	7.89677e-32
TMEM132A	11q12.2	0.324574	5.9177e-33	1.01049e-29
WDR12	2q33.2	0.324353	6.89363e-33	1.15554e-29
SLC25A13	7q21.3	0.324242	7.44483e-34	1.23659e-29
CDK4	12q14.1	0.32389	9.49892e-33	1.56356e-30
DEK	6p22.3	0.323663	1.11107e-31	1.81254e-29
PRPF18	10p13	0.323372	1.35814e-32	2.17672e-30
YWHAG	7q11.23	0.323294	1.43356e-33	2.27762e-30
SRPK1	6p21.31	0.322856	1.93894e-31	3.054e-29
S100A11	1q21.3	0.322638	2.25251e-32	3.51757e-29
ERGIC2	12p11.22	0.321398	5.27428e-32	8.16664e-30
FYTTD1	3q29	0.321281	5.71473e-32	8.77427e-30
GOPC	6q22.1	0.320949	7.17126e-32	1.09188e-28
HACD2	3q21.1	0.320517	9.63351e-33	1.45466e-28
MED23	6q23.2	0.320501	9.74371e-32	1.45924e-28
MRPL15	8q11.23	0.320234	1.16862e-30	1.73592e-28
BEND3	6q21	0.320177	1.21527e-30	1.79066e-28
FANCI	15q26.1	0.319789	1.58298e-30	2.31381e-28
IFRD1	7q31.1	0.319519	1.90192e-32	2.75794e-28
OR3A4P	17p13.3	0.319188	2.38104e-30	3.42551e-28
YBX1	1p34.2	0.318642	3.44951e-30	4.92391e-29
FAT1	4q35.2	0.318349	4.20521e-30	5.91026e-30
CRY1	12q23.3	0.318288	4.3823e-31	6.11213e-29
C5ORF46	5q32	0.317128	9.59443e-31	1.32803e-27
RPIA	2p11.2	0.316252	1.72963e-31	2.35763e-27
CALM2	2p21	0.316077	1.94427e-30	2.61204e-27
GALNT1	18q12.2	0.315817	2.31509e-29	3.08752e-28
ZNF521	18q11.2	0.315597	2.68186e-29	3.55075e-27
MRPL1	4q21.1	0.315252	3.3796e-30	4.37934e-28
ZNF260	19q13.12	0.314958	4.114e-29	5.29344e-28
ILF2	1q21.3	0.314028	7.651e-31	9.75912e-28
MSH6	2p16.3	0.31402	7.69149e-31	9.75912e-28
ANXA3	4q21.21	0.313709	9.4602e-30	1.19205e-26
ABHD17B	9q21.13	0.31365	9.83844e-31	1.23122e-26
TXNDC9	2q11.2	0.313636	9.92532e-30	1.23364e-26
TUBA1A	12q13.12	0.313595	1.0201e-28	1.25934e-26
EPCAM	2p21	0.313562	1.04279e-28	1.27871e-26
MYO1B	2q32.3	0.313523	1.06998e-28	1.3033e-26
SDC1	2p24.1	0.313484	1.09861e-28	1.32931e-26
TOP1P2	22q11.23	0.313441	1.1302e-29	1.35854e-27
UQCRHL	1p36.21	0.313368	1.18662e-28	1.41704e-26
PABPC1	8q22.3	0.312309	2.39302e-28	2.80275e-26
CKS2	9q22.2	0.312231	2.52087e-29	2.93368e-27
CDC5L	6p21.1	0.312069	2.80548e-28	3.24424e-26
PSMA4	15q25.1	0.311514	4.04473e-28	4.64788e-27
MRPL18	6q25.3	0.311435	4.2617e-29	4.83636e-27
PARPBP	12q23.2	0.311258	4.78945e-29	5.40173e-27
TIMM8A	Xq22.1	0.311237	4.85652e-29	5.44378e-27
YIPF4	2p22.3	0.310875	6.1636e-29	6.82516e-27
PCNA	20p12.3	0.31076	6.64783e-29	7.31702e-27
FAM98A	2p22.3	0.310629	7.24372e-29	7.92515e-27
TFAP2C	20q13.31	0.310614	7.31739e-29	7.9581e-27
PRKRA	2q31.2	0.310395	8.44694e-29	9.13219e-28
DLGAP5	14q22.3	0.309898	1.1703e-27	1.2578e-25
KDM5B	1q32.1	0.308842	2.3343e-27	2.46532e-26
IMPAD1	8q12.1	0.308541	2.84078e-27	2.98298e-26
STRAP	12p12.3	0.308097	3.79248e-27	3.89283e-26
CASC15	6p22.3	0.307519	5.52285e-28	5.63731e-26
CMPK1	1p33	0.307362	6.11475e-28	6.20681e-26
PBDC1	Xq13.3	0.307351	6.15733e-28	6.21551e-26
DIAPH3	13q21.2	0.30734	6.20411e-28	6.22831e-26
GAPDH	12p13.31	0.307009	7.689e-28	7.59383e-26
ACTR3	2q14.1	0.30658	1.01463e-27	9.9668e-26
ZSWIM4	19p13.13-p13.12	0.306559	1.02864e-26	1.00504e-24
INTS8	8q22.1	0.30648	1.08289e-26	1.05241e-24
EFEMP2	11q13.1	0.306284	1.22882e-26	1.18792e-24
LIMK2	22q12.2	0.305768	1.71516e-26	1.63933e-24
PTBP2	1p21.3	0.305761	1.72268e-26	1.63933e-24
GOLT1B	12p12.1	0.305636	1.86696e-27	1.76742e-24
POMP	13q12.3	0.30545	2.10507e-26	1.98256e-24
MRPS17	7p11.2	0.305271	2.36209e-26	2.21322e-25
SERPINH1	11q13.5	0.305105	2.62807e-26	2.44987e-25
CYREN	7q33	0.304916	2.96664e-27	2.75144e-25
UBA6	4q13.2	0.304625	3.57666e-27	3.30046e-24
SUMO2	17q25.1	0.304284	4.45056e-27	4.08624e-25
PSMD14	2q24.2	0.303833	5.94374e-27	5.4299e-25
RPL34	4q25	0.303577	6.99867e-27	6.36182e-26
ZNF644	1p22.2	0.302862	1.10466e-25	9.89378e-26
PSPC1	13q12.11	0.30126	3.05831e-25	2.69944e-24
UQCRH	1p33	0.301242	3.09309e-26	2.71701e-24
MMP1	11q22.2	0.301133	3.31385e-26	2.897e-24
PDSS1	10p12.1	0.300754	4.21134e-25	3.6295e-26
TRMT10C	3q12.3	0.300715	4.31727e-26	3.70333e-26
MEX3B	15q25.2	0.300673	4.43279e-26	3.78465e-23
OCIAD2	4p11	0.300584	4.68918e-26	3.98493e-24
UAP1	1q23.3	0.300517	4.89434e-26	4.12095e-23
ADNP	20q13.13	0.300412	5.22772e-27	4.38146e-24
MTFR1	8q13.1	0.300246	5.8057e-26	4.79981e-24
LAMB1	7q31.1	0.300235	5.8452e-26	4.8107e-24
GTPBP4	10p15.3	0.299935	7.0649e-26	5.76262e-23
MRPL42	12q22	0.298755	1.48283e-24	1.1988e-22
LAPTM4A	2p24.1	0.298714	1.52161e-24	1.22473e-22
HECA	6q24.1	0.298394	1.86004e-24	1.49056e-22
PHF14	7p21.3	0.298191	2.11197e-24	1.68279e-22
PTBP3	9q32	0.297848	2.61779e-25	2.07055e-22
RTRAF	14q22.1	0.297697	2.87533e-24	2.26445e-22
IGSF3	1p13.1	0.29682	4.96842e-25	3.89605e-22
SPIN4	Xq11.1	0.29662	5.62656e-25	4.39328e-22
DNM1L	12p11.21	0.296443	6.28411e-26	4.88583e-23
MTF2	1p22.1	0.296407	6.4247e-25	4.97397e-23
BUB1	2q13	0.29625	7.08179e-25	5.45955e-23
YY1	14q32.2	0.29581	9.30875e-25	7.14623e-23
TMEM237	2q33.1	0.295266	1.30318e-23	9.96249e-24
ZBTB33	Xq24	0.295242	1.32255e-23	1.00684e-21
SCYL2	12q23.1	0.295159	1.39214e-24	1.05542e-21
LIMS1	2q12.3	0.294933	1.60085e-23	1.20367e-22
SMNDC1	10q25.2	0.294901	1.63356e-24	1.22323e-21
IGSF9	1q23.2	0.293975	2.8907e-23	2.14699e-21
CPSF3	2p25.1	0.293967	2.90524e-23	2.14906e-21
FRK	6q22.1	0.293511	3.84559e-24	2.82539e-21
CDH2	18q12.1	0.293509	3.85048e-23	2.82539e-21
ANKRD17	4q13.3	0.293225	4.58192e-24	3.34865e-22
PHIP	6q14.1	0.292772	6.05036e-25	4.38675e-22
MMS22L	6q16.1	0.292231	8.4254e-24	6.06065e-22
DESI2	1q44	0.292145	8.87721e-24	6.33576e-22
ZSCAN16	6p22.1	0.291355	1.43698e-22	1.0216e-20
NDC80	18p11.32	0.291334	1.45547e-22	1.03073e-20
GTF3C3	2q33.1	0.29123	1.55091e-22	1.09408e-21
DCAF13	8q22.3	0.290953	1.83608e-22	1.29027e-21
FOXQ1	6p25.3	0.290935	1.8553e-22	1.29878e-20
DNAAF2	14q21.3	0.290088	3.10209e-23	2.16329e-21
P4HA1	10q22.1	0.289978	3.31586e-24	2.29485e-20
ZFP69B	1p34.2	0.289753	3.80005e-22	2.61018e-21
CTHRC1	8q22.3	0.289435	4.60718e-22	3.1177e-21
TMEM45A	3q12.2	0.28933	4.90817e-23	3.30912e-21
HSPH1	13q12.3	0.289138	5.51257e-23	3.70295e-21
BAMBI	10p12.1	0.288927	6.53889e-24	4.36029e-21
CDK1	10q21.2	0.288649	7.39929e-24	4.91609e-21
MOB4	2q33.1	0.288367	8.77068e-23	5.80613e-22
PPP4R1	18p11.22	0.288289	9.19202e-23	6.06308e-21
SNRPG	2p13.3	0.288171	9.86655e-23	6.4846e-21
EXO1	1q43	0.288067	1.0504e-22	6.87879e-22
H3F3A	1q42.12	0.287789	1.24127e-21	8.09973e-21
UGP2	2p15	0.287518	1.46073e-21	9.46417e-21
CTSV	9q22.33	0.287269	1.69574e-21	1.0948e-19
NUP54	4q21.1	0.286908	2.10463e-22	1.35401e-20
MPZL2	11q23.3	0.286859	2.1668e-21	1.38911e-20
NAE1	16q22.1	0.286515	2.66214e-21	1.69477e-19
ZNF93	19p12	0.286083	3.4438e-21	2.18478e-19
HEPH	Xq12	0.285282	5.54781e-22	3.49531e-19
LMO4	1p22.3	0.28494	6.79797e-22	4.26824e-20
NUP107	12q15	0.284609	8.26984e-22	5.15694e-20
GTF3C2	2p23.3	0.284381	9.46742e-22	5.88365e-20
HEY2	6q22.31	0.284227	1.03699e-20	6.42267e-20
EVA1A	2p12	0.284016	1.17468e-20	7.2022e-21
INAVA	1q32.1	0.283658	1.45161e-20	8.86956e-22
RRP36	6p21.1	0.283652	1.45633e-20	8.86956e-22
MCM10	10p13	0.283137	1.97366e-21	1.19803e-18
ANXA2P1	4q31.3	0.282927	2.23326e-21	1.35112e-18
RAB23	6p12.1-p11.2	0.282753	2.47388e-20	1.49176e-18
SNX14	6q14.3	0.282501	2.86828e-21	1.72389e-18
CDCA3	12p13.31	0.282366	3.10476e-22	1.85991e-18
KIF18A	11p14.1	0.282254	3.31555e-20	1.97969e-18
KIF11	10q23.33	0.282094	3.64294e-21	2.16809e-18
MFAP2	1p36.13	0.281948	3.96834e-20	2.35408e-18
FTH1P3	2p23.3	0.281789	4.3545e-20	2.57479e-18
TMEM14B	6p24.2	0.281523	5.08766e-22	2.99144e-19
EIF3M	11p13	0.281522	5.09188e-20	2.99144e-19
AMMECR1	Xq23	0.281004	6.89292e-21	4.02366e-19
RSRC2	12q24.31	0.28093	7.19561e-22	4.18697e-19
ICE1	5p15.32	0.2808	7.76283e-21	4.50269e-19
SAR1A	10q22.1	0.280693	8.26215e-21	4.7471e-20
TMSB15A	Xq22.1	0.280652	8.46228e-21	4.84685e-19
C1ORF198	1q42.2	0.280609	8.67607e-21	4.95376e-19
RBMS1	2q24.2	0.280441	9.5704e-21	5.43046e-19
ASPM	1q31.3	0.280427	9.64856e-21	5.45786e-19
CCNB1	5q13.2	0.280041	1.20796e-19	6.81193e-18
LCLAT1	2p23.1	0.279992	1.24253e-19	6.98531e-19
CCZ1P-OR7E38P	7q21.3	0.279656	1.51046e-19	8.4655e-19
CHMP4C	8q21.13	0.279546	1.61068e-20	8.99962e-19
RPL7	8q21.11	0.279025	2.17816e-20	1.20964e-17
LTV1	6q24.2	0.278938	2.29029e-19	1.26806e-17
SLBP	4p16.3	0.27861	2.76953e-19	1.52416e-17
PLK4	4q28.1	0.278462	3.01643e-20	1.65009e-18
GNA13	17q24.1	0.278332	3.25142e-20	1.76806e-18
ZFP36L1	14q24.1	0.278189	3.53025e-19	1.90832e-18
MTDH	8q22.1	0.278139	3.63443e-19	1.95884e-18
JOSD1	22q13.1	0.277971	4.00374e-20	2.15154e-17
MELK	9p13.2	0.277962	4.02532e-20	2.15679e-17
STK38L	12p11.23	0.277717	4.63585e-20	2.46226e-17
ACVR1	2q24.1	0.277555	5.08828e-20	2.69472e-18
RBM34	1q42.3	0.27741	5.53163e-20	2.92105e-17
RBIS	8q21.2	0.277137	6.47151e-20	3.40752e-17
TXN	9q31.3	0.277084	6.67201e-20	3.503e-18
CASK	Xp11.4	0.276626	8.6743e-20	4.52823e-17
NAA50	3q13.31	0.276388	9.94253e-20	5.1755e-18
PARP2	14q11.2	0.276347	1.01791e-18	5.28358e-17
UBE2E3	2q31.3	0.276326	1.03056e-18	5.33411e-18
ATP11B	3q26.33	0.276248	1.0775e-18	5.56129e-17
MAP4K5	14q22.1	0.275944	1.28203e-18	6.59831e-19
KRT16	17q21.2	0.275758	1.4259e-18	7.29764e-18
FAM72D	1q21.1	0.275482	1.6696e-18	8.49727e-18
ZSCAN2	15q25.2	0.275279	1.8745e-19	9.51359e-18
PLEKHA5	12p12.3	0.275244	1.91181e-18	9.67607e-18
CENPQ	6p12.3	0.274737	2.55192e-18	1.28802e-16
CORO1C	12q24.11	0.274432	3.03394e-18	1.52289e-16
STMN1	1p36.11	0.274368	3.14724e-18	1.57543e-16
APH1A	1q21.2	0.274268	3.33042e-19	1.66257e-18
MTMR6	13q12.13	0.27413	3.60201e-19	1.79325e-16
TEAD4	12p13.33	0.273829	4.27316e-19	2.1216e-16
TUBB8	10p15.3	0.273737	4.5013e-19	2.22881e-17
MTX2	2q31.1	0.273711	4.56722e-19	2.25534e-17
XPO4	13q12.11	0.273683	4.64099e-19	2.2856e-17
MRPL13	8q24.12	0.273593	4.88274e-18	2.39818e-17
DSP	6p24.3	0.273559	4.98003e-18	2.43941e-16
TRIT1	1p34.2	0.273336	5.6492e-20	2.7598e-17
LAD1	1q32.1	0.273281	5.8252e-19	2.83819e-16
TFRC	3q29	0.273015	6.77083e-19	3.28143e-16
ZNF670	1q44	0.272955	7.00329e-19	3.38511e-16
SNORA33	6q23.2	0.272519	8.95557e-19	4.31734e-17
SRSF1	17q22	0.272136	1.11122e-18	5.30105e-17
RHOQ	2p21	0.272028	1.1813e-17	5.62069e-17
CENPA	2p23.3	0.272014	1.19019e-17	5.64831e-17
RBX1	22q13.2	0.27188	1.28312e-17	6.05786e-17
ACAA2	18q21.1	0.27169	1.42833e-17	6.72603e-17
MCTS1	Xq24	0.271622	1.4836e-18	6.96835e-17
PXDN	2p25.3	0.271475	1.61114e-18	7.5389e-17
HSP90AB3P	4q22.1	0.271473	1.61333e-19	7.5389e-17
ZNF681	19p12	0.271037	2.05916e-19	9.59769e-17
KRT6B	12q13.13	0.270749	2.41961e-17	1.12205e-15
UBE2T	1q32.1	0.270596	2.63522e-18	1.21481e-15
PFN2	3q25.1	0.270594	2.63958e-19	1.21481e-15
UBE2Q2	15q24.2	0.270267	3.16819e-18	1.45442e-15
PLS3	Xq23	0.270088	3.49982e-18	1.60264e-15
NARS	18q21.31	0.269863	3.96925e-17	1.80853e-15
CSRP2	12q21.2	0.269828	4.04701e-18	1.83938e-15
B4GALT5	20q13.13	0.269455	4.9813e-17	2.25839e-15
TRIP12	2q36.3	0.269231	5.64062e-18	2.55098e-16
FBXO5	6q25.2	0.268955	6.57725e-18	2.96723e-15
HMGB2	4q34.1	0.268084	1.06539e-16	4.75934e-16
RAD51AP1	12p13.32	0.267907	1.17465e-17	5.23464e-16
MBNL2	13q32.1	0.267398	1.556e-16	6.86707e-16
HDGF	1q23.1	0.267384	1.56796e-16	6.90317e-16
PRPS2	Xp22.2	0.267304	1.6393e-16	7.1999e-17
XPO5	6p21.1	0.267139	1.79507e-16	7.86516e-16
TES	7q31.2	0.267105	1.82836e-16	7.99186e-16
FANCC	9q22.32	0.266886	2.06297e-16	8.99582e-16
SMARCC1	3p21.31	0.266825	2.13379e-17	9.2825e-16
HMMR	5q34	0.266783	2.18316e-16	9.47471e-16
LIN9	1q42.12	0.266694	2.29296e-16	9.92766e-16
EXOSC8	13q13.3	0.266521	2.5212e-16	1.089e-14
XPR1	1q25.3	0.266395	2.70196e-18	1.16433e-14
LRIG3	12q14.1	0.26638	2.72518e-16	1.17157e-14
NMD3	3q26.1	0.266262	2.9066e-17	1.24663e-14
PTTG3P	8q13.1	0.266131	3.12322e-16	1.3364e-14
FMNL2	2q23.3	0.266122	3.13948e-16	1.34022e-14
TPI1P2	7q32.1	0.266052	3.26204e-17	1.3893e-15
ID2	2p25.1	0.265806	3.73206e-17	1.5821e-14
KCNK1	1q42.2	0.265755	3.83756e-17	1.62306e-14
CCNA2	4q27	0.265699	3.95824e-17	1.66638e-14
PTGES3	12q13.3|12	0.265328	4.84858e-17	2.03185e-14
GLRX2	1q31.2	0.265103	5.48259e-17	2.28183e-15
RPF2	6q21	0.264989	5.83505e-17	2.423e-15
TEX55	3q13.32	0.264813	6.42293e-17	2.66098e-14
SPAG5	17q11.2	0.264809	6.43727e-17	2.66098e-14
SEC61B	9q22.33	0.264768	6.58227e-18	2.71478e-16
SP3	2q31.1	0.264653	7.0084e-17	2.88402e-14
NCBP1	9q22.33	0.264553	7.40133e-18	3.03206e-14
CAPZA1	1p13.2	0.264498	7.62532e-17	3.10987e-14
ZC3H15	2q32.1	0.264081	9.57012e-17	3.86849e-15
PTPN12	7q11.23	0.263971	1.01603e-15	4.08897e-14
AIF1L	9q34.12-q34.13	0.263965	1.0193e-16	4.09312e-15
TXNL1	18q21.31	0.263824	1.10045e-16	4.39963e-14
VRK1	14q32.2	0.263771	1.13212e-15	4.51637e-15
BACE2	21q22.2-q22.3	0.263757	1.14113e-15	4.54239e-14
CIAPIN1	16q21	0.263587	1.25125e-15	4.96992e-14
CLTC	17q23.1	0.263565	1.26604e-15	5.01773e-14
NUF2	1q23.3	0.263539	1.28453e-15	5.08001e-15
XPO1	2p15	0.263524	1.29467e-17	5.10907e-14
CA9	9p13.3	0.263502	1.31037e-15	5.15987e-14
PAQR3	4q21.21	0.2634	1.38458e-16	5.44035e-15
CXADR	21q21.1	0.263338	1.43231e-15	5.61581e-15
PGM2L1	11q13.4	0.263299	1.46296e-15	5.7237e-14
CCDC77	12p13.33	0.263133	1.60074e-15	6.24938e-15
OSTCP1	6q25.3	0.262905	1.81037e-15	7.05273e-15
WWTR1	3q25.1	0.262864	1.85067e-15	7.19439e-15
SRSF11	1p31.1	0.262669	2.05691e-16	7.97915e-15
BYSL	6p21.1	0.262583	2.15452e-16	8.3401e-15
ZNF250	8q24.3	0.262279	2.53915e-15	9.80822e-15
PEG10	7q21.3	0.262091	2.80945e-15	1.08294e-14
AVEN	15q14	0.26205	2.87311e-15	1.10515e-13
RPL37A	2q35	0.261652	3.55942e-16	1.3634e-14
FDPS	1q22	0.26134	4.21007e-16	1.60589e-14
CALU	7q32.1	0.261324	4.24568e-16	1.6161e-14
KDM1A	1p36.12	0.261279	4.35055e-17	1.65258e-14
BORA	13q21.33	0.261131	4.70958e-16	1.78155e-13
ENY2	8q23.1	0.261002	5.04785e-16	1.90163e-13
RPL19	17q12	0.260951	5.18764e-16	1.95028e-14
SEPTIN7	7p14.2	0.26077	5.71388e-16	2.1437e-14
NCL	2q37.1	0.260638	6.13451e-17	2.29679e-14
PEX13	2p15	0.260303	7.33891e-16	2.73651e-13
CENPF	1q41	0.259961	8.81019e-17	3.25194e-13
BID	22q11.21	0.259659	1.03516e-14	3.81319e-14
SOX11	2p25.2	0.259575	1.08233e-14	3.97892e-14
EIF4E2	2q37.1	0.259518	1.11599e-15	4.09444e-14
ZNF184	6p22.1	0.25924	1.29409e-14	4.73835e-13
FAM83D	20q11.23	0.259211	1.31415e-15	4.80217e-13
ATF4	22q13.1	0.259142	1.36325e-14	4.97163e-13
CNTN6	3p26.3	0.259043	1.43741e-14	5.21089e-14
RIPK4	21q22.3	0.258737	1.6913e-16	6.10706e-14
YAP1	11q22.1	0.258601	1.81814e-14	6.53922e-14
CXCL8	4q13.3	0.258285	2.14944e-14	7.71561e-14
UBE4A	11q23.3	0.257766	2.82961e-14	1.00779e-12
TUBB	6p21.33	0.257418	3.40131e-15	1.2067e-12
RPS18	6p21.32	0.257393	3.44609e-15	1.22022e-12
LSM5	7p14.3	0.257026	4.18305e-14	1.46415e-12
C1ORF112	1q24.2	0.257004	4.23043e-15	1.4779e-13
DAAM1	14q23.1	0.256908	4.45087e-15	1.55194e-12
XRCC5	2q35	0.256763	4.80406e-14	1.6719e-12
QTRT2	3q13.31	0.256665	5.05813e-15	1.75365e-12
DOCK7	1p31.3	0.256468	5.61061e-15	1.94151e-12
SLC29A4	7p22.1	0.256166	6.57483e-15	2.27086e-12
PPP1R14C	6q25.1	0.256147	6.6442e-15	2.28618e-13
PIK3C3	18q12.3	0.256102	6.80269e-15	2.33631e-13
CDCA7	2q31.1	0.255975	7.27051e-16	2.4923e-12
SH3GL1	19p13.3	0.255822	7.87965e-15	2.69605e-12
CHEK1	11q24.2	0.255738	8.23124e-15	2.80584e-12
NCS1	9q34.11	0.255727	8.28197e-15	2.81787e-13
NT5C2	10q24.32-q24.33	0.255627	8.72719e-16	2.96384e-12
TMEM263	12q23.3	0.255382	9.92326e-15	3.35755e-12
KIF23	15q23	0.255308	1.03117e-15	3.48252e-13
TMEM167A	5q14.2	0.2551	1.14993e-13	3.86932e-13
TNFRSF12A	16p13.3	0.254818	1.3321e-13	4.46584e-13
CAND1	12q14.3-q15	0.25481	1.33775e-13	4.47657e-13
ZNF140	12q24.33	0.254635	1.46618e-13	4.89737e-13
SERTAD4	1q32.2	0.254591	1.49971e-13	5.00023e-13
DBNDD1	16q24.3	0.254372	1.68093e-14	5.58405e-13
FAM49B	8q24.21	0.254324	1.72432e-14	5.7178e-13
TPGS2	18q12.2	0.254199	1.83977e-13	6.08957e-13
GGCT	7p14.3	0.254132	1.9056e-14	6.29606e-12
STIL	1p33	0.253861	2.19367e-13	7.22173e-13
TIMM8B	11q23.1	0.253836	2.22282e-14	7.30451e-12
DDOST	1p36.12	0.253793	2.27249e-13	7.44097e-13
VPS26A	10q22.1	0.25367	2.42238e-13	7.90345e-13
FTH1	11q12.3	0.253644	2.45547e-13	7.99713e-13
MCM7	7q22.1	0.253498	2.64969e-13	8.59903e-13
ASB7	15q26.3	0.253486	2.66551e-13	8.62366e-13
SAP30	4q34.1	0.253485	2.66672e-14	8.62366e-13
C18ORF54	18q21.2	0.253245	3.02049e-14	9.75041e-13
TSC22D2	3q25.1	0.25317	3.14073e-13	1.01029e-11
USP6NL	10p14	0.253124	3.21547e-14	1.0307e-11
CDCA5	11q13.1	0.252978	3.46952e-15	1.11019e-11
ASCC3	6q16.3	0.252769	3.86501e-13	1.23027e-13
GPX8	5q11.2	0.252686	4.03392e-14	1.2818e-11
RAD21	8q24.11	0.252516	4.40487e-14	1.39241e-11
CIP2A	3q13.13	0.252489	4.46721e-14	1.40968e-11
EAF1	3p25.1	0.252431	4.60419e-13	1.4504e-12
MGA	15q15.1	0.252372	4.74558e-14	1.4898e-11
PIK3CA	3q26.32	0.252326	4.85929e-14	1.52288e-11
PSMA3	14q23.1	0.252309	4.90256e-14	1.53381e-11
NUDT5	10p14	0.252168	5.27202e-14	1.64377e-12
PLCH1	3q25.31	0.252099	5.46349e-14	1.70057e-12
GNL2	1p34.3	0.251522	7.35722e-14	2.28612e-11
ANXA4	2p13.3	0.250796	1.06841e-12	3.28084e-12
KIF14	1q32.1	0.250607	1.17661e-13	3.59494e-12
RTL8B	Xq26.3	0.250362	1.33413e-12	4.04914e-12
NOL11	17q24.2	0.250352	1.34098e-12	4.06318e-12
PROM1	4p15.32	0.25006	1.55714e-13	4.69481e-12
NREP	5q22.1	0.249936	1.65936e-12	4.99474e-11
KANK4	1p31.3	0.249879	1.7084e-12	5.1339e-12
WSB2	12q24.23	0.24986	1.72515e-12	5.17574e-12
FNIP2	4q32.1	0.249648	1.9224e-12	5.72988e-12
CDC20	1p34.2	0.24962	1.95008e-13	5.79347e-12
BOLA2	16p11.2	0.24961	1.95914e-12	5.81094e-12
EIF3A	10q26.11	0.249557	2.01364e-12	5.96293e-13
RPP40	6p25.1	0.249551	2.01903e-12	5.9692e-12
SPAST	2p22.3	0.249405	2.1751e-12	6.40987e-11
BRWD3	Xq21.1	0.249266	2.33491e-13	6.86975e-12
RLF	1p34.2	0.249239	2.36775e-13	6.95516e-13
ANK3	10q21.2	0.24907	2.57995e-15	7.56633e-12
NINL	20p11.21	0.249063	2.58987e-12	7.58326e-13
SMARCA4	19p13.2	0.24897	2.71575e-13	7.9391e-12
KRT81	12q13.13	0.248688	3.13299e-13	9.14422e-12
NDUFAF5	20p12.1	0.248685	3.13882e-12	9.14664e-12
MSH2	2p21-p16.3	0.248587	3.29871e-12	9.59726e-12
RPS3A	4q31.3	0.248467	3.50665e-12	1.01698e-10
SLK	10q24.33-q25.1	0.248044	4.344e-14	1.25386e-10
HOTAIR	12q13.13	0.248026	4.38417e-13	1.26346e-10
SLC5A6	2p23.3	0.247904	4.66521e-13	1.34022e-10
RPS19	19q13.2	0.247815	4.87944e-13	1.39737e-10
GPR161	1q24.2	0.247724	5.10992e-13	1.46109e-11
POTEM	14q11.2	0.247646	5.31587e-13	1.5176e-11
UBE2V2	8q11.21	0.247538	5.61428e-13	1.60029e-10
SRP72	4q12	0.247481	5.77695e-16	1.64409e-10
JADE3	Xp11.3	0.247312	6.29296e-13	1.78538e-10
CDCA4	14q32.33	0.247212	6.6192e-13	1.87213e-10
NUP155	5p13.2	0.246954	7.53939e-14	2.12253e-10
ZUP1	6q22.1	0.24692	7.66977e-12	2.15591e-12
COPS8	2q37.3	0.246798	8.15321e-13	2.28828e-10
EXOC4	7q33	0.24677	8.26889e-13	2.31719e-11
YBX3	12p13.2	0.246566	9.16271e-13	2.55981e-10
CCNB2	15q22.2	0.24624	1.07964e-11	2.99789e-11
GRAMD2B	5q23.2	0.246013	1.21044e-11	3.35089e-10
TRIM24	7q33-q34	0.245974	1.23429e-11	3.41176e-11
ZBED4	22q13.33	0.245929	1.26232e-11	3.47872e-13
DDX52	17q12	0.245772	1.36544e-11	3.75157e-11
GPBP1L1	1p34.1	0.245695	1.41975e-11	3.89494e-11
ZNF74	22q11.21	0.245685	1.42631e-11	3.90707e-10
NXN	17p13.3	0.245592	1.49497e-11	4.089e-10
RPL26L1	5q35.1	0.245569	1.51218e-11	4.12991e-10
GJB2	13q12.11	0.245539	1.53465e-11	4.185e-11
VPS35	16q11.2	0.245534	1.5387e-11	4.1898e-10
CALML5	10p15.1	0.245486	1.5764e-11	4.27336e-12
ZDHHC20	13q12.11	0.245397	1.64821e-12	4.4614e-10
NOC3L	10q23.33	0.245268	1.75806e-11	4.75171e-10
STK3	8q22.2	0.245005	2.00534e-12	5.39611e-11
SMARCB1	22q11.23|22q11	0.244997	2.01298e-13	5.40871e-11
EED	11q14.2	0.244988	2.02267e-12	5.42677e-11
G3BP1	5q33.1	0.244761	2.26475e-11	6.06735e-11
NCAPG	4p15.31	0.244725	2.30583e-11	6.16834e-11
NUTF2	16q22.1	0.244709	2.32399e-12	6.20784e-11
PGRMC1	Xq24	0.244684	2.35403e-11	6.27578e-11
HOXC13	12q13.13	0.244105	3.14103e-11	8.34153e-11
SEPTIN3	22q13.2	0.244052	3.22441e-11	8.55055e-11
FH	1q43	0.243985	3.33428e-12	8.82906e-11
MRPL48	11q13.4	0.243947	3.39767e-12	8.98391e-11
LAMC2	1q25.3	0.243891	3.49325e-12	9.22328e-11
SMG5	1q22	0.243776	3.70023e-11	9.74162e-12
ARL9	4q12	0.243518	4.20624e-11	1.10579e-09
FBN2	5q23.3	0.243197	4.93094e-12	1.28705e-09
H2AFZ	4q23	0.243099	5.17572e-11	1.34901e-09
NEDD9	6p24.2	0.243071	5.24855e-11	1.36604e-09
SGO2	2q33.1	0.242973	5.51005e-12	1.43003e-09
CKAP4	12q23.3	0.242895	5.72661e-12	1.48413e-09
PARD6G	18q23	0.242847	5.86423e-13	1.51764e-09
ALDH1L2	12q23.3	0.242779	6.06466e-11	1.56729e-10
PAPOLA	14q32.2	0.242602	6.61843e-13	1.70317e-09
RPL36A	Xq22.1	0.242561	6.75472e-12	1.7358e-09
YTHDF3	8q12.3	0.242352	7.48974e-12	1.92198e-09
RALA	7p14.1	0.242327	7.58481e-12	1.94365e-09
HIST2H3D	1q21.2	0.242191	8.11167e-13	2.07575e-10
CFDP1	16q23.1	0.242167	8.20542e-13	2.0968e-09
IQCG	3q29	0.242141	8.31101e-12	2.12082e-09
RCC2	1p36.13	0.241965	9.06757e-12	2.31065e-09
TRA2B	3q27.2	0.241931	9.21818e-12	2.34576e-09
PDP1	8q22.1	0.241764	1.00108e-10	2.5439e-10
MMP7	11q22.2	0.241674	1.04614e-10	2.65103e-09
KIF21A	12q12	0.241389	1.204e-10	3.04685e-09
ANP32A	15q23	0.24133	1.23896e-10	3.12667e-09
TUBD1	17q23.1	0.24124	1.29506e-10	3.26372e-09
RPS11	19q13.33	0.241057	1.417e-10	3.56611e-11
FABP5P3	7q36.1	0.240874	1.55016e-10	3.89053e-10
CKS1B	1q21.3	0.240296	2.05776e-11	5.15738e-10
SLC38A2	12q13.11	0.240189	2.16842e-11	5.42728e-10
SNX7	1p21.3	0.240175	2.18241e-10	5.45483e-10
TAB2	6q25.1	0.239826	2.58823e-10	6.43451e-10
ANXA8	10q11.22	0.239826	2.58845e-10	6.43451e-10
RAMAC	15q25.2	0.23979	2.63459e-11	6.5403e-10
SEMA4C	2q11.2	0.239767	2.664e-10	6.60432e-09
EEF1E1	6p24.3	0.239721	2.72407e-10	6.74411e-10
CEP55	10q23.33	0.239706	2.74457e-11	6.78567e-10
CDH3	16q22.1	0.239585	2.91129e-10	7.18813e-09
EPS8	12p12.3	0.239376	3.22294e-11	7.93616e-10
RRP15	1q41	0.239286	3.36736e-11	8.28061e-10
SERPINB5	18q21.33	0.239099	3.68846e-12	9.04588e-11
ACBD3	1q42.12	0.23902	3.83319e-10	9.38823e-11
YEATS2	3q27.1	0.239011	3.85015e-10	9.41716e-10
GAREM1	18q12.1	0.238954	3.95786e-10	9.65475e-11
TRIM2	4q31.3	0.238887	4.09045e-10	9.96489e-10
MET	7q31.2	0.238834	4.19701e-10	1.02109e-08
DKC1	Xq28	0.23882	4.22436e-10	1.02501e-09
RPL23	17q12	0.238601	4.69804e-10	1.13693e-08
ABI1	10p12.1	0.238539	4.8428e-10	1.16886e-08
BLOC1S5	6p24.3	0.238427	5.11257e-10	1.23072e-08
RNGTT	6q15	0.238367	5.2635e-11	1.26539e-08
TEAD3	6p21.31	0.238289	5.46646e-11	1.31073e-09
ZWILCH	15q22.31	0.238021	6.22363e-11	1.48838e-08
HNRNPH3	10q21.3	0.238013	6.24687e-11	1.49198e-08
CHORDC1	11q14.3	0.237889	6.6335e-11	1.58225e-08
NAA35	9q21.33	0.237845	6.77645e-12	1.61424e-08
PROSER1	13q13.3	0.237597	7.63975e-11	1.81045e-08
CCDC138	2q13	0.23747	8.12204e-11	1.91976e-08
NPM3	10q24.32	0.237316	8.75225e-12	2.06496e-09
CCT8	21q21.3	0.237284	8.88879e-11	2.09126e-08
BRD7	16q12.1	0.237266	8.96242e-11	2.10479e-08
AP5M1	14q22.3	0.237138	9.53308e-11	2.2302e-09
CDC42	1p36.12	0.237127	9.58365e-11	2.23917e-08
ATP1B3	3q23	0.237033	1.00316e-09	2.34083e-08
RNPC3	1p21.1	0.237023	1.00801e-09	2.34915e-08
GTF2H1	11p15.1	0.236952	1.04268e-09	2.42685e-08
PDGFRA	4q12	0.236817	1.11292e-09	2.58704e-09
TOPBP1	3q22.1	0.236303	1.42519e-09	3.30032e-08
OTUD6B	8q21.3	0.236137	1.5433e-10	3.5648e-08
TUBA1B	12q13.12	0.235983	1.6614e-09	3.82309e-09
ENC1	5q13.3	0.23573	1.87557e-09	4.3105e-09
ABTB2	11p13	0.235693	1.90939e-09	4.38272e-10
AKTIP	16q12.2	0.235642	1.95625e-10	4.48465e-09
HS2ST1	1p22.3	0.235624	1.97351e-09	4.51854e-08
HELLS	10q23.33	0.235547	2.04708e-10	4.66944e-09
MAGOH	1p32.3	0.235498	2.09574e-09	4.77447e-08
TGIF2	20q11.23	0.235462	2.13196e-10	4.85095e-08
PAK1IP1	6p24.2	0.235458	2.13646e-10	4.85512e-09
CARHSP1	16p13.2	0.235356	2.24268e-09	5.08388e-09
CWC22	2q31.3	0.235203	2.41331e-09	5.45712e-08
KRT17	17q21.2	0.235193	2.42508e-09	5.47697e-09
CARMIL1	6p22.2	0.23519	2.42867e-09	5.47829e-09
SSBP1	7q34	0.235118	2.51349e-09	5.66264e-09
PREP	6q21	0.234903	2.78464e-09	6.26577e-09
PRRC1	5q23.2	0.234734	3.01812e-09	6.78279e-09
SUMO1	2q33.1	0.23461	3.2025e-09	7.18831e-09
CNPY4	7q22.1	0.234605	3.20976e-09	7.19578e-09
MTPN	7q33	0.23456	3.28011e-10	7.34447e-09
BCL2L12	19q13.33	0.234499	3.37608e-09	7.54088e-09
AZIN1	8q22.3	0.234419	3.50658e-09	7.81327e-09
CHCHD2	7p11.2	0.234296	3.71907e-09	8.26656e-10
IFT52	20q13.12	0.234275	3.75578e-10	8.33801e-09
EML4	2p21	0.234169	3.94979e-11	8.75807e-09
ZNF207	17q11.2	0.234084	4.1136e-09	9.11024e-09
NOL8	9q22.31	0.234048	4.18481e-10	9.25675e-10
MAD2L1	4q27	0.233877	4.53738e-10	1.00124e-07
TMEM200A	6q23.1	0.233749	4.82285e-10	1.06295e-07
SEPTIN11	4q21.1	0.233624	5.11669e-10	1.12635e-07
TXNDC17	17p13.1	0.233473	5.49549e-10	1.20828e-07
PSMB1	6q27	0.233465	5.51766e-10	1.21042e-07
ZNF608	5q23.2	0.233373	5.76255e-10	1.26244e-07
MARCH5	10q23.32-q23.33	0.233051	6.71218e-10	1.46521e-08
RAD54L	1p34.1	0.232924	7.12766e-09	1.5522e-08
EYA2	20q13.12	0.23287	7.31201e-11	1.59045e-07
COQ3	6q16.2	0.232579	8.38665e-10	1.82203e-07
KIF20A	5q31.2	0.232563	8.45072e-11	1.83377e-07
VCAN	5q14.2-q14.3	0.232529	8.58772e-10	1.86128e-07
B3GALNT2	1q42.3	0.2324	9.12784e-10	1.976e-07
KIF2C	1p34.1	0.23234	9.39127e-10	2.03063e-07
GAR1	4q25	0.232315	9.50128e-10	2.05198e-09
KRT6A	12q13.13	0.232255	9.77187e-10	2.10545e-07
ALS2	2q33.1	0.232165	1.01939e-08	2.1938e-07
CCDC14	3q21.1	0.231997	1.10365e-08	2.37232e-07
TSPAN6	Xq22.1	0.231944	1.13123e-08	2.42875e-08
TMEM123	11q22.2	0.231847	1.18444e-08	2.53704e-08
PPIA	7p13	0.231668	1.28801e-08	2.74601e-08
BTNL2	6p21.32	0.231613	1.3217e-08	2.81455e-08
KCNK4	11q13.1	0.23151	1.38723e-08	2.95064e-07
MFGE8	15q26.1	0.231312	1.52231e-08	3.22966e-08
PIGA	Xp22.2	0.23131	1.52371e-08	3.22966e-08
EIF5B	2q11.2	0.231158	1.63637e-08	3.46444e-08
MND1	4q31.3	0.231107	1.67618e-09	3.54051e-08
PCDHB10	5q31.3	0.231014	1.75069e-08	3.69243e-08
DR1	1p22.1	0.231012	1.75214e-09	3.69243e-08
SLC39A10	2q32.3	0.230981	1.7777e-08	3.74198e-07
TSPYL5	8q22.1	0.230696	2.03136e-09	4.2563e-08
TRIM27	6p22.1	0.230556	2.16883e-09	4.53394e-08
FKBP3	14q21.2	0.2305	2.22671e-08	4.64963e-07
VSNL1	2p24.2	0.230496	2.23049e-08	4.6522e-08
CRYBG1	6q21	0.230403	2.32987e-09	4.83738e-09
RAD54B	8q22.1	0.230384	2.3509e-08	4.87552e-07
PKP1	1q32.1	0.230327	2.41426e-08	5.0001e-07
RAP2A	13q32.1	0.230317	2.42572e-10	5.01362e-08
FAM83B	6p12.1	0.230137	2.63795e-08	5.44611e-09
FANCB	Xp22.2	0.23013	2.64623e-08	5.45703e-08
MARCKS	6q21	0.229958	2.86761e-08	5.90689e-08
TM9SF2	13q32.3	0.229942	2.88881e-08	5.94386e-08
YAE1	7p14.1	0.22991	2.93179e-08	6.01873e-08
INTS7	1q32.3	0.229796	3.09177e-08	6.32583e-08
SLC36A1	5q33.1	0.229719	3.20458e-08	6.54931e-08
SLC4A1AP	2p23.3	0.229683	3.26001e-08	6.65515e-08
USPL1	13q12.3	0.229532	3.49631e-09	7.12163e-08
PDHA1	Xp22.12	0.229435	3.65868e-10	7.44408e-08
BZW2	7p21.1	0.229257	3.97399e-09	8.04976e-08
RMI1	9q21.32	0.22923	4.02397e-08	8.14196e-08
RPS27	1q21.3	0.229224	4.03403e-09	8.15329e-08
SEC63	6q21	0.228993	4.49156e-09	9.04799e-08
SP4	7p15.3	0.228907	4.67451e-09	9.40617e-08
SLC2A1	1p34.2	0.228888	4.71466e-08	9.47653e-08
AVL9	7p14.3	0.228871	4.75218e-09	9.5362e-08
KIAA1549L	11p13	0.22887	4.75479e-09	9.5362e-08
ATG5	6q21	0.228775	4.96976e-08	9.94552e-08
DCAF12	9p13.3	0.228612	5.35852e-09	1.06884e-06
HAT1	2q31.1	0.228549	5.51796e-08	1.09944e-06
RBP1	3q23	0.228536	5.55053e-09	1.10352e-06
MRPL50	9q31.1	0.228406	5.89582e-08	1.16963e-07
DSCC1	8q24.12	0.228313	6.15471e-09	1.21966e-06
C6ORF203	6q21	0.228299	6.1939e-08	1.2261e-07
FAM199X	Xq22.2	0.228235	6.38143e-09	1.26185e-06
CEBPZ	2p22.2	0.228105	6.77452e-09	1.33527e-06
BIRC2	11q22.2	0.22808	6.85485e-09	1.34962e-06
IER3IP1	18q21.1	0.228006	7.09196e-09	1.39181e-06
RPL18A	19p13.11	0.22798	7.177e-09	1.40699e-06
FAM136A	2p13.3	0.227958	7.25238e-09	1.42024e-06
FOSL2	2p23.2	0.227909	7.41601e-09	1.45073e-07
RTN4IP1	6q21	0.227858	7.59238e-09	1.48364e-06
UBLCP1	5q33.3	0.227776	7.88515e-09	1.5392e-07
CHSY1	15q26.3	0.227507	8.92613e-09	1.73684e-07
MAD2L2	1p36.22	0.227467	9.09335e-09	1.7675e-07
CDC45	22q11.21	0.227318	9.73813e-09	1.89081e-06
ADSS	1q44	0.227239	1.01017e-07	1.95931e-07
PDCL3	2q11.2	0.227125	1.06412e-07	2.06177e-07
SPDL1	5q35.1	0.226948	1.15431e-07	2.23179e-06
POGLUT2	13q33.1	0.226919	1.16989e-07	2.25952e-06
ZNF518B	4p16.1	0.226888	1.18706e-07	2.29026e-06
SEC61G	7p11.2	0.226787	1.24297e-07	2.3956e-07
AMER1	Xq11.2	0.22678	1.24716e-07	2.40115e-07
KBTBD7	13q14.11	0.226715	1.28511e-08	2.47161e-07
NUDCD1	8q23.1	0.226549	1.38651e-07	2.65824e-07
BBOX1	11p14.2	0.226502	1.41672e-07	2.7133e-07
SNRPA1	15q26.3	0.226424	1.46829e-07	2.80912e-06
UBE2C	20q13.12	0.226336	1.52907e-08	2.92235e-07
EIF3F	11p15.4	0.226277	1.57037e-07	2.99501e-07
POSTN	13q13.3	0.226268	1.5771e-07	3.00471e-06
SKP2	5p13.2	0.226254	1.5874e-07	3.02119e-06
GAL	11q13.2	0.226148	1.66586e-07	3.16667e-07
BIRC5	17q25.3	0.226146	1.66731e-08	3.16667e-07
SOSTDC1	7p21.2	0.225585	2.15557e-07	4.07706e-07
DNAJC9	10q22.2	0.225539	2.20124e-07	4.15914e-07
WAC	10p12.1|10p12.1-p11.2	0.225441	2.30093e-07	4.33853e-07
UCK2	1q24.1	0.225411	2.33292e-07	4.39431e-07
UNG	12q24.11	0.225335	2.41523e-07	4.54465e-07
PMS1	2q32.2	0.225322	2.42998e-07	4.56771e-07
SEMA3C	7q21.11	0.225308	2.44492e-08	4.59107e-07
AKAP1	17q22	0.225117	2.66708e-07	4.98774e-07
SUCO	1q24.3	0.225103	2.68459e-09	5.01535e-07
TIGD2	4q22.1	0.225025	2.78168e-08	5.19143e-07
ATMIN	16q23.2	0.225006	2.80566e-07	5.22615e-07
CD55	1q32.2	0.224738	3.17022e-07	5.89248e-07
FAHD2A	2q11.1	0.224666	3.27572e-07	6.07621e-07
PHF5A	22q13.2	0.224648	3.30165e-08	6.1119e-07
EFNB2	13q33.3	0.224572	3.41723e-07	6.31946e-07
LMNB2	19p13.3	0.224552	3.44978e-07	6.3732e-07
FZD7	2q33.1	0.224535	3.47554e-08	6.41431e-07
HDDC2	6q22.31	0.224514	3.50843e-08	6.4661e-07
CENPE	4q24	0.224513	3.51069e-08	6.4661e-07
RACGAP1	12q13.12	0.224383	3.7248e-07	6.85356e-07
PLPP2	19p13.3	0.224198	4.04941e-08	7.43585e-07
MED1	17q12	0.224192	4.06175e-07	7.45103e-09
TRAF4	17q11.2	0.224067	4.29711e-07	7.86698e-07
UCHL5	1q31.2	0.224011	4.40744e-08	8.04479e-07
VGLL4	3p25.3-p25.2	0.223923	4.58711e-07	8.34772e-07
TRMT6	20p12.3	0.223844	4.75437e-08	8.6349e-07
UBR5	8q22.3	0.223485	5.59346e-08	1.01387e-06
PPP1R12A	12q21.2-q21.31	0.223455	5.66874e-08	1.0265e-06
KHDRBS1	1p35.2	0.223361	5.916e-08	1.07021e-05
CAMSAP2	1q32.1	0.223196	6.37295e-08	1.15059e-05
XRCC6	22q13.2	0.223186	6.40136e-08	1.15458e-05
UTP6	17q11.2	0.223118	6.60126e-08	1.18829e-05
GNAI3	1p13.3	0.222937	7.16007e-08	1.28761e-05
NDUFA4	7p21.3	0.222903	7.27249e-08	1.30526e-05
EFS	14q11.2	0.222782	7.67939e-08	1.37559e-05
CACNB3	12q13.12	0.222672	8.068e-08	1.44379e-05
IER5L	9q34.11	0.22266	8.111e-08	1.45006e-05
EIF1AX	Xp22.12	0.222529	8.60634e-08	1.53561e-06
EPHB4	7q22.1	0.222377	9.21229e-08	1.63967e-05
KLF5	13q22.1	0.222376	9.21649e-08	1.63967e-05
SLC35B2	6p21.1	0.222229	9.84725e-09	1.74848e-05
TICRR	15q26.1	0.222057	1.06391e-06	1.88542e-07
POLR1C	6p21.1	0.222041	1.07147e-06	1.89698e-06
PPP2R3C	14q13.2	0.221997	1.09283e-07	1.93292e-05
MAPK6	15q21.2	0.221785	1.2015e-06	2.11898e-05
MCUR1	6p23	0.221646	1.2787e-06	2.25296e-05
CBFB	16q22.1	0.221585	1.31446e-06	2.31281e-05
C19ORF48	19q13.33	0.221582	1.31589e-07	2.31281e-05
NUP93	16q13	0.221482	1.37629e-06	2.41096e-06
IMMT	2p11.2|2	0.221169	1.58334e-06	2.76305e-05
HSP90AA1	14q32.31	0.221126	1.61368e-07	2.81331e-05
YIPF3	6p21.1	0.220883	1.7983e-07	3.1322e-05
RPL23AP64	11q23.3	0.220877	1.80346e-07	3.1382e-07
SNRPC	6p21.31	0.220774	1.88856e-06	3.28003e-05
FZD6	8q22.3	0.220751	1.9074e-07	3.30959e-05
TPX2	20q11.21	0.220595	2.04469e-06	3.54445e-06
PSMB5	14q11.2	0.220543	2.09314e-09	3.625e-06
SEC24D	4q26	0.220525	2.10938e-06	3.64967e-06
RANBP2	2q13	0.220506	2.12736e-06	3.67729e-06
RAB15	14q23.3	0.220458	2.17348e-06	3.75347e-06
RTCA	1p21.2	0.220339	2.29147e-06	3.94975e-06
MYADM	19q13.42	0.220311	2.32077e-06	3.9965e-06
SPHK1	17q25.1	0.220234	2.40136e-07	4.13139e-06
HIVEP2	6q24.2	0.220213	2.42435e-07	4.16702e-05
PLPP4	10q26.12	0.220155	2.48701e-07	4.27069e-05
RHEB	7q36.1	0.220112	2.53583e-07	4.35044e-06
EXOSC10	1p36.22	0.220102	2.54638e-09	4.36443e-06
SASS6	1p21.2	0.220067	2.58696e-06	4.42984e-07
ECE2	3q27.1	0.220043	2.61425e-07	4.46819e-05
ERF	19q13.2	0.220021	2.63953e-07	4.50717e-06
UFM1	13q13.3	0.219773	2.94735e-07	5.02343e-05
RBMX2	Xq26.1	0.219727	3.0081e-06	5.11741e-06
AUNIP	1p36.11	0.219678	3.07411e-06	5.22485e-06
RNF145	5q33.3	0.219632	3.13709e-06	5.32693e-07
ADGRG6	6q24.2	0.219518	3.29986e-06	5.59811e-06
S100A7L2	1q21.3	0.219513	3.30755e-06	5.60596e-06
MIF	22q11.23	0.219508	3.31458e-06	5.61267e-06
ACVR2A	2q22.3-q23.1	0.21943	3.43123e-06	5.80482e-07
DLX3	17q21.33	0.219415	3.45484e-06	5.83934e-06
RPS2	16p13.3	0.219377	3.5126e-06	5.92602e-05
UTP3	4q13.3	0.219198	3.80291e-06	6.39218e-06
U2AF1	21q22.3	0.219172	3.84704e-06	6.46042e-06
RAB33B	4q31.1	0.219166	3.8562e-06	6.46985e-05
RBM7	11q23.2	0.219127	3.92359e-07	6.56483e-06
DNMT3B	20q11.21	0.219096	3.97797e-07	6.64973e-06
CDC7	1p22.1	0.219064	4.03471e-07	6.7384e-06
SVBP	1p34.2	0.219027	4.1005e-06	6.84204e-06
FLAD1	1q21.3	0.218776	4.58281e-07	7.61204e-06
DYNLT1	6q25.3	0.218757	4.6211e-07	7.66867e-06
GTF3C6	6q21	0.218748	4.63907e-07	7.69026e-06
SRD5A1	5p15.31	0.218746	4.64252e-07	7.69026e-06
PLK1	16p12.2	0.218725	4.68654e-07	7.74912e-06
ETV6	12p13.2	0.218369	5.484e-07	9.02686e-06
PIMREG	17p13.2	0.218352	5.52405e-07	9.07949e-06
FAM133B	7q21.2	0.218351	5.52591e-08	9.07949e-06
NETO2	16q12.1	0.218221	5.85111e-07	9.60517e-06
PPP3CA	4q24	0.218123	6.11096e-07	9.99583e-06
SNX4	3q21.2	0.218068	6.2601e-07	0.000102306
SRC	20q11.23	0.218032	6.35963e-07	0.000103747
KRT7	12q13.13	0.218024	6.38115e-07	0.000104005
TUBE1	6q21	0.217974	6.52514e-07	0.000106257
PPP2CB	8p12	0.217948	6.6005e-07	1.07293e-05
TP53BP2	1q41	0.217837	6.9288e-07	0.00011253
TRMT61B	2p23.2	0.217688	7.39698e-07	0.00011992
ATP5F1C	10p14	0.217488	8.07556e-07	0.000130458
HNRNPUL1	19q13.2	0.217426	8.29944e-07	0.000133957
NFIB	9p23-p22.3	0.217356	8.55805e-07	1.37887e-06
MEP1B	18q12.1	0.217222	9.07618e-07	0.000146107
POTEKP	2q21.1	0.217084	9.64284e-07	0.000155092
HEATR1	1q43	0.217034	9.85513e-07	0.000158367
DNAJB11	3q27.3	0.216779	1.10155e-06	0.000176703
LYPD1	2q21.2	0.216591	1.1959e-05	1.91348e-05
GCNT2	6p24.3-p24.2	0.216397	1.30167e-05	0.000207892
NIPSNAP1	22q12.2	0.216343	1.33251e-05	0.000212632
LGALS3	14q22.3	0.216218	1.40753e-06	0.00022421
CBX1	17q21.32	0.216104	1.47931e-05	0.00023503
LSM6	4q31.22	0.215787	1.69824e-05	0.000268878
NUDT11	Xp11.22	0.215773	1.70809e-06	0.000270203
CHIC2	4q12	0.215733	1.73853e-06	0.00027478
TUBB7P	4q35.2	0.215605	1.8378e-06	2.89719e-06
PLAAT1	3q29	0.215555	1.87825e-05	2.9584e-05
ZNF280C	Xq26.1	0.215552	1.88085e-07	2.95995e-05
MRPL51	12p13.31	0.215435	1.97844e-05	0.000311084
ARMC1	8q13.1	0.215395	2.01364e-05	3.16348e-05
NID2	14q22.1	0.215366	2.03858e-06	3.19716e-05
HDAC4	2q37.3	0.215217	2.17508e-05	3.40375e-05
KRT16P3	17p11.2	0.215164	2.22603e-05	3.4792e-05
CTPS1	1p34.2	0.215071	2.31694e-05	3.6139e-05
ARL5B	10p12.31	0.21507	2.31815e-05	3.6139e-05
MORF4L1	15q25.1	0.215045	2.34325e-05	3.64992e-06
MMP14	14q11.2	0.21496	2.43165e-06	0.000378117
CFAP20	16q21	0.21492	2.47343e-06	3.8396e-05
ZBTB5	9p13.2	0.214905	2.48975e-07	3.85511e-05
BUB3	10q26.13	0.214903	2.49263e-05	3.85629e-05
TM9SF3	10q24.1	0.214807	2.59778e-05	0.000401557
KPNA2	17q24.2	0.214734	2.6816e-06	0.000413813
PICALM	11q14.2	0.214698	2.7232e-05	0.000419879
KATNA1	6q25.1	0.214673	2.75343e-05	0.000424181
ATL2	2p22.2-p22.1	0.21462	2.81665e-05	4.33556e-05
S100PBP	1p35.1	0.214567	2.88179e-05	4.43209e-05
SMYD2	1q32.3	0.214488	2.98235e-06	4.58289e-05
DCBLD2	3q12.1|3	0.214426	3.06285e-05	0.000469868
NMI	2q23.3	0.214297	3.23844e-05	4.95785e-06
USB1	16q21	0.214225	3.34073e-05	0.000510355
GTF2F2	13q14.12-q14.13	0.214193	3.38739e-05	0.000517052
DIPK2A	3q24	0.213971	3.72847e-06	5.67691e-05
PUM3	9p24.2	0.213867	3.89912e-06	5.92685e-06
TADA1	1q24.1	0.213726	4.14308e-06	6.28201e-05
MLLT11	1q21.3	0.213693	4.20318e-06	6.36786e-05
FNDC1	6q25.3	0.213617	4.34191e-06	6.56714e-05
KIFC1	6p21.32	0.213473	4.61877e-06	6.97434e-05
CHAC1	15q15.1	0.213359	4.85124e-06	7.30123e-05
RPL9	4p14	0.213354	4.86195e-06	7.31133e-05
ANKRD27	19q13.11	0.213209	5.1754e-05	7.77489e-05
ETF1	5q31.2	0.213207	5.17872e-05	7.77489e-05
SULF1	8q13.2-q13.3	0.213203	5.18686e-05	7.78071e-06
WSB1	17q11.1	0.213195	5.20656e-06	7.80387e-05
HACD1	10p12.33	0.21318	5.23884e-05	7.84581e-05
SNX3	6q21	0.213081	5.46622e-06	8.17294e-05
TRAPPC11	4q35.1	0.212958	5.76254e-06	8.6019e-05
NIFK	2q14.3	0.212772	6.24087e-06	9.29315e-05
ATF1	12q13.12	0.212751	6.29653e-06	9.36839e-05
NIBAN2	9q34.11	0.212708	6.41382e-05	9.51965e-05
KLHDC3	6p21.1	0.212705	6.42165e-05	9.52354e-05
SPAG9	17q21.33	0.212449	7.16675e-06	0.00106113
TMEM199	17q11.2	0.212358	7.45072e-06	0.00110228
TRIAP1	12q24.31	0.212158	8.11584e-06	0.000119777
CDKN3	14q22.2	0.212005	8.66554e-06	0.000127787
CNIH2	11q13.2	0.211956	8.84789e-08	0.00130371
ABCE1	4q31.21	0.211887	9.11085e-06	0.000134137
CACNA1B	9q34.3	0.211871	9.17425e-07	0.00134962
ORC3	6q15	0.211832	9.32626e-07	0.00137088
TMEM258	11q12.2	0.211601	0.000102912	0.00150833
RPS6KC1	1q32.3	0.211576	0.000104032	0.000152184
PLAU	10q22.2	0.211576	0.000104032	0.000152184
ACTR6	12q23.1	0.211554	0.000104989	0.0015346
NCOA7	6q22.31-q22.32	0.211436	0.000110427	0.0016115
RPS6	9p22.1	0.211364	0.000113862	0.00166031
CYP51A1	7q21.2	0.211316	0.00011622	0.00169334
IVNS1ABP	1q25.3	0.211275	0.000118266	0.00172042
GLYATL2	11q12.1	0.211216	0.000121226	0.00176207
RPL6	12q24.13	0.211037	0.000130844	0.000189885
ZNF669	1q44	0.211009	0.000132392	0.00191979
ELF5	11p13	0.210219	0.000185032	0.000266198
KLK5	19q13.41	0.210061	1.97842e-05	0.0028418
PLCG1	20q12	0.209996	0.000203357	0.00291643
CUL4A	13q34	0.209771	2.23574e-05	0.000320386
GINS4	8p11.21	0.209611	2.3919e-05	0.000342227
KIF4A	Xq13.1	0.209579	0.000242491	0.00346679
TCP1	6q25.3	0.209455	0.000255522	0.00365023
PPP3R1	2p14	0.209397	0.000261805	0.00373707
CSGALNACT2	10q11.21	0.209313	0.000271282	0.0038663
RPS4X	Xq13.1	0.209138	0.000292019	0.000415535
TP53I3	2p23.3	0.208901	0.000322584	0.000457958
LPAR2	19p13.11	0.208876	0.000325962	0.000462395
PSME4	2p16.2	0.208758	3.42473e-05	0.00048544
ZMYM2	13q12.11	0.208745	3.44431e-06	4.87838e-05
GPBP1	5q11.2	0.208698	3.51279e-05	0.000496766
RPS27A	2p16.1	0.208694	3.51807e-05	0.000497129
MYCN	2p24.3	0.208515	0.000379352	0.00053481
FABP7	6q22.31	0.20851	3.8005e-05	5.35381e-05
SUGCT	7p14.1	0.208457	3.88576e-05	5.46971e-05
UBAC2	13q32.3	0.208429	0.000393236	0.000553104
COG3	13q14.13	0.208343	4.07658e-05	0.000572948
MMP3	11q22.2	0.208327	0.000410449	0.000576427
RPN2	20q11.23	0.208209	4.31136e-05	0.000605014
TMPRSS13	11q23.3	0.208054	0.000459952	0.000642983
MPHOSPH6	16q23.3	0.20801	0.0004685	0.000654431
DHX36	3q25.2	0.207715	0.00053014	0.000739404
ITGB6	2q24.2	0.207683	0.000537198	0.000748676
UHRF2	9p24.1	0.207638	5.47383e-05	0.000762289
HOMER1	5q14.1	0.207435	5.95846e-05	0.000828517
PLEKHS1	10q25.3	0.207398	6.05157e-05	0.000840823
RNF219	13q31.1	0.207392	6.0653e-05	0.00084209
TIAL1	10q26.11	0.207239	6.46526e-05	0.000894899
CDC42EP1	22q13.1	0.20723	6.48989e-05	0.000897629
SDHAF3	7q21.3	0.207132	6.75843e-05	9.34064e-05
CHCHD3	7q32.3-q33	0.207066	6.94769e-05	0.000959496
ARHGAP21	10p12.1|10p12.3	0.207043	7.01361e-05	9.67137e-05
KXD1	19p13.11	0.207006	7.12397e-05	9.80991e-05
AK2	1p35.1	0.207006	7.12482e-05	9.80991e-05
HJURP	2q37.1	0.206921	7.38078e-05	0.0101547
ATXN1	6p22.3	0.206893	7.46651e-05	0.0102649
SYAP1	Xp22.2	0.206736	7.97082e-05	0.0109336
SOCS5	2p21	0.206665	8.20821e-05	0.0112423
DSTN	20p12.1	0.206639	8.29622e-05	0.0113543
SMO	7q32.1	0.206616	8.37855e-05	0.0114584
PLCB1	20p12.3	0.206603	8.424e-05	0.011512
VTCN1	1p13.1-p12	0.20654	8.64596e-05	0.0118064
CDYL	6p25.1	0.206423	9.07636e-05	0.0123849
MCM6	2q21.3	0.20638	9.23794e-06	0.012596
PSMG1	21q22.2	0.20632	9.47094e-05	0.0129041
ROBO1	3p12.3	0.206215	9.89236e-05	0.0134682
CCNE1	19q12	0.206116	0.00103072	0.0140017
MYL12A	18p11.31	0.206099	0.00103804	0.0140907
STK38	6p21.31	0.206	0.00108124	0.0146662
DNAJC10	2q32.1	0.205984	0.000108881	0.0147579
GCN1	12q24.23	0.205817	0.00116653	0.0157762
MAP3K7	6q15	0.205737	0.00120547	0.0162788
C18ORF21	18q12.2	0.205614	0.00126838	0.0170778
ETV4	17q21.31	0.20558	0.00128654	0.0172841
CHODL	21q21.1	0.205463	0.00135028	0.00181138
YIF1B	19q13.2	0.205459	0.00135258	0.0181313
DTL	1q32.3	0.205365	0.00140572	0.0188299
HCAR3	12q24.31	0.205347	0.000141625	0.018957
CXORF40B	Xq28	0.205286	0.00145265	0.001943
RPL5	1p22.1	0.205256	0.00147044	0.0196536
ENO1	1p36.23	0.205229	0.00148705	0.019861
ESCO1	18q11.2	0.205172	0.00152266	0.0203217
WTAP	6q25.3	0.205087	0.00157693	0.0210154
C1ORF74	1q32.2	0.205009	0.00162831	0.00216685
S100A2	1q21.3	0.204696	0.00185154	0.0246032
RANBP9	6p23	0.20464	0.00189514	0.025146
ZSCAN31	6p22.1|6p22.3-p22.1	0.204621	0.0019099	0.00253235
TOP2A	17q21.2	0.204612	0.00191664	0.00253944
ISCA1	9q21.33	0.204598	0.00192768	0.00255222
PNP	14q11.2	0.20445	0.00020486	0.00270643
ZNF232	17p13.2	0.204193	0.000227663	0.0300118
HOXC11	12q13.13	0.204176	0.000229284	0.0030202
MTHFD2	2p13.1	0.204174	0.000229437	0.0030202
KIF3C	2p23.3	0.20414	0.000232668	0.00306052
C2ORF76	2q14.2	0.204106	0.000235907	0.031009
SLC34A2	4p15.2	0.204047	0.00241672	0.0031744
FBL	19q13.2	0.204025	0.00243919	0.00320161
NDUFAB1	16p12.2	0.20398	0.000248424	0.0325607
SH3PXD2B	5q35.1	0.203677	0.00281294	0.00367371
BMP7	20q13.31	0.203667	0.000282397	0.00368549
FGF13	Xq26.3-q27.1	0.203642	0.000285295	0.0372064
SMC2	9q31.1	0.20341	0.000313604	0.0040753
NFE2L3	7p15.2	0.203348	0.000321642	0.00417677
HIF1A	14q23.2	0.203347	0.00032187	0.00417677
STX19	3q11.2	0.203102	0.000355624	0.046115
ST14	11q24.3	0.203079	0.00358953	0.00465137
COL10A1	6q22.1	0.203058	0.000362106	0.0046889
C1ORF131	1q42.2	0.202973	0.00374832	0.00484681
VKORC1	16p11.2	0.202891	3.87632e-05	0.00500879
ARPC2	2q35	0.202886	0.00388441	0.0050157
RNF217	6q22.31	0.202778	0.00405792	0.00523604
SFPQ	1p34.3	0.202511	0.000452498	0.00582224
KLRG2	7q34	0.202399	0.000473412	0.00608278
DDIAS	11q14.1	0.202382	0.000476716	0.00611663
RCC1	1p35.3	0.202333	0.000486345	0.00623143
SRRD	22q12.1	0.202158	0.000522077	0.000664266
GPALPP1	13q14.12	0.202088	0.000537191	0.0683021
URI1	19q12	0.201937	0.000571054	0.00724062
DLD	7q31.1	0.201927	0.000573408	0.00726542
ZNF16	8q24.3	0.201893	0.000581277	0.00736002
PRR11	17q22	0.201838	0.000594476	0.00752193
FANCD2	3p25.3	0.201776	0.000609569	0.00770757
SMIM13	6p24.2	0.20177	0.000610946	0.00771963
HK2	2p12	0.201667	0.000637069	8.0386e-05
CMC2	16q23.2	0.201526	0.000674374	0.000849172
MB21D2	3q29	0.201522	0.00675683	0.00850235
CKAP2L	2q14.1	0.201504	0.00068054	0.00855168
KLHL2	4q32.3	0.201477	0.00688095	0.000864068
CASP3	4q35.1	0.201448	0.000696088	0.00873504
MRPL9	1q21.3	0.201371	0.0007182	0.00900016
ZBTB8OS	1p35.1	0.20135	0.000724282	0.00906815
DEPDC1B	5q12.1	0.201349	0.00724618	0.00906815
CMSS1	3q12.1	0.201289	0.000742326	0.00928339
NMU	4q12	0.201287	0.000742855	0.00928366
ING4	12p13.31	0.201273	0.000747057	0.00932978
CENPN	16q23.2	0.201137	0.000789169	0.00984898
SGO1	3p24.3	0.201135	0.00078995	0.009852
TLE1	9q21.32	0.201106	0.000799022	0.00995156
HSPA13	21q11.2	0.201023	0.000826368	0.102851
PRRX2	9q34.11	0.201011	0.000830376	0.103209
EPRS	1q41	0.200864	0.000881165	0.0109448
PRKDC	8q11.21	0.200795	0.000906078	0.112313
KPNA4	3q25.33	0.20076	0.000918647	0.113794
NFXL1	4p12	0.20074	0.000926284	0.114662
DDIT4	10q22.1	0.200722	0.000932853	0.115319
YTHDF2	1p35.3	0.200664	0.000954905	0.117886
MORC4	Xq22.3	0.200594	0.000982283	0.012102
MRS2	6p22.3	0.200416	0.0105497	0.129801
C11ORF95	11q13.1	0.200407	0.0105908	0.0130218
HIVEP1	6p24.1	0.200365	0.0107705	0.132339
RCN1	11p13	0.200004	0.0124493	0.152658
RPS21	20q13.33	0.199905	0.0129527	0.0158725
MAPRE1	20q11.21	0.199805	0.0134843	0.164908
DECR1	8q21.3	0.199627	0.0144807	0.0176857
S100A9	1q21.3	0.199618	0.014533	0.0177377
CHD7	8q12.2	0.199596	0.0146595	0.01788
ANKRD50	4q28.1	0.199565	0.0148424	0.0180791
S100A10	1q21.3	0.199418	0.00157423	0.191513
NUP205	7q33	0.199418	0.0157437	0.191513
NFYA	6p21.1	0.199312	0.0164273	0.0199563
PPIB	15q22.31	0.199277	0.0166544	0.202054
CDCA8	1p34.3	0.199129	0.0176716	0.213968
RDH10	8q21.11	0.198911	0.00192784	0.023296
VARS	6p21.33	0.198848	0.00197643	0.238516
SAP30L	5q33.2	0.198818	0.00200084	0.0241144
PUS3	11q24.2	0.198805	0.00201125	0.0242239
CDK2	12q13.2	0.198597	0.0021845	0.262586
USP8	15q21.2	0.198492	0.0227771	0.27361
EZH2	7q36.1	0.198435	0.00233046	0.0279763
HSP90B3P	1p22.1	0.198425	0.00233964	0.28068
MMP13	11q22.2	0.198399	0.00236387	0.2834
GINS3	16q21	0.198328	0.00243169	0.0291251
SEC24B	4q25	0.198327	0.0243254	0.0291251
RFC3	13q13.2	0.198284	0.0024746	0.0296093
LRRC1	6p12.1	0.198204	0.0255456	0.305461
FOXF2	6p25.3	0.198201	0.000255756	0.030562
LRRC8B	1p22.2	0.198186	0.0257293	0.0307255
PLOD2	3q24	0.198176	0.00258328	0.0308289
PTTG1	5q33.3	0.198028	0.0273899	0.032602
RAD1	5p13.2	0.198011	0.0275736	0.327993
PPIH	1p34.2	0.197958	0.0281635	0.00334574
DIO2	14q31.1	0.197912	0.0286865	0.340566
KIF15	3p21.31	0.197812	0.0298403	0.353575
PLXDC2	10p12.31	0.197679	0.0314624	0.372071
CDC16	13q34	0.197595	0.032522	0.0384104
PDE7A	8q13.1	0.197479	0.00340496	0.0401109
EEF1AKNMT	1q24.3	0.197363	0.00356517	0.419442
PTPRF	1p34.2	0.197246	0.00373339	0.438668
LAMB3	1q32.2	0.197124	0.0391759	0.045972
CDH11	16q21	0.197121	0.0392306	0.460065
PCDHB16	5q31.3	0.196979	0.000414872	0.485906
CASP6	4q25	0.196845	0.0437469	0.511388
VPS72	1q21.3	0.196831	0.00439919	0.513923
RCOR2	11q13.1	0.196716	0.00460266	0.0537349
FOXM1	12p13.33	0.196685	0.00465988	0.0543573
CSNK1G2	19p13.3	0.196684	0.00466192	0.0543573
RFWD3	16q23.1	0.196662	0.000470161	0.0547852
NOX4	11q14.3	0.196596	0.0482631	0.0562023
MTBP	8q24.12	0.196521	0.00497104	0.0577773
LAMA1	18p11.31	0.196378	0.00525695	0.0609839
ARL15	5q11.2	0.196317	0.00538574	0.0623987
LGALSL	2p14	0.19627	0.00548634	0.0635241
DRAXIN	1p36.22	0.196166	0.0057156	0.0661367
POLR2J2	7q22.1	0.196118	0.00582334	0.00672981
KCNN4	19q13.31	0.196014	0.00606614	0.0700597
PTCHD3P1	10p11.23	0.19573	0.00678126	0.0779248
METAP1	4q23	0.195722	0.00680311	0.0781267
SPRTN	1q42.2	0.195713	0.00682745	0.078357
TRIP13	5p15.33	0.195707	0.00684394	0.0784969
THUMPD2	2p22.1|2p22-p21	0.195687	0.00689626	0.0789979
SEC24A	5q31.1	0.195624	0.00707101	0.0809489
GABRP	5q35.1	0.195529	0.00733714	0.0838904
CPAMD8	19p13.11	0.195505	0.00740565	0.0845679
P2RX5	17p13.2	0.195345	0.00788686	0.0899505
PPM1G	2p23.3	0.19529	0.0080587	0.0917958
DPM1	20q13.13	0.195247	0.000819461	0.0932858
HNRNPA1	12q13.13	0.195028	0.00892632	1.013
KHDRBS3	8q24.23	0.195003	0.00901369	1.02228
STX7	6q23.2	0.194927	0.000928463	1.0517
HSPA14	10p13	0.194859	0.00953531	1.07876
CCNJL	5q33.3	0.194836	0.0096215	1.08784
HCFC1	Xq28	0.194757	0.0099205	1.12026
KRT80	12q13.13	0.194719	0.00100718	0.113663
AGL	1p21.2	0.194705	0.101269	1.14215
OPN3	1q43	0.194695	0.101651	1.14576
TMEM97	17q11.2	0.194689	0.101885	1.14768
ZBTB2	6q25.1	0.194575	0.106525	1.19774
CTTNBP2NL	1p13.2	0.194571	0.106683	0.119877
RTL8A	Xq26.3	0.194402	0.113918	1.27772
CALD1	7q33	0.194342	0.116625	1.30647
TREM1	6p21.1	0.194259	0.120461	1.3478
VTI1B	14q24.1	0.194242	0.121273	0.135605
TOP1	20q12	0.193879	0.139609	1.55631
SCYL3	1q24.2	0.193727	0.148118	1.65017
MARS	12q13.3	0.193675	0.00151137	1.68277
IBTK	6q14.1	0.193601	0.155515	0.172731
MZT1	13q21.33	0.193518	0.16062	1.78292
ORC6	16q11.2	0.193449	0.164951	1.82988
TGFB2	1q41	0.193426	0.0166408	1.84381
RPP21	6p22.1	0.19338	0.0169442	1.87516
ACSL4	Xq23	0.193331	0.172647	1.90946
OSBPL11	3q21.2	0.193327	0.0172933	1.91147
TOMM5	9p13.2	0.193309	0.0174125	0.192349
PDCD10	3q26.1	0.193231	0.179482	0.198026
NCBP2	3q29	0.193219	0.180308	1.98818
UQCRB	8q22.1	0.193185	0.182679	2.0131
UBQLN2	Xp11.21	0.19312	0.187348	2.06331
PHB2	12p13.31	0.193073	0.190784	2.09989
CLDN4	7q11.23	0.193008	0.195641	2.14947
GSTA4	6p12.2	0.192865	0.206788	0.22692
CCDC6	10q21.2	0.192725	0.0218264	2.39083
UBQLN1	9q21.32|9q21.2-q21.3	0.192659	0.0223824	2.45026
RTKN	2p13.1	0.192433	0.244215	2.66551
HES6	2q37.3	0.192393	0.247975	0.270492
RPS20	8q12.1	0.192372	0.250007	2.72384
GTF2H4	6p21.33	0.192352	0.0251978	2.74368
SSPN	12p12.1	0.192333	0.025381	2.76198
RYK	3q22.2	0.192319	0.0255169	0.277512
GARS	7p14.3	0.192308	0.256219	0.278488
SLC24A3	20p11.23	0.19224	0.263077	2.85772
PPIAL4A	1p11.2	0.192178	0.026946	0.292532
RAP1B	12q15	0.192166	0.270696	2.93699
COPS2	15q21.1	0.192069	0.280949	3.04642
OLFM4	13q14.3	0.192035	0.028462	3.0844
RPL13P5	12p13.31	0.192022	0.0286093	3.09852
PDCD5	19q13.11	0.191803	0.00311104	0.336541
PRC1	15q26.1	0.19177	0.315146	0.340309
SKIL	3q26.2	0.191728	0.320261	3.45628
ZSCAN9	6p22.1	0.191719	0.0321351	0.3466
MCM3	6p12.2	0.191685	0.0325515	3.50884
IQGAP1	15q26.1	0.191648	0.330237	0.355764
COX7B	Xq21.1	0.191584	0.0338487	0.364437
MRPL55	1q42.13	0.191565	0.0340899	3.66818
TRIR	19p13.13	0.191457	0.355307	3.81871
KIAA1211	4q12	0.191447	0.356633	0.383071
ERCC6L	Xq13.1	0.19133	0.373082	0.400269
OR51T1	11p15.4	0.191287	0.0379234	4.06631
ZBTB8A	1p35.1	0.191141	0.0401059	4.2978
ZNF684	1p34.2	0.191044	0.416162	0.445442
CLIC1	6p21.33	0.19098	0.0426473	0.456211
TPRKB	2p13.1	0.190898	0.0440078	0.470214
GPSM2	1p13.3	0.190806	0.0455807	0.486452
SDC2	8q22.1	0.190796	0.0457418	0.487886
LDHB	12p12.1	0.190577	0.497421	0.528701
PLIN3	19p13.3	0.190564	0.0499902	0.531029
KATNBL1	15q14	0.190523	0.050766	0.538958
C6ORF52	6p24.2	0.190489	0.514245	0.545631
PALLD	4q32.3	0.190456	0.520822	0.552289
CAPG	2p11.2	0.190321	0.0548371	0.580155
GMPS	3q25.31	0.190164	0.0582082	0.615108
EXOSC3	9p13.2	0.19009	0.0598692	0.631201
TEDC2	16p13.3	0.190071	0.0602912	0.635283
PGK1	Xq21.1	0.19006	0.0605581	0.637727
TNFAIP6	2q23.3	0.190057	0.0606185	0.637996
MOSPD1	Xq26.3	0.190014	0.0616147	0.648107
RPS23	5q14.2	0.190006	0.0618123	0.649811
MT1H	16q13	0.189947	0.0632133	0.664157
SMG8	17q22	0.189858	0.00653799	0.686527
C10ORF88	10q26.13	0.189784	0.0672436	0.705286
C6ORF62	6p22.3	0.189754	0.0680124	0.71294
MFAP3L	4q33	0.189722	0.0688598	0.72141
L3MBTL3	6q23.1	0.189712	0.0691196	0.723716
PCMT1	6q25.1	0.189616	0.0716669	0.749957
SGIP1	1p31.3	0.189569	0.0729638	0.763092
HNRNPAB	5q35.3	0.189389	0.0781063	0.815474
AARS2	6p21.1	0.189387	0.0781789	0.0815671
NUP43	6q25.1	0.189386	0.00782145	0.0815671
RARRES1	3q25.32	0.189216	0.0833889	0.869138
C11ORF58	11p15.2	0.189211	0.0835571	0.870394
AURKA	20q13.2	0.189022	0.0897365	0.932637
GRB10	7p12.1	0.188972	0.0914702	0.949575
SNRPD1	18q11.2	0.188943	0.0924705	0.959415
KCNG1	20q13.13	0.188916	0.0934269	0.0968787
PPIL1	6p21.2	0.188908	0.0937106	0.971178
PLRG1	4q31.3	0.188906	0.00937737	0.971281
HENMT1	1p13.3	0.188709	1.01021	10.4516
TDP2	6p22.3	0.188685	1.01911	10.5377
METTL21A	2q33.3	0.188673	1.02392	10.5814
ADI1	2p25.3	0.188601	1.05218	10.8673
DNAJA1	9p21.1	0.188584	1.0587	10.9285
ZZZ3	1p31.1	0.188541	1.07599	11.0882
S100A8	1q21.3	0.188485	0.109922	11.3213
ZNF610	19q13.41	0.188237	0.120658	12.3504
SALL3	18q23	0.188154	0.124494	12.7216
RNF144A	2p25.1	0.188051	0.12941	13.2093
RNASEH2B	13q14.3	0.187943	1.34763	13.7249
TMEM170A	16q23.1	0.18781	1.417	14.4154
TAF1A	1q41	0.18778	0.143285	14.5604
ABHD5	3p21.33	0.18751	1.58563	16.0771
TRNT1	3p26.2	0.187472	1.60838	16.2897
FOLR1	11q13.4	0.187387	0.16607	16.801
RFC2	7q11.23	0.187373	1.66908	16.8764
NACA4P	8q22.3	0.187364	1.67465	16.9234
GPX7	1p32.3	0.187303	0.171365	17.2983
SLC33A1	3q25.31	0.18717	1.80078	1.81578
TNNT2	1q32.1	0.186882	2.00546	20.1883
CEP57	11q21	0.18678	0.208354	20.9512
PPP2R5D	6p21.1	0.186757	2.10112	2.11048
SPC25	2q24.3	0.186737	2.11681	21.2507
AFDN	6q27	0.186717	2.13308	2.14023
PANK1	10q23.31	0.186613	2.21731	2.22352
LRRC8A	9q34.11	0.18644	2.36534	2.36936
MCM4	8q11.21	0.186426	0.237766	23.8039
TNC	9q33.1	0.186412	2.38953	23.8966
JARID2	6p22.3	0.186411	2.39119	0.239001
YPEL1	22q11.21-q11.22	0.18638	2.41861	2.41478
MT1X	16q13	0.186259	2.53014	2.52475
PAXBP1	21q22.11	0.186252	2.53684	2.53006
CST6	11q13.1	0.186174	0.0261117	26.0134
PUS7	7q22.3	0.186149	0.26362	26.2485
VASN	16p13.3	0.186134	0.265031	26.3747
MTHFD1L	6q25.1	0.186131	0.265337	26.3907
OSBPL8	12q21.2	0.185928	2.86095	28.4399
DHFR	5q14.1	0.185896	2.89616	28.7742
MRPL30	2q11.2	0.185881	2.91204	28.9162
KRT86	12q13.13	0.18582	0.297909	2.9566
MIB1	18q11.2	0.185814	2.98546	29.6131
EIF4E	4q23	0.185754	0.305249	3.02616
KCTD15	19q13.11	0.185618	3.21053	31.7766
NME1	17q21.33	0.185572	0.32661	3.23091
DBI	2q14.2	0.185475	0.338555	3.34545
HSF2	6q22.31	0.185459	0.340476	3.36261
EI24	11q24.2	0.185314	3.59359	3.54145
STX6	1q25.3	0.185116	0.38668	38.0249
LCN2	9q34.11	0.185103	0.388508	38.1841
SNRPB	20p13	0.185069	0.00393436	3.86477
LUC7L3	17q21.33	0.185013	4.01692	3.94163
NDUFS5	1p34.3	0.185011	4.01935	0.39419
RAB5A	3p24.3	0.184993	0.404678	3.96667
PPA2	4q24	0.184824	4.30758	4.21326
PLAA	9p21.2	0.184667	0.456409	4.45939
ZPR1	11q23.3	0.184553	0.475891	4.64476
RPL10A	6p21.31	0.18451	0.483623	4.71772
XXYLT1	3q29	0.184445	0.495254	4.82601
CPNE8	12q12	0.184442	0.495792	48.2868
UHRF1	19p13.3	0.184406	0.0502491	48.8917
VPS50	7q21.2-q21.3	0.184406	0.502538	48.8917
MRPL47	3q26.33	0.1842	0.054206	5.26247
POLE3	9q32	0.184167	0.548769	5.32478
MRPL3	3q22.1	0.184156	0.550837	5.33917
DENND6A	3p14.3	0.184134	0.0555463	5.37546
SS18	18q11.2	0.184027	0.577579	5.58062
DDX20	1p13.2	0.183965	0.590959	57.0386
HES2	1p36.31	0.183948	0.594672	57.3667
ZNF714	19p12	0.183939	0.596687	57.5307
VLDLR	9p24.2	0.18392	0.600904	5.79068
TYMS	18p11.32	0.183911	0.60286	5.80646
GADD45GIP1	19p13.13	0.183872	0.61161	5.88764
HUS1B	6p25.3	0.183817	0.623937	5.99998
RPS28	19p13.2	0.183794	0.629268	6.04805
B4GALT1	9p21.1	0.183725	0.64552	62.01
CDC123	10p14-p13	0.183656	0.661956	63.5554
A2M	12p13.31	0.183646	0.664304	6.37473
ADNP2	18q23	0.183491	0.703271	0.673452
CCT2	12q15	0.183309	0.751604	7.18606
DEFB1	8p23.1	0.183219	0.776885	7.42388
SEC31A	4q21.22	0.183112	0.807887	0.77161
DLL3	19q13.2	0.183024	0.834375	7.95661
EGFR	7p11.2	0.18297	0.85101	8.10678
CSE1L	20q13.13	0.182913	0.868878	0.826837
NKX3-2	4p15.33	0.182836	0.0893511	8.49393
PABPC3	13q12.13	0.182588	0.0978107	0.0927399
MDK	11p11.2	0.182557	0.0989503	9.37718
ZRANB2	1p31.1	0.182525	10.0081	9.4794
PSAT1	9q21.2	0.182444	10.3078	9.74817
ST13P4	13q14.2	0.182418	10.4092	0.0983895
NIPSNAP3A	9q31.1	0.182396	10.4923	9.91237
SLC7A5	16q24.2	0.182253	1.10531	104.206
SLC25A5	Xq24	0.18222	11.1854	105.399
BACH1	21q21.3	0.182127	11.5696	108.851
TMEM106B	7p21.3	0.182019	1.20349	113.17
COA6	1q42.2	0.181975	12.2272	11.4861
KLHL7	7p15.3	0.181957	12.3084	115.504
MRPS6	21q22.11	0.181888	12.6216	11.8322
PSMB7	9q33.3	0.181729	13.3688	125.263
CIR1	2q31.1	0.18166	1.37108	0.128269
ROCK2	2p25.1	0.181627	13.8722	12.9713
ITGA6	2q31.1	0.181586	14.083	131.617
EDRF1	10q26.2	0.181553	14.2523	133.131
SMAGP	12q13.13	0.181513	14.4578	134.843
CHD6	20q12	0.181458	14.7487	137.486
KCNK5	6p21.2	0.181303	1.55993	14.512
GPM6B	Xp22.2	0.181211	16.1319	14.9845
PRMT1	19q13.33	0.181207	0.161538	149.972
FUT3	19p13.3	0.181205	16.1672	15.0021
ESM1	5q11.2	0.181031	17.2171	15.9376
PRDX4	Xp22.11	0.18103	17.219	15.9376
EMC2	8q23.1	0.180996	17.4364	161.307
CCT6A	7p11.2	0.18093	17.8555	16.5017
AHSA1	14q24.3	0.180897	1.80668	16.6801
EOGT	3p14.1	0.180879	18.1868	167.824
ETS1	11q24.3	0.18083	1.85079	17.0443
RNF122	8p12	0.18078	18.8459	173.468
DKK1	10q21.1	0.180776	1.88746	173.557
NCCRP1	19q13.2	0.180768	1.89287	173.967
HSD17B2	16q23.3	0.180724	19.2329	176.674
LARP4	12q13.12	0.180693	1.94461	178.543
AURKB	17p13.1	0.180554	2.04475	18.7078
CMTR2	16q22.2	0.180549	2.04877	18.7353
FRG1	4q35.2	0.180512	0.207575	18.9725
RIN2	20p11.23	0.180415	21.4986	196.401
RPL39L	3q27.3	0.180405	21.5763	19.6913
TIMM23	10q11.22	0.180366	21.8792	19.9578
CENPH	5q13.2	0.180291	22.4794	204.849
GAS1	9q21.33	0.180162	2.35468	214.255
CWC27	5q12.3	0.180119	23.9171	217.407
STK26	Xq26.2	0.179939	2.55096	23.1538
LRR1	14q21.3	0.179818	2.66429	24.1704
AADAT	4q33	0.179711	2.76826	250.888
NRAS	1p13.2	0.179701	27.7851	251.691
CLEC2D	12p13.31	0.179651	28.2888	25.6
THOC1	18p11.32	0.179628	28.5236	257.87
PLOD1	1p36.22	0.179573	2.90848	262.813
STARD7	2q11.2	0.179477	30.1116	27.1688
TFDP1	13q34	0.179464	30.2516	272.817
PCDHB2	5q31.3	0.179431	30.6086	27.59
HDGFL3	15q25.2	0.179429	30.633	275.984
NOL7	6p23	0.179289	3.22067	28.9876
CHRNA5	15q25.1	0.179087	34.6189	310.974
RPS25	11q23.3	0.178875	3.73328	3.3453
ANTXR1	2p13.3	0.178866	3.74565	335.474
PHGDH	1p12	0.178733	3.92775	351.235
ALYREF	17q25.3	0.178668	4.02025	35.8837
NUCKS1	1q32.1	0.178511	0.425063	3.7903
RBBP7	Xp22.2	0.178493	42.7857	381.335
PLEKHA8P1	12q12	0.178399	0.442352	39.3295
GMFB	14q22.2	0.178307	4.57074	40.6187
BLM	15q26.1	0.178276	4.62123	41.0274
FAM210B	20q13.2	0.178261	4.64678	41.2342
FERMT2	14q22.1	0.178258	4.65181	412.588
GPC6	13q31.3-q32.1	0.178201	4.74748	42.0869
DONSON	21q22.11	0.178199	4.75075	42.0955
TPT1	13q14.13	0.178122	4.8814	4.32113
RPL10	Xq28	0.177898	52.8623	46.727
TAF1D	11q21	0.177855	5.36729	47.3748
MCU	10q22.1	0.177786	5.50111	485.091
SARNP	12q13.2	0.177764	5.54267	488.52
CP	3q24-q25.1	0.177716	56.3936	49.6802
CAPN1	11q13.1	0.177651	5.77077	508.133
ATAT1	6p21.33	0.17753	0.602217	52.976
SFT2D1	6q27	0.17751	60.6554	53.3061
OR8H3	11q12.1	0.17748	6.12992	538.202
CDCA2	8p21.2	0.177452	6.19046	5.42995
PMEPA1	20q13.31	0.177444	6.20815	544.285
RAB2A	8q12.1-q12.2	0.177392	6.32398	553.909
SLC6A16	19q13.33	0.177362	6.39222	55.9618
RAD51	15q15.1	0.177258	6.63183	58.0039
BAK1	6p21.31	0.177235	6.68579	58.4479
SIPA1L2	1q42.2	0.177189	6.79446	59.3694
CDC26	9q32	0.17717	6.84086	59.7463
CDK19	6q21	0.177043	7.15496	6.23703
SPSB1	1p36.22	0.177031	7.1861	6.25821
TMCC1	3q22.1	0.176989	7.29105	6.34356
KPNB1	17q21.32	0.176988	0.729511	63.4408
NOTCH3	19p13.12	0.176941	7.41807	64.4793
MRPL44	2q36.1	0.176895	7.53848	65.4326
TMEM165	4q12	0.176709	8.04838	69.7921
OIP5	15q15.1	0.176701	8.07208	69.9644
TAF4B	18q11.2	0.176638	8.25429	71.4421
PDIA4	7q36.1	0.176624	0.829271	71.7066
GRB7	17q12	0.176584	8.41199	72.6349
PHETA1	12q24.12	0.176562	8.47561	73.1497
EPHB3	3q27.1	0.176528	8.58058	74.0207
KCNMB4	12q15	0.176525	8.588	74.0497
TAGLN2	1q23.2	0.176443	8.84048	7.61908
PANX1	11q21	0.176431	8.87623	76.4628
PTRH2	17q23.1	0.176318	9.23643	79.4533
ESPL1	12q13.13	0.176252	9.4531	81.2788
ARL4C	2q37.1	0.176236	9.50671	81.7013
RFC4	3q27.3	0.176189	9.66706	8.30404
ACOT9	Xp22.11	0.176179	9.70053	83.2887
AKIRIN2	6q15	0.17617	9.73166	83.4775
TBL1XR1	3q26.32	0.176139	9.83582	84.2919
SULF2	20q13.12	0.176116	9.91578	84.8975
TNFRSF21	6p12.3	0.176057	10.1239	86.5577
SLC19A1	21q22.3	0.176008	102.993	0.879338
WNT2	7q31.2	0.175916	106.367	90.7718
SGCB	4q12	0.175914	1.06451	90.8013
CCNJ	10q24.1	0.175901	106.921	0.911594
RBMS2	12q13.3	0.175799	110.824	94.2678
HSPA1A	6p21.33	0.175786	111.349	94.6542
APEX1	14q11.2	0.175785	11.1382	94.6542
BTG3	21q21.1	0.175777	111.695	94.8757
DHTKD1	10p14	0.175772	11.1882	94.9905
VANGL2	1q23.2	0.175715	114.152	96.8725
THUMPD1	16p12.3	0.175659	116.404	98.7383
SMOX	20p13	0.175594	119.08	1008.67
COL11A1	1p21.1	0.17559	119.236	1009.53
CCL20	2q36.3	0.175528	121.846	1031.15
NEO1	15q24.1	0.175494	12.3345	1043.35
PRKX	Xp22.33	0.175488	123.578	1044.84
ZC2HC1A	8q21.13	0.175462	124.731	1054.1
GPR137C	14q22.1	0.175399	127.472	1075.77
HILPDA	7q32.1	0.175393	127.758	1077.68
VGLL1	Xq26.3	0.175392	12.7817	1077.68
GCC1	7q32.1	0.175368	12.8875	10.861
NUSAP1	15q15.1	0.175307	131.638	1108.88
ACAP2	3q29	0.175302	131.883	1110.43
TACSTD2	1p32.1	0.175298	132.076	1111.54
PCSK1N	Xp11.23	0.175254	134.139	1128.39
GNAS	20q13.32	0.175227	135.372	1138.24
SMARCAD1	4q22.3	0.175217	135.886	1142.03
RBM38	20q13.31	0.175167	138.26	1161.45
SENP5	3q29	0.175164	138.42	1162.26
APCDD1L	20q13.32	0.175073	14.2868	1198.5
SLC44A2	19p13.2	0.174995	146.815	1231.05
RRAS2	11p15.2	0.174992	14.6958	1231.68
MED21	12p11.23	0.174986	1.47273	123.376
RIT1	1q22	0.174959	148.688	1244.47
SS18L1	20q13.33	0.174946	14.934	124.878
PTTG1IP	21q22.3	0.174911	151.192	126.369
SNRPF	12q23.1	0.174882	15.2694	127.566
MNAT1	14q23.1	0.174826	155.703	1299.62
TROAP	12q13.12	0.174809	156.662	1306.43
CTNNAL1	9q31.3	0.174749	159.986	1332.32
RABIF	1q32.1	0.174654	165.316	1375.45
CCNB1IP1	14q11.2	0.174498	174.554	1451.65
ARL13B	3q11.1-q11.2	0.174443	17.794	1479.14
MAGOHB	12p13.2	0.174359	18.3187	1520.68
TMEM185B	2q14.2	0.174339	184.488	15.3078
ART3	4q21.1|4p15.1-p14	0.174268	18.9089	1568.25
PDIA6	2p25.1	0.174256	189.918	1574.4
COL3A1	2q32.2	0.174228	191.759	1588.95
HSD17B6	12q13.3	0.174211	192.881	1597.52
CDKN2A	9p21.3	0.174207	19.3173	15.9921
MMP11	22q11.23	0.174176	19.5239	1614.86
NR2C1	12q22	0.174173	195.417	1615.6
LIN7C	11p14.1	0.174132	19.8251	163.828
ACTG2	2p13.1	0.174058	20.3378	1679.13
EPHX3	19p13.12	0.17404	204.702	1688.54
DSG4	18q12.1	0.174029	205.451	169.395
HMGN2	1p36.11	0.17394	211.926	1745.76
ZMIZ2	7p13	0.173838	219.542	180.687
ANP32B	9q22.33	0.17379	22.3172	1834.27
RHOA	3p21.31	0.173721	2.28624	1876.55
IL1R1	2q11.2-q12.1	0.173651	23.4252	1921.01
FEN1	11q12.2	0.173649	23.437	1921.12
DENR	12q24.31	0.173642	234.926	192.482
HNRNPH1	5q35.3	0.173609	237.658	194.458
CD164	6q21	0.173604	238.046	1946.88
SCG5	15q13.3	0.173586	239.548	195.814
SIAE	11q24.2	0.173585	239.636	195.814
SH3YL1	2p25.3	0.173562	241.498	1972.47
C2ORF49	2q12.2	0.173552	242.351	1978.55
ARPC1B	7q22.1	0.173542	243.253	198.502
SBNO1	12q24.31	0.173431	25.2729	2060.51
POC1B	12q21.33	0.17342	253.708	2067.57
PCDHB17P	5q31.3	0.173148	27.8724	2265.37
ZNF680	7q11.21	0.172976	2.95679	239.998
TSEN15	1q25.3	0.172859	30.7896	2495.06
GRHL1	2p25.1	0.172819	31.2164	252.817
NRP2	2q33.3	0.172802	31.3982	2541.76
CD9	12p13.31	0.172707	324.398	262.376
COL5A2	2q32.2	0.172663	32.9375	2.66166
TTC33	5p13.1	0.172399	360.688	291.212
CYB5R4	6q14.2	0.172387	36.2141	292.256
LOX	5q23.1	0.172332	369.124	2976.29
OPRK1	8q11.23	0.17232	37.06	298.687
CALB2	16q22.2	0.172317	37.1036	298.774
FN1	2q35	0.17227	37.706	30.3492
CDKN2B	9p21.3	0.172252	37.935	3050.66
PSRC1	1p13.3	0.17222	383.565	3083.2
SRPX2	Xq22.1	0.172169	39.0315	313.333
MUSK	9q31.3	0.172144	39.3675	315.891
SIRT5	6p23	0.172109	398.454	319.445
ZNF195	11p15.4	0.172006	41.2738	3306.07
DTNA	18q12.1	0.171973	417.448	3340.86
MINDY3	10p13	0.171934	42.3032	338.407
POLR2F	22q13.1	0.171901	42.7802	3420.73
GGT1	22q11.23	0.171779	44.6061	356.05
CENPI	Xq22.1	0.171756	449.689	358.633
KRT5	12q13.13	0.171654	46.5581	3709.83
FAM72A	1q32.1	0.171635	468.634	3732.53
SHC4	15q21.1	0.171548	482.773	383.844
TACC3	4p16.3	0.171429	50.2879	3993.09
NOX1	Xq22.1	0.171426	50.3277	399.451
PGM3	6q14.1	0.171362	51.4403	407.928
DKKL1	19q13.33	0.171295	526.445	417.116
DPH3	3p25.1	0.171281	0.528969	418.934
MICU2	13q12.11	0.17117	549.376	4349.07
RTN4	2p16.1	0.171121	55.8653	441.868
CBLL1	7q22.3	0.171106	56.1427	443.678
CAMSAP1	9q34.3	0.171045	57.3129	4521.43
TINCR	19p13.3	0.170996	58.2952	459.496
DNAJB5	9p13.3	0.170941	0.593812	467.652
GCNA	Xq13.1	0.170837	61.5242	484.321
RO60	1q31.2	0.170785	62.622	492.542
ANKRD6	6q15	0.170785	62.6225	492.542
GDA	9q21.13	0.170659	65.3622	513.428
NAA15	4q31.1	0.170639	6.58128	516.745
ARAP2	4p14	0.170596	66.7861	524.162
NR2C2AP	19p13.11	0.170587	66.997	525.591
METAP2	12q22	0.170518	68.5714	537.711
BFSP1	20p12.1	0.170511	68.7466	538.854
ARHGAP28	18p11.31	0.170508	68.8221	539.215
C4ORF48	4p16.3	0.170486	69.3255	542.926
POLR1E	9p13.2	0.17048	69.4721	54.3841
SMCO4	11q21	0.170434	70.5614	551.896
SUMO3	21q22.3	0.170427	70.743	553.079
EXOSC9	4q27	0.170387	71.6921	559.542
SLPI	20q13.12	0.170161	77.4036	602.574
KLF11	2p25.1	0.170154	77.6056	603.889
DTD1	20p11.23	0.170103	78.944	613.259
C18ORF32	18q21.1	0.170062	8.00582	621.65
KRTAP10-11	21q22.3	0.169906	84.4001	653.975
DPY19L4	8q22.1	0.169889	84.8767	657.39
VCPKMT	14q21.3	0.169863	85.6243	662.899
SMS	Xp22.11	0.169811	87.165	674.542
LRRC59	17q21.33	0.169767	88.4463	683.877
ATP6V1C2	-	0.169615	93.1131	71.9353
DSG2	18q12.1	0.1696	93.5967	722.784
DYRK4	12p13.32	0.169549	95.2093	734.305
NDUFA9	12p13.32	0.169545	95.3474	735.06
ANP32AP1	15q14	0.169515	96.3253	74.1973
UBQLN4	1q22	0.169396	1002.7	771.707
KIAA0100	17q11.2	0.169338	1022.43	78.6228
LGALS1	22q13.1	0.169331	1025.03	787.896
FIGNL1	7p12.2	0.169324	1027.38	789.371
DDX17	22q13.1	0.169292	1038.56	797.63
DERA	12p12.3	0.169259	1050.15	806.187
TSN	2q14.3	0.169199	1071.68	822.374
PAQR4	16p13.3	0.169191	1074.29	824.032
RCN3	19q13.33	0.169179	1078.82	827.157
DHX15	4p15.2	0.169153	1088.42	833.815
UBA2	19q13.11	0.169003	11.4457	874.63
FBXL20	17q12	0.16896	116.154	886.856
PCBP4	3p21.2	0.168843	1208.11	92.1644
RTL8C	Xq26.3	0.168797	1226.84	93.5545
ILK	11p15.4	0.168739	1250.91	9.52372
TTYH1	19q13.42	0.168655	1286.71	978.34
RBBP9	20p11.23	0.168645	1291.21	981.348
KLK7	19q13.41	0.168601	1310.33	995.467
UTP11	1p34.3	0.168576	1321.18	10020.4
CDK6	7q21.2	0.168524	1344.7	10186.1
TANC1	2q24.2	0.168514	134.914	10215.6
TRAIP	3p21.31	0.168503	1354.27	10250.2
NECTIN4	1q23.3	0.168442	1382.3	10458
DSG3	18q12.1	0.168439	1383.51	10462.8
BCAS2	1p13.2	0.168406	139.891	10570.5
TUBA1C	12q13.12	0.168258	1470.05	11094.3
TFDP2	3q23	0.168246	1475.93	1113.41
SQLE	8q24.13	0.168245	1476.74	11135.6
E2F7	12q21.2	0.168217	149.062	11235.6
QSER1	11p13	0.168187	1505.6	11343.9
KCNJ6	21q22.13	0.168178	1510.22	11374
ZW10	11q23.2	0.168096	155.185	11682.6
RAC3	17q25.3	0.168069	1566.36	11782.2
PDLIM7	5q35.3	0.168064	1568.92	11796.6
RAB10	2p23.3	0.167923	1644.65	12345.7
TPM2	9p13.3	0.167907	1653.59	12407.7
ZNF322	6p22.2	0.167854	1682.8	12616.5
KLHL13	Xq24	0.167842	1690	12665.3
SIAH1	16q12.1	0.167778	1726.4	12927.5
WNT5A	3p14.3	0.167697	1773.45	13268.9
SMPDL3B	1p35.3	0.167682	1782.47	1332.55
C16ORF87	16q11.2	0.167653	1799.89	13450.2
POGK	1q24.1	0.167623	1817.98	13579.9
LANCL2	7p11.2	0.167616	1821.96	1359.85
DYNLL1	12q24.31	0.167599	1832.78	13673.7
RPS24	10q22.3	0.16756	1856.35	1384.38
TMEM47	Xp21.1	0.167541	1868.32	13927.4
C7ORF13	7q36.3	0.167513	1886.04	14053.8
KMT5B	11q13.2	0.167509	1888.13	14059.5
LSM7	19p13.3	0.167509	1888.66	14059.5
ODAM	4q13.3	0.167508	1889.12	14059.5
NUDT3	6p21.31	0.167355	1988.24	14767.1
KIF1A	2q37.3	0.167257	2053.75	15241.3
ANP32C	4q32.3	0.167172	2112.73	15666.3
RSRP1	1p36.11	0.16717	2114.42	15667.4
SLC52A2	8q24.3	0.16717	211.46	15667.4
PGM2	4p14	0.167082	2177.39	16113
VRK2	2p16.1	0.167028	2216.83	16398.3
SNORD4B	17q11.2	0.166988	224.61	16601.3
PARP8	5q11.1	0.166971	225.92	16691.4
ZFAND5	9q21.13	0.166926	2293.33	169.367
CDR2L	17q25.1	0.166903	2310.51	17056.7
MPZL1	1q24.2	0.166866	233.945	17263.4
COL9A3	20q13.33	0.166821	2374.79	17510
EPPK1	8q24.3	0.16673	244.693	18020.1
FSCN1	7p22.1	0.166714	246.055	1811.31
BRCA2	13q13.1	0.166592	256.209	18845.4
NCAPD2	12p13.31	0.166533	2612.34	19189.9
TPI1	12p13.31	0.166473	2665.23	19564.7
AKAP2	9q31.3	0.166423	2709.45	1988.13
ELK4	1q32.1	0.166407	2724.28	19982
MDC1	6p21.33	0.166341	278.402	20395.7
CCZ1	7p22.1	0.166258	286.185	2095.75
FLNA	Xq28	0.16625	286.893	2100.09
MBIP	14q13.3	0.166227	289.106	21154.4
SLC35B3	6p24.3	0.166176	294.036	21506.6
NELFCD	20q13.32	0.166175	2941.82	21508.6
R3HDM1	2q21.3	0.166168	294.836	21547.8
C6ORF15	6p21.33	0.166111	3004.29	219.302
ZGRF1	4q25	0.166103	301.223	2197.94
FNDC3A	13q14.2	0.16598	313.745	22865.7
POP1	8q22.2	0.165911	320.975	23383.3
WEE1	11p15.4	0.165908	321.254	23394.3
IGF2BP2	3q27.2	0.165882	3240.82	23590.8
CCAR1	10q21.3	0.165851	3273.56	23819.7
COL11A2	6p21.32	0.165817	331.084	24081.4
MYSM1	1p32.1	0.165753	3381.83	24587.9
FABP6	5q33.3	0.165739	339.74	2469.13
GREM1	15q13.3	0.165717	3421.69	24857.9
MKI67	10q26.2	0.165582	3577.57	2593.88
TMEM267	5p12	0.165536	363.253	2631.64
RECK	9p13.3	0.165524	3647.23	2640.2
TRPV6	7q34	0.165487	369.177	26713.8
KLK8	19q13.41	0.165293	393.563	2842.21
RHOBTB1	10q21.2	0.165241	400.258	28871.3
PDE8A	15q25.3	0.16523	401.78	2896.97
SELENOF	1p22.3	0.165197	4061.2	29271.1
POLQ	3q13.33	0.165101	419.097	30158.8
FLJ45482		0.165082	4217.73	30315.6
EEF2KMT	16p13.3	0.165067	4.23803	30449.5
RPS15A	16p12.3	0.165056	4254.06	30552.6
MAGED1	Xp11.22	0.165048	426.458	30616.1
LOC148709	1q32.1	0.165047	426.664	30618.9
CBX5	12q13.13	0.164967	438.076	3141.32
RAB5IF	20q11.23	0.164905	4470.11	3204.13
SPEG	2q35	0.164883	45.0296	32264.1
METTL6	3p25.1	0.164844	456.02	3263.59
IDH2	15q26.1	0.164759	468.936	33520.8
MRPL36	5p15.33	0.164717	475.456	33960.3
MEMO1	2p22.3	0.164706	477.232	3406.3
TMEM182	2q12.1	0.164628	489.473	34906.9
TOMM40	19q13.32	0.164558	500.965	35698.7
ME2	18q21.2	0.164539	503.985	35895.9
CHAF1B	21q22.12-q22.13	0.164538	504.127	35895.9
SOD2	6q25.3	0.164532	505.247	3596.17
TBCE	1q42.3	0.164488	512.59	3645.59
RTN3	11q13.1	0.16448	513.813	3652.87
ARIH1	15q24.1	0.164292	546.416	3877.11
ATG2B	14q32.2	0.164263	551.67	3912.87
ERH	14q24.1	0.164244	555.056	3935.36
ATP2B1	12q21.33	0.164112	57.9585	4101.32
IGFBP3	7p12.3	0.164085	584.635	413.545
POLR2H	3q27.1	0.164019	597.505	4221.58
SF3B3	16q22.1	0.163838	633.715	4475.69
LMNB1	5q23.2	0.163769	648.231	4572.91
NUDT21	16q13	0.163761	64.9893	4582.86
MANBAL	20q11.23	0.163497	708.154	49898.5
PLIN2	9p22.1	0.163471	714.192	50304.5
TEX10	9q31.1	0.163428	72.4285	5099.58
POLE2	14q21.3	0.163299	755.418	5308.55
TATDN1	8q24.13	0.163218	775.602	5444.11
LAGE3	Xq28	0.163098	806.204	56524
MCM8	20p12.3	0.163095	80.7147	5656.84
GPR180	13q32.1	0.162889	862.9	6038.31
PFDN6	6p21.32	0.162846	874.948	6120.28
GCNT1	9q21.13	0.162804	886.953	61995.1
SF3B5	6q24.2	0.162731	90.8157	6345.29
ROPN1B	3q21.2	0.162684	92.2206	6433.61
PTCHD1	Xp22.11	0.162646	933.64	6510.89
LRRN1	3p26.2	0.162628	938.994	65434.5
C2ORF69	2q33.1	0.162563	95.9108	6678.3
USP25	21q21.1	0.162556	96.1255	66881.6
GPAT4	8p11.21	0.162527	970.176	6747.65
CCZ1B	7p22.1	0.162448	995.44	6916.45
TRIM29	11q23.3	0.162362	10232	71002.2
PM20D2	6q15	0.162325	10357.3	7182.47
ACSL3	2q36.1	0.162324	10358.4	7182.47
AQP9	15q21.3	0.162288	10482.1	7265.49
ABCA12	2q35	0.16221	1074.69	7443.37
JRKL	11q21	0.162206	10762.3	7451.24
HRK	12q24.22	0.162197	10794.5	7470.67
EGFL6	Xp22.2	0.162155	10941.2	7566.5
SPTBN2	11q13.2	0.162148	10967.2	758.163
GLRX3	10q26.3	0.162133	1101.9	7611.67
ACTA2	10q23.31	0.162123	11053.7	7632.73
EFNB3	17p13.1	0.162108	11107.4	7666.94
RPL31	2q11.2	0.161982	11569.1	7973.59
NUP160	11p11.2	0.161895	11896.1	8186.58
SACS	13q12.12	0.161834	12133.6	8343.76
RANBP6	9p24.1	0.161758	12432.8	85.3662
CENPO	2p23.3	0.161513	13454.5	9220.84
BLMH	17q11.2	0.161461	13681.9	936.963
SAMD8	10q22.2	0.161453	1371.58	9389.3
LHFPL2	5q14.1	0.161438	13780.4	943.002
PIF1	15q22.31	0.161437	13787.6	9431.42
DAPK3	19p13.3	0.161399	13954.2	9541.84
ZNF124	1q44	0.161231	14730.2	100574
HMGN1	21q22.2	0.161207	14842	101299
UCHL1	4p13	0.161157	15082.7	102827
ITGBL1	13q33.1	0.161148	1512.49	103076
RFLNA	12q24.31	0.161147	15130.9	103079
PDGFC	4q32.1	0.161125	15238.9	103776
FAXC	6q16.2	0.161063	15542.3	105763
KLK10	19q13.41	0.161012	15797.8	107421
CNPY2	12q13.3	0.16096	16064.9	109197
RBM45	2q31.2	0.160931	1621.61	110143
WWC1	5q34	0.160858	16597	112646
CAD	2p23.3	0.160817	1681.64	114050
NKAP	Xq24	0.160779	17025.2	115424
MAMLD1	Xq28	0.160729	17297	11722.3
CEP83	12q22	0.160726	17316.4	11731.1
NSUN2	5p15.31	0.160706	17424.4	117999
NRBP1	2p23.3	0.160595	18056.2	122052
ARHGAP18	6q22.33	0.160524	18471.6	124813
ECHDC1	6q22.33	0.160508	18564.2	125346
GFOD2	16q22.1	0.16049	18670.2	125969
C12ORF49	12q24.22	0.160468	18802.7	126816
RAI14	5p13.2	0.160383	1932.29	130132
THRAP3	1p34.3	0.160278	1997.67	134436
MRPL11	11q13.2	0.160193	20530	138058
OFD1	Xp22.2	0.160119	21018.3	14118.6
IGF2R	6q25.3	0.160005	21790.2	14621
DNTTIP1	20q13.12	0.159927	2234.38	149792
CRNDE	16q12.2	0.159771	23480.9	157238
RPS15	19p13.3	0.15977	23485.4	157238
AOPEP	9q22.32	0.159736	2374	158884
MYL12B	18p11.31	0.159718	2388.01	159705
PHYHIPL	10q21.1	0.159689	240.995	16111.3
SOX10	22q13.1	0.159673	2421.82	16179
FAM178B	2q11.2	0.159673	24218.4	16179
EAPP	14q13.1	0.159624	24597.2	164260
CDK8	13q12.13	0.1596	24786.5	165463
CCDC167	6p21.2	0.159566	2505.44	167130
DCUN1D4	4q12	0.159494	25638.9	170842
XPNPEP1	10q25.1	0.159471	2582.54	171959
ZBTB11	3q12.3	0.159461	25909.8	17245.8
RBM28	7q32.1	0.159373	26643.9	177216
GSPT1	16p13.13	0.159327	27027.4	1795.7
OTP	5q14.1	0.159227	27904.4	18519.5
ZFP37	9q32	0.159216	28003.1	185783
PSMA5	1p13.3	0.159036	29641	196293
C1QL4	12q13.12	0.159002	29958.1	198321
COL8A2	1p34.3	0.158996	30020.4	198661
MTIF2	2p16.1	0.158993	30042.3	198.734
ARPC5L	9q33.3	0.158992	30053.7	198737
TRMT11	6q22.32	0.158904	3090.87	204244
ANKRD40	17q21.33	0.158864	31301.8	206691
ELOC	8q21.11	0.158777	32167.1	212022
MPC1	6q27	0.158758	3236.47	213248
ALG5	13q13.3	0.158756	32382.3	21328.7
RPL29	3p21.2	0.158753	3241.27	21341
BPGM	7q33	0.158747	32470.6	213714
KIF26B	1q44	0.158694	3302.27	21727
PI3	20q13.12	0.158641	33579	220771
HMGA1	6p21.31	0.158629	33712.5	22156.8
TMEM108	3q22.1	0.158587	3416.03	224350
ANKS1A	6p21.31	0.158502	35087.6	23027.5
SNAPC3	9p22.3	0.158449	356.82	234092
RAB6A	11q13.4	0.158364	3664.53	240239
SNW1	14q24.3	0.158349	3682	241298
TJP2	9q21.11	0.158323	3712.61	243217
IL37	2q14.1	0.158126	39501.2	258406
TNFAIP1	17q11.2	0.158043	4054.61	265051
CDV3	3q22.1	0.157981	4133.33	270101
GSDMC	8q24.21	0.157978	4137.75	270293
ERRFI1	1p36.23	0.157875	4273.86	278885
RPL39	Xq24	0.157814	4357.11	284013
CNBP	3q21.3	0.157809	4363.73	284.343
PNPLA8	7q31.1	0.157679	454.495	29583.4
MTERF3	8q22.1	0.15748	4837.73	31455.6
PRTFDC1	10p12.1	0.157477	4842.84	31477.6
NAB1	2q32.2	0.157451	4882.34	3171.18
RCAN1	21q22.12	0.157358	5025.42	32606.3
THBS3	1q22	0.157348	50409.9	32684.1
OTX1	2p15	0.157321	50849.1	329572
CCNG2	4q21.1	0.157241	5212.71	33773.6
TTL	2q14.1	0.157212	5260.11	340565
MMP12	11q22.2	0.157153	5358.72	346581
ORC1	1p32.3	0.157136	53867.1	34826.8
NDC1	1p32.3	0.157117	5418.76	350093
C21ORF91	21q21.1	0.157091	54636.6	352869
ZWINT	10q21.1	0.157033	5563.2	35904.4
CACHD1	1p31.3	0.157017	55920.9	36078
RAB20	13q34	0.15697	5674.68	36585.1
PSMD7	16q23.1	0.156948	5712.34	36814.9
SLC35F2	11q22.3	0.156923	57588.2	37088.3
CCDC59	12q21.31	0.156886	58244.1	37484.2
TMEM105	17q25.3	0.156859	5874.38	37792
MUC16	19p13.2	0.156837	5913.75	37992.3
KCMF1	2p11.2	0.156816	5952.52	3820.11
VAV2	9q34.2	0.156796	5991.58	38438.3
PRMT6	1p13.3	0.156705	61623.3	395059
NT5E	6q14.3	0.156601	636.673	40744.8
ISLR	15q24.1	0.156529	651.095	41638.7
THBS2	6q27	0.156514	6539.95	418095
PAX9	14q13.3	0.15648	661.026	42244.2
MAP4K4	2q11.2	0.156413	674.989	43121.4
ISOC1	5q23.3	0.156401	6774.76	432652
CCN6	6q21	0.156364	6852.5	43731.1
ATP5MF	7q22.1	0.156273	7050.41	449470
CAPN10	2q37.3	0.156185	7245.08	46171.9
WRB	21q22.2	0.156173	7272.83	46332.6
SPATS2L	2q33.1	0.156162	7297.12	464711
TTYH3	7p22.3	0.156116	7402.77	471275
MINPP1	10q23.2	0.156101	743.664	47294.5
URB2	1q42.13	0.155938	782.331	4970.09
RSRC1	3q25.32	0.155912	7887.27	5008.98
PAIP1	5p12	0.155906	7899.85	50152.3
CARD11	7p22.2	0.155844	8053.38	51091.4
PODXL2	3q21.3	0.155753	8284.16	525191
C11ORF80	11q13.2	0.155694	8438.62	53479.7
SCHIP1	3q25.32-q25.33	0.155658	8531.7	54043.7
TFG	3q12.2	0.155657	853.353	54043.7
ELK1	Xp11.23	0.155623	8625.98	545914
SMIM30	7q31.1	0.155563	8785.34	55561.4
CALN1	7q11.22	0.155546	8831.82	558361
FADS2	11q12.2	0.155457	9080.27	57386.9
PYCR1	17q25.3	0.155423	9174.41	5788.18
TANK	2q24.2	0.155403	923.285	58230.4
DAZAP1	19p13.3	0.155377	9307.15	58678.7
NCAPG2	7q36.3	0.155368	9331.84	58814.1
RASAL1	12q24.13	0.15534	9413.53	59308.5
COL22A1	8q24.23-q24.3	0.155297	9539.95	60084.3
POLR2D	2q14.3	0.155281	9587.21	60361.1
VAMP7	Xq28 and Yq12	0.15527	9619.53	60543.7
C1GALT1	7p22.1-p21.3	0.155182	9883.22	62139.1
MAGEH1	Xp11.21	0.15516	9950.33	62539.5
FAM131B	7q34	0.155036	103396	6496.35
CENPC	4q13.2	0.154992	104797	65821.5
RRN3	16p13.11	0.154926	106950	67081.8
SIX4	14q23.1	0.154856	109310	68538.5
DDX50	10q22.1	0.154846	109647	6872.58
SLC12A8	3q21.2	0.1548	111179	69662
SH3BP5L	1q44	0.154761	112523	70480.1
LRRTM4	2p12	0.154731	113576	71115.7
ZNF273	7q11.21	0.154661	116069	7257.71
SSRP1	11q12.1	0.154613	117777	7359.46
RNF24	20p13	0.154553	11997.7	74892.3
LCTL	15q22.31	0.154547	120204	75008.2
ZNF362	1p35.1	0.154519	121249	75609
PFKP	10p15.2	0.154503	121846	75955.3
ATAD3A	1p36.33	0.154496	12210.3	76063.7
ACAT2	6q25.3	0.154482	122636	76369.6
AHCY	20q11.22	0.154422	124894	77748.9
GBP1	1p22.2	0.154406	125527	78116.5
RCN2	15q24.3	0.154402	125656	78170.2
VDAC2	10q22.2	0.154362	127210	79109.8
UTP4	16q22.1	0.154262	131171	81490.4
SLC16A10	6q21	0.154261	131244	8150.75
FANCG	9p13.3	0.154257	131384	81566.9
EHMT2	6p21.33	0.154254	131520	81623.4
RPL21	13q12.2	0.154152	13569.7	84158.8
TIMELESS	12q13.3	0.153861	148335	91810.2
UBAP2	9p13.3	0.153788	15169.8	93764.5
SLC25A44	1q22	0.15372	154873	95662
MAP7D3	Xq26.3	0.153676	156952	96880.9
TRPM2	21q22.3	0.153618	15979.3	98567.5
CCDC58	3q21.1	0.153581	161609	99654.2
KLK12	19q13.41	0.153546	16330.6	100633
EIF4EBP1	8p11.23	0.153531	164101	1.01089e+06
ARL8B	3p26.1	0.153517	164783	101474
ZNF85	19p12	0.153476	16686	1.02719e+06
LAPTM4B	8q22.1	0.153473	167009	1.02776e+06
RPL35	9q33.3	0.153404	170574	1.04934e+06
RNF144B	6p22.3	0.153302	175939	1.08126e+06
RPLP2	11p15.5	0.153298	176188	1.08243e+06
ROPN1	3q21.1	0.153213	180805	1.10929e+06
CCNE2	8q22.1	0.153159	183765	1.12594e+06
TSTA3	8q24.3	0.153126	18562	113655
GLMN	1p22.1	0.153116	186205	1.13975e+06
PNMA8A	19q13.32	0.15301	192343	117574
IFT74	9p21.2	0.153	192893	1.17871e+06
ZNF12	7p22.1	0.1529	198868	12144.1
FAM89A	1q42.2	0.15288	200073	1.22096e+06
ADSL	22q13.1	0.152847	202070	1.23191e+06
PHF23	17p13.1	0.152837	20272.7	1.2355e+06
ZNF121	19p13.2	0.152748	208276	1.26805e+06
LSM14B	20q13.33	0.152611	21713.4	131890
ARID2	12q12	0.152558	22064	1.33975e+06
FBXO38	5q32	0.152545	221501	1.34409e+06
SPOCD1	1p35.2	0.152419	23010.4	1.39536e+06
KCNB2	8q21.11	0.152352	23482.6	1.42258e+06
CAVIN4	9q31.1	0.152283	239768	145108
SNORA65	9q33.3	0.15228	240032	14522
DCUN1D5	11q22.3	0.152261	241438	1.46022e+06
GATAD2A	19p13.11	0.152198	246058	1.48718e+06
PSMD12	17q24.2	0.152158	24901.8	1.50456e+06
EIF4A3	17q25.3	0.152122	251763	152065
NLN	5q12.3	0.152104	253154	1.52855e+06
HCG18	6p22.1	0.152084	25472.1	1.5372e+06
ZNF354A	5q35.3	0.152083	254755	1.5372e+06
TIPIN	15q22.31	0.152073	255546	1.54146e+06
EN1	2q14.2	0.152068	255959	1.54344e+06
RPL8	8q24.3	0.152012	260266	1.56838e+06
UPF3B	Xq24	0.152008	260585	1.56978e+06
KCTD17	22q12.3	0.151998	261423	157431
NR2C2	3p25.1	0.151947	265490	15972.2
SGCE	7q21.3	0.151873	271440	163248
DDX39A	19p13.12	0.151821	275737	1.65741e+06
TOMM22	22q13.1	0.151821	27578.5	1.65741e+06
USP38	4q31.21	0.151815	276273	1.65936e+06
PLEKHG1	6q25.1	0.151776	279489	1.67813e+06
SLC39A7	6p21.32	0.151752	281547	1.68993e+06
AKR1B15	7q33	0.15174	282602	1.69571e+06
DDA1	19p13.11	0.151734	283097	1.69756e+06
ATL3	11q13.1	0.151692	28674.1	1.71884e+06
FAM89B	11q13.1	0.151685	287331	1.72182e+06
INTS2	17q23.2	0.151675	288137	1.72608e+06
RGS2	1q31.2	0.151667	288896	1.73006e+06
TUBB2B	6p25.2	0.151499	303828	181650
DROSHA	5p13.3	0.151494	30434.1	1.81868e+06
CLK1	2q33.1	0.151493	30439	1.81868e+06
NUP85	17q25.1	0.151456	307841	1.83869e+06
TLK1	2q31.1	0.151441	30923.9	1.84602e+06
WDR11	10q26.12	0.151441	309270	1.84602e+06
CDC42SE1	1q21.3	0.151425	310723	1.85409e+06
EDARADD	1q42.3-q43	0.151411	31201	1.86116e+06
BMPR2	2q33.1-q33.2	0.151404	31270.2	1.86346e+06
KLHL25	15q25.3	0.151273	32528.4	1.93718e+06
IRX4	5p15.33	0.151259	326665	1.94477e+06
PBRM1	3p21.1	0.151154	33710.4	200626
SCAI	9q33.3	0.15111	34159.1	203165
SRSF12	6q15	0.151103	34229.3	203450
POC1A	3p21.2	0.151047	348160	2.06869e+06
NNMT	11q23.2	0.15103	34990.7	207772
ASB10	7q36.1	0.150988	35435.5	2.10345e+06
RPL7A	9q34.2	0.150886	36541.5	216558
ERI3	1p34.1	0.150821	37253.2	2.20633e+06
KCTD1	18q11.2	0.1508	37488.1	2.21881e+06
POLR2B	4q12	0.150767	378599	224008
SLC7A1	13q12.3	0.150754	380175	2.24868e+06
CNIH3	1q42.12	0.150728	383125	226320
RND3	2q23.3	0.150693	38713.2	2.28468e+06
SDHD	11q23.1	0.150693	38713.6	2.28468e+06
TMEM164	Xq23	0.150657	39136.4	2.30814e+06
WDR75	2q32.2	0.150517	408089	2.40368e+06
ZNF761	19q13.42	0.150489	411543	2.42245e+06
MAP3K21	1q42.2	0.150481	412488	2.42724e+06
IPO9	1q32.1	0.150406	421922	248195
FBXO28	1q42.11	0.15039	42394.2	249223
SEPTIN7P9	10p11.1	0.150365	42706.3	250896
SLC15A2	3q13.33	0.150294	43617.6	2.56003e+06
GNB4	3q26.33	0.150267	439815	258056
NPTN	15q24.1	0.150036	47109.8	2.76145e+06
MCM2	3q21.3	0.150013	47436.5	277970
TRAPPC6B	14q21.1	0.149983	478624	280286
SRSF2	17q25.1	0.14988	493543	2.88653e+06
UBE2I	16p13.3	0.149808	504332	294775
E2F5	8q21.2	0.149733	51562.3	3.00893e+06
ACTA1	1q42.13	0.149684	5231.96	305214
MFSD2A	1p34.2	0.149673	52499.3	30616.5
MIA	19q13.2	0.149589	538194	313764
NACA	12q13.3	0.149503	55213.7	321687
ADAM19	5q33.3	0.149456	560000	326060
TGDS	13q32.1	0.14945	56098.6	3.2653e+06
NINJ2	12p13.33	0.149422	56562.8	3.29127e+06
SAV1	14q22.1	0.149239	5972.3	3.47073e+06
RBM25	14q24.2	0.149029	63553.2	3.68512e+06
CENPL	1q25.1	0.148897	66089.3	382974
CAP1	1p34.2	0.148855	66924	3.87565e+06
KNCN	1p33	0.148674	70609.7	4.08263e+06
SP6	17q21.32	0.148665	70794.1	40919.9
EHBP1	2p15	0.148648	71145.8	4.11102e+06
NAA10	Xq28	0.148641	71291.8	4.11815e+06
ARHGEF19	1p36.13	0.148577	72662.2	4.19069e+06
LRP11	6q25.1	0.148566	72885.9	420227
FAM76A	1p35.3	0.148491	74521.8	429523
MT1F	16q13	0.148481	74739.5	4.30371e+06
PPM1D	17q23.2	0.148407	76391.6	4.39745e+06
CSTF2	Xq22.1	0.148361	77448.6	4.45549e+06
ZNF35	3p21.31	0.148343	77855.8	447610
NARF	17q25.3	0.14828	79314.5	455709
ONECUT2	18q21.31	0.148161	82144.2	470931
PKIA	8q21.13	0.148122	83094.9	476232
CBL	11q23.3	0.148111	83369.3	477655
SMARCD2	17q23.3	0.148025	85496.2	489227
YEATS4	12q15	0.148002	86084.1	492437
TOMM6	6p21.1	0.147987	86470.6	49449.3
TMEM184C	4q31.23	0.147949	8743.73	499865
SDHC	1q23.3	0.147948	87466.5	499875
FNDC4	2p23.3	0.147932	87872.2	502036
MMP10	11q22.2	0.147892	88919.7	507863
BTBD3	20p12.2	0.147861	89726.9	51231.3
WDFY1	2q36.1	0.147836	9039.5	515966
B3GNT5	3q27.1	0.14779	9160.47	522708
CEP128	14q31.1	0.147754	92577.7	527930
RHOV	15q15.1	0.147711	93758.9	534166
RFK	9q21.13	0.147647	95547.8	543849
MYRFL	12q15	0.147627	96109.2	546703
RHNO1	12p13.33	0.147603	96786.7	550386
SNX16	8q21.13	0.147594	97047.2	551695
STAG1	3q22.3	0.14754	98606.7	559864
SLURP1	8q24.3	0.147528	98954.8	561492
LGALS7	19q13.2	0.14751	99478.5	564288
TGFA	2p13.3	0.14742	1.0213e+06	578788
CYB5R2	11p15.4	0.147404	1.02611e+06	58133.4
TAF13	1p13.3	0.147347	1.04344e+06	590970
GNRH2	20p13	0.147235	1.07822e+06	609909
TRPC6	11q22.1	0.147201	1.08889e+06	615566
GSTA1	6p12.2	0.147171	109852	620816
DNAH14	1q42.12	0.146989	1.15857e+06	653947
RNASEH2A	19p13.13	0.146953	1.17089e+06	660491
FAM118B	11q24.2	0.146939	1.17548e+06	662877
FLJ41455	9q12	0.146806	1.22211e+06	688749
COL13A1	10q22.1	0.146801	122387	689525
AKAP5	14q23.3	0.146783	1.23046e+06	693026
PDE4B	1p31.3	0.146763	1.23766e+06	696864
EDN2	1p34.2	0.146714	1.25531e+06	706150
ZNF562	19p13.2	0.146693	1.26332e+06	710436
TMEM33	4p13	0.146638	1.28354e+06	721365
RMDN1	8q21.3	0.146624	1.28876e+06	723851
RPS10	6p21.31	0.146609	129452	726866
TGM7	15q15.2-q15.3	0.146522	132760	745210
MTRNR2L1	17p11.2	0.146497	133752	75006.6
STAC2	17q12	0.14645	1.35577e+06	759855
GLIS3	9p24.2	0.146393	1.37865e+06	772207
TTLL4	2q35	0.146339	140045	784176
SNAPC5	15q22.31	0.146308	1.41297e+06	790942
[truncated: 16,273 more rows]

## Sheet: SOX4 co-expressed TCGA
Genes Co-expressed with SOX4 in TCGA
Correlated Gene	Cytoband	Spearman's Correlation	p-Value	q-Value
MEX3A	1q22	0.597508	4.04285e-65	8.1427e-61
CASC15	6p22.3	0.561067	7.50102e-54	7.5539e-50
E2F3	6p22.3	0.490834	1.07514e-34	7.21811e-32
DNMT3A	2p23.3	0.484497	2.95384e-34	1.48733e-31
SBK1	16p12.1	0.473267	8.86045e-33	3.56917e-27
TET3	2p13.1	0.460019	5.6713e-29	1.90376e-25
HDAC2	6q21	0.458873	9.78935e-30	2.81667e-24
GPC2	7q22.1	0.456274	3.34889e-27	8.43124e-25
MEX3B	15q25.2	0.445891	4.10809e-26	9.19346e-23
NFYA	6p21.1	0.442804	1.66223e-24	3.34789e-21
CDKAL1	6p22.3	0.440549	4.57435e-26	8.37564e-22
DSC2	18q12.1	0.439842	6.2751e-24	1.05322e-20
TMEFF1	9q31.1	0.435069	5.18757e-23	8.03714e-21
YWHAQ	2p25.1	0.429402	6.10253e-24	8.77936e-20
ZNF184	6p22.1	0.428769	8.01507e-23	1.07621e-18
TEAD2	19q13.33	0.427832	1.1985e-21	1.50869e-18
SINHCAF	12p11.21	0.426149	2.45978e-23	2.91426e-18
KLHL24	3q27.1	0.424888	4.20613e-22	4.70642e-19
DBN1	5q35.3	0.422709	1.05687e-20	1.12033e-19
BEND3	6q21	0.420929	2.23172e-21	2.24745e-17
ZNF124	1q44	0.412767	6.49778e-21	6.23199e-17
TES	7q31.2	0.410215	1.82987e-19	1.67525e-17
SYNCRIP	6q14.3	0.40386	2.31827e-17	2.0301e-14
MED20	6p21.1	0.403505	2.66707e-17	2.23823e-14
TET1	10q21.3	0.402991	3.2661e-18	2.6313e-15
ACTL6A	3q26.33	0.402259	4.3564e-18	3.24972e-15
ZFP69B	1p34.2	0.401569	5.71357e-18	4.10989e-14
VASH2	1q32.3	0.396703	3.79147e-16	2.63324e-13
MEX3C	18q21.2	0.395398	6.26443e-17	4.20573e-14
DRAXIN	1p36.22	0.393133	1.48989e-15	9.67998e-14
ZNF146	19q13.12	0.390648	3.82482e-16	2.40737e-12
KHDRBS1	1p35.2	0.383406	5.70136e-14	3.28089e-12
TUBB	6p21.33	0.382395	8.26968e-15	4.62666e-13
TIA1	2p13.3	0.381132	1.31362e-13	7.15073e-12
KDM5B	1q32.1	0.380216	1.83516e-13	9.72684e-12
YES1	18p11.32	0.372359	3.09153e-12	1.48544e-09
TMTC4	13q32.3	0.372263	3.19797e-12	1.49791e-09
CEP170	1q43	0.371286	4.51955e-13	2.06882e-09
DESI2	1q44	0.370476	6.01262e-13	2.69112e-09
TMSB15B	Xq22.2	0.370154	6.7353e-13	2.94904e-09
AFAP1	4p16.1	0.369722	7.84024e-14	3.35979e-09
PRIM2	6p11.2	0.369624	8.11445e-13	3.40486e-10
PROSER1	13q13.3	0.369103	9.74056e-13	3.89893e-09
ZNF93	19p12	0.369069	9.85786e-13	3.89893e-09
ZNF532	18q21.32	0.369065	9.87267e-14	3.89893e-09
CASP2	7q34	0.368549	1.1827e-11	4.5809e-10
ZBED4	22q13.33	0.368271	1.30342e-11	4.95323e-09
TP53BP2	1q41	0.367392	1.77121e-11	6.38022e-10
CCNJ	10q24.1	0.367357	1.79334e-11	6.38022e-10
ZSWIM4	19p13.13-p13.12	0.367337	1.80563e-11	6.38022e-10
RNF24	20p13	0.364602	4.65992e-11	1.54797e-08
TBPL1	6q23.2	0.364584	4.68825e-11	1.54797e-08
STMN1	1p36.11	0.363788	6.16757e-13	2.00356e-09
YEATS2	3q27.1	0.363329	7.22243e-12	2.309e-08
GTF3C2	2p23.3	0.363271	7.36688e-12	2.31838e-09
ADAM17	2p25.1	0.362163	1.07702e-10	3.2867e-09
SMIM13	6p24.2	0.360368	1.9858e-10	5.89634e-09
ATAT1	6p21.33	0.359574	2.60065e-10	7.59127e-10
MAP4K4	2q11.2	0.359135	3.01677e-10	8.6801e-09
IGSF3	1p13.1	0.358973	3.18705e-11	9.04089e-09
PAK1IP1	6p24.2	0.35822	4.11028e-10	1.14979e-07
NHSL1	6q24.1	0.357034	6.12557e-12	1.66723e-07
CBFB	16q22.1	0.356768	6.69833e-11	1.79881e-07
IVNS1ABP	1q25.3	0.356169	8.18801e-11	2.16993e-08
PPP1CB	2p23.2	0.355978	8.72729e-11	2.25354e-08
SPAST	2p22.3	0.355354	1.07507e-10	2.74088e-09
CBX2	17q25.3	0.354424	1.46566e-09	3.64443e-08
SMARCD1	12q13.12	0.35433	1.51233e-09	3.71463e-08
COMMD2	3q25.1	0.354291	1.53223e-10	3.71814e-08
YPEL1	22q11.21-q11.22	0.354243	1.55674e-09	3.73265e-08
RCC2	1p36.13	0.353637	1.90411e-09	4.45937e-08
MYO10	5p15.1	0.351506	3.85051e-10	8.71382e-09
TTK	6q14.1	0.351463	3.90577e-09	8.74069e-08
CCDC138	2q13	0.351344	4.0614e-09	8.98908e-08
CCNJL	5q33.3	0.350953	4.61831e-10	1.00019e-06
PTK7	6p21.1	0.350232	5.85052e-10	1.24037e-06
SFPQ	1p34.3	0.349752	6.84804e-10	1.43673e-07
TAF11	6p21.31	0.348361	1.07824e-08	2.216e-07
FANCC	9q22.32	0.348321	1.09234e-08	2.2223e-06
FNBP1L	1p22.1	0.348201	1.13594e-08	2.2879e-06
CHML	1q43	0.34774	1.31957e-08	2.58546e-07
RTKN2	10q21.2	0.344824	3.38533e-09	6.37233e-06
ZNF260	19q13.12	0.34314	5.80724e-09	1.06331e-06
GPR161	1q24.2	0.342765	6.54515e-08	1.18762e-05
ULBP1	6q25.1	0.341843	8.77771e-09	1.5785e-05
OTX1	2p15	0.341553	9.62615e-09	1.67138e-06
CTTNBP2NL	1p13.2	0.341035	1.1345e-07	1.92017e-05
KIF3C	2p23.3	0.340107	1.52188e-07	2.55435e-06
ZNF286A	17p12	0.339652	1.75697e-09	2.92455e-06
PERP	6q23.3	0.339419	1.89091e-09	3.1217e-05
LRP12	8q22.3	0.339351	1.9318e-07	3.16328e-05
PALM2	9q31.3	0.338879	2.24133e-07	3.64053e-05
RSU1	10p13	0.338833	2.2739e-07	3.66388e-06
ZNF713	7p11.2	0.338668	2.39478e-08	3.82804e-06
MARCKSL1	1p35.1	0.338212	2.76356e-09	4.3148e-06
XPO5	6p21.1	0.337112	3.90019e-08	5.92034e-06
RAP2A	13q32.1	0.337104	3.90946e-08	5.92034e-06
SH3PXD2B	5q35.1	0.336249	5.10586e-08	7.61756e-06
KDM1B	6p22.3	0.336102	5.34397e-08	7.91418e-06
CD24	6q21	0.336037	5.45418e-08	8.01844e-06
KLF5	13q22.1	0.33586	5.76347e-09	8.37006e-06
LIN9	1q42.12	0.335852	5.77647e-08	8.37006e-06
KIF20A	5q31.2	0.335666	6.12194e-08	8.80728e-06
ADGRA3	4p15.2	0.334485	8.83009e-08	0.000124368
NCS1	9q34.11	0.334161	9.7606e-08	0.00013652
TUBA1A	12q13.12	0.333855	1.07289e-07	0.000149028
TDG	12q23.3	0.333803	1.09015e-06	0.000150388
CYP27C1	2q14.3	0.333354	1.25191e-06	0.000170369
ZNF711	Xq21.1	0.332463	1.64714e-06	2.21167e-05
SGO2	2q33.1	0.332392	1.68309e-06	2.24498e-05
H2BFXP	Xq22.2	0.33147	2.23294e-06	2.93946e-05
SRPK1	6p21.31	0.331225	2.40672e-06	3.14765e-06
SLC2A12	6q23.2	0.33117	2.44785e-07	3.18078e-06
NT5C2	10q24.32-q24.33	0.330664	2.85735e-07	3.6891e-05
TUBB3	16q24.3	0.330561	2.94856e-06	3.78261e-05
PTPRK	6q22.33	0.329745	3.78026e-06	4.75863e-05
PTMA	2q37.1	0.329478	4.09988e-06	0.000512892
DSG2	18q12.1	0.32864	5.28542e-07	6.49108e-05
NCK2	2q12.2	0.328468	5.5679e-07	6.79656e-05
CENPF	1q41	0.328334	5.79889e-07	6.99375e-06
PHF6	Xq26.2	0.328303	5.85355e-07	7.01764e-05
BAZ1A	14q13.1-q13.2	0.327905	6.60264e-07	7.86887e-05
KANSL1L	2q34	0.327073	8.4849e-07	9.99383e-05
ATL2	2p22.2-p22.1	0.32632	1.06412e-05	0.00122471
SEPHS1	10p13	0.32571	1.27761e-06	0.00145381
FAT1	4q35.2	0.324991	1.58447e-05	0.000179286
ZNF670	1q44	0.324761	1.69713e-05	0.0019096
CDK2AP1	12q24.31	0.324458	1.85773e-05	0.00206721
UBE2E3	2q31.3	0.323709	2.32181e-06	0.000255539
ILF2	1q21.3	0.322969	2.89278e-05	0.00313331
GOPC	6q22.1	0.322968	2.89358e-06	0.00313331
KDM1A	1p36.12	0.322707	3.12587e-05	0.000336674
FBXO11	2p16.3	0.322328	3.49749e-06	0.00372713
KLHL7	7p15.3	0.322035	3.8141e-05	0.000404314
MSANTD3	9q31.1	0.32197	3.88818e-05	0.000410009
CAVIN4	9q31.1	0.321345	4.67454e-06	0.000487824
RFWD3	16q23.1	0.32132	4.70907e-06	0.000488894
FAM171A2	17q21.31	0.320871	5.37481e-05	5.55149e-05
CIP2A	3q13.13	0.320732	5.60002e-06	0.000575459
MEX3D	19p13.3	0.319694	7.59427e-06	0.000776427
C1ORF198	1q42.2	0.319002	9.29718e-06	0.00094573
TBC1D7	6p24.1	0.318313	0.000113675	0.00114476
FOXO3B	17p11.2	0.318228	0.000116531	0.0116769
TCF3	19p13.3	0.318057	0.000122497	0.0122139
ATAD2B	2p24.1-p23.3	0.317766	0.000133313	0.013162
ZNF280C	Xq26.1	0.317745	0.000134119	0.013177
PCDHB9	5q31.3	0.317131	1.60285e-05	0.0155207
PEX13	2p15	0.315308	2.71506e-05	0.00257943
MSH2	2p21-p16.3	0.315286	2.73279e-05	0.00258409
DLGAP5	14q22.3	0.315076	0.000290293	0.0273214
NONO	Xq13.1	0.314713	3.22228e-05	0.0030186
RFC3	13q13.2	0.31451	3.41585e-05	0.00318512
LRRC40	1p31.1	0.314398	3.52713e-05	0.00327373
SKP2	5p13.2	0.313924	4.04154e-05	0.0373397
FAM83B	6p12.1	0.313837	0.000414281	0.00381006
PRKCI	3q26.2	0.313768	0.000422572	0.00386513
CASP8AP2	6q15	0.313756	4.24106e-05	0.00386513
DEK	6p22.3	0.313681	0.000433316	0.0393127
KIAA1549L	11p13	0.313254	4.89563e-05	0.00440191
WDHD1	14q22.2-q22.3	0.313129	5.07349e-05	0.00454156
STK38L	12p11.23	0.31271	5.71894e-05	0.00509668
NFIB	9p23-p22.3	0.312492	6.08557e-05	0.00537585
NUP153	6p22.3	0.312415	6.2199e-05	0.0544996
RIOK1	6p24.3	0.312413	6.22358e-05	0.0544996
DDX18	2q14.1	0.311883	7.23753e-05	0.00628324
GCNT2	6p24.3-p24.2	0.311474	8.12843e-05	0.00699635
EML4	2p21	0.309969	0.00124486	0.104907
KPNA4	3q25.33	0.3095	0.00014208	0.11874
OLFM2	19p13.2	0.308848	0.00170665	0.14204
JARID2	6p22.3	0.308542	0.00186007	0.153539
CARMIL1	6p22.2	0.307465	0.00251499	0.0205912
CDK19	6q21	0.307264	0.00266047	0.216942
PRKD3	2p22.2	0.307167	0.00273369	0.222013
FBXO5	6q25.2	0.306962	0.00289483	0.233744
SMURF2	17q23.3-q24.1	0.306954	0.00290135	0.233744
PGM2L1	11q13.4	0.306924	0.00292519	0.234726
DVL3	3q27.1	0.306575	0.00322415	0.256161
ABRACL	6q24.1	0.306554	0.00324319	0.256161
NREP	5q22.1	0.306247	0.00353256	0.276846
PRKX	Xp22.33	0.305711	0.000410057	0.0318878
ANLN	7p14.2	0.305365	0.000451317	0.346946
CPSF6	12q15	0.304837	0.000522478	0.0400123
TMSB10	2p11.2	0.304772	0.000531886	0.0405785
TMEM237	2q33.1	0.304758	0.000534019	0.405875
CENPW	6q22.32	0.30455	0.000565586	0.0042825
DNMT3B	20q11.21	0.304458	0.000580106	0.4376
FBLIM1	1p36.21	0.304317	0.00603238	0.0453351
MELK	9p13.2	0.304233	0.000617329	0.462217
CENPJ	13q12.12-q12.13	0.303704	0.000714438	0.00529026
DSP	6p24.3	0.303629	0.000729244	0.0538011
ENAH	1q42.12	0.303349	0.000787703	0.0579019
RBMX	Xq26.3	0.303177	0.000825823	0.0604833
CALU	7q32.1	0.302799	0.000916377	0.0666309
PTPN12	7q11.23	0.302628	0.000960277	0.068829
KIF14	1q32.1	0.302525	0.000987909	0.0703091
SPIN1	9q22.1	0.302505	9.93303e-05	0.0704441
EFNA4	1q21.3	0.302463	0.0100465	0.0709991
CAMSAP1	9q34.3	0.302022	0.00113388	0.0798515
STK38	6p21.31	0.301278	0.0138969	0.0968506
PAPSS1	4q25	0.30122	0.0141175	0.0980483
KIAA1841	2p15	0.301197	0.00142065	0.0983274
HIVEP1	6p24.1	0.300822	0.0157377	1.07448
ZNF695	1q44	0.300802	0.0158201	1.07646
TPM4	19p13.12-p13.11	0.300611	0.0016667	0.000112647
NUFIP1	13q14.12	0.300599	0.0167229	0.000112647
PLEKHA8P1	12q12	0.300312	0.01808	0.121383
ODF2L	1p22.3	0.299998	0.0196905	0.13132
SMARCC1	3p21.31	0.29991	0.00201675	1.33307
HCG18	6p22.1	0.299906	0.00201869	1.33307
FOXP4	6p21.1	0.299694	0.0213813	1.40732
LTBP1	2p22.3	0.299552	0.0222255	0.145812
SOX11	2p25.2	0.299309	0.023734	1.54701
PCDHB10	5q31.3	0.299212	0.0243701	1.58335
EYA2	20q13.12	0.298528	0.0293142	1.87434
TEX30	13q33.1	0.298109	0.0328257	2.08468
JADE3	Xp11.3	0.297986	0.0339357	2.14263
GRAMD2B	5q23.2	0.297943	0.0343314	2.16084
MTF2	1p22.1	0.297897	0.00347571	2.17404
CDC5L	6p21.1	0.297592	0.00037733	0.234562
CDCA4	14q32.33	0.297565	0.00380028	2.35512
ANKS1A	6p21.31	0.297378	0.00399702	0.24619
ZNF195	11p15.4	0.297266	0.000411844	0.252126
SKA3	13q12.11	0.297038	0.00437888	0.266457
SUV39H2	10p13	0.297038	0.00437899	0.266457
CHRNA5	15q25.1	0.29701	0.00441182	2.67646
BTBD3	20p12.2	0.296996	0.0442791	0.267815
ULBP2	6q25.1	0.296326	0.053	3.18649
HJURP	2q37.1	0.296063	0.00568658	3.39862
CLIC4	1p36.11	0.295891	0.0595429	3.54809
BUB1	2q13	0.295747	0.00618744	0.366533
BLM	15q26.1	0.295531	0.00655479	3.86024
PREP	6q21	0.295011	0.00752924	4.38284
TMEM123	11q22.2	0.294994	0.00756313	4.38988
PSME4	2p16.2	0.294928	0.00769657	0.44545
HMGB1	13q12.3	0.294801	0.00796146	0.459461
EHBP1	2p15	0.29442	0.00881214	0.050422
ZSCAN9	6p22.1	0.294321	0.00904646	0.516161
MPZL1	1q24.2	0.294179	0.009394	0.534476
TNFRSF21	6p12.3	0.293905	0.101016	0.572161
ZNF74	22q11.21	0.293883	0.10162	0.573311
MMS22L	6q16.1	0.293393	0.115682	0.645416
PRR11	17q22	0.293253	0.120064	0.664341
AMER1	Xq11.2	0.292982	0.128984	0.707864
SHC4	15q21.1	0.292922	0.131038	0.717182
LCLAT1	2p23.1	0.29268	0.139664	0.0762325
ANP32E	1q21.2	0.292489	0.0146888	0.797432
CEP78	9q21.2	0.2923	0.0154392	0.835918
ULBP3	6q25.1	0.291942	0.169646	0.91604
NUS1	6q22.1	0.291785	0.176807	0.952159
SRSF3	6p21.31-p21.2	0.291655	0.182954	0.982633
BICD1	12p11.21	0.291289	0.20142	10.7893
RNF144A	2p25.1	0.291014	0.216498	11.5663
CDH2	18q12.1	0.290739	0.232647	12.3962
ZSCAN16	6p22.1	0.290702	0.0234902	12.4833
CCDC14	3q21.1	0.290474	0.249362	1.32168
TICRR	15q26.1	0.290461	0.250197	13.2263
EZH2	7q36.1	0.290422	0.0252808	13.3293
ASF1A	6q22.31	0.290369	0.256314	13.4789
NOL10	2p25.1	0.290019	0.280889	14.6186
RNF182	6p23	0.289974	0.0284183	1.4714
GINS3	16q21	0.289809	0.029672	15.2845
C4ORF46	4q32.1	0.289417	0.0328641	16.8856
BUB1B	15q15.1	0.289231	0.34492	17.6321
ZNF669	1q44	0.28917	0.035047	17.8664
VANGL2	1q23.2	0.289161	0.0351279	17.8664
PELI1	2p14	0.289053	0.361258	1.83277
XRCC5	2q35	0.288966	0.369551	18.7013
PPP3R1	2p14	0.288821	0.38367	19.3188
ACTR3	2q14.1	0.288767	0.0389139	19.5452
KCMF1	2p11.2	0.287649	0.520028	2.57344
PRRC2A	6p21.33	0.287524	0.0536993	26.5088
DYRK2	12q15	0.287401	0.554337	2.72981
GPN1	2p23.3	0.287301	0.056893	27.9483
TTYH3	7p22.3	0.287221	0.00580725	28.4584
STON1	2p16.3	0.286684	0.00667113	3.24549
ITGB1	10p11.22	0.28657	0.0686951	3.33395
VGLL4	3p25.3-p25.2	0.286058	0.0783584	3.75766
PLK4	4q28.1	0.285978	0.00800023	3.81831
BACH1	21q21.3	0.285258	0.0962094	4.58098
MPHOSPH10	2p13.3	0.285035	1.01866	4.82748
MAP4K5	14q22.1	0.285007	1.02601	48.5093
USP49	6p21.1	0.284562	0.011496	0.54017
PPARD	6p21.31	0.284559	1.15055	0.54017
NUDT15	13q14.2	0.284549	1.15355	5.40317
ZNF462	9q31.2	0.284338	1.21753	56.7644
USP6NL	10p14	0.284216	0.125588	5.82034
CTCFL	20q13.31	0.284212	1.25706	5.82034
KIFC1	6p21.32	0.284066	1.30497	6.01898
TEAD3	6p21.31	0.284043	1.31241	6.035
SMAP1	6q13	0.283647	0.145194	6.6258
KPNA3	13q14.2	0.283323	1.57657	7.152
CTSV	9q22.33	0.283323	0.157663	7.152
GPM6B	Xp22.2	0.283222	1.61756	7.32116
NOL4	18q12.1	0.282975	1.72222	0.77427
SLC15A2	3q13.33	0.282913	0.174958	7.84818
MAP3K7	6q15	0.282632	0.187862	8.38963
ZSCAN2	15q25.2	0.282101	2.14945	9.53569
EPCAM	2p21	0.28204	2.18242	9.63952
TPP2	13q33.1	0.281885	2.26986	9.98195
HOMER1	5q14.1	0.281776	2.33312	102.378
POGK	1q24.1	0.281404	0.256312	111.74
NUP160	11p11.2	0.281203	2.69608	117.03
RNGTT	6q15	0.281036	2.81162	121.521
USB1	16q21	0.280883	0.292209	125.204
PABPC4L	4q28.3	0.280877	0.292664	125.204
LBR	1q42.12	0.280875	0.292791	125.204
CMTM1	16q21	0.280787	2.99385	127.752
KIF18A	11p14.1	0.280749	0.0302286	128.446
F11R	1q23.3	0.280608	3.13168	13.2511
RBMS1	2q24.2	0.280021	0.03629	15.2274
WWTR1	3q25.1	0.279967	0.367843	15.4028
PXDN	2p25.3	0.279833	0.38039	158.951
CDK8	13q12.13	0.279712	0.392129	163.179
ATP11C	Xq27.1	0.279697	3.93616	163.46
DCBLD1	6q22.1	0.279524	4.11042	1.70346
EXO1	1q43	0.279504	4.13045	170.824
DZIP1	13q32.1	0.279421	4.21717	173.791
MOSPD1	Xq26.3	0.279419	0.0421945	173.791
SEPTIN3	22q13.2	0.279334	0.430997	177.157
SET	9q34.11	0.278966	0.472607	193.079
PAPOLG	2p16.1	0.278878	0.483032	19.6938
CPSF3	2p25.1	0.278597	0.518091	210.805
PAIP1	5p12	0.278489	0.532237	21.569
C5ORF46	5q32	0.278233	0.567253	22.9419
NUP93	16q13	0.278218	0.569471	229.854
SOSTDC1	7p21.2	0.278205	0.571252	230.112
TCF7L2	10q25.2-q25.3	0.277962	0.606889	243.493
FAM83D	20q11.23	0.277777	0.635476	253.951
CLASP1	2q14.2-q14.3	0.277753	0.639292	254.97
MCU	10q22.1	0.277564	0.669915	26.6655
MINAR1	15q25.1	0.277546	0.672967	26.7342
CKAP2	13q14.3	0.277385	0.70043	27.7704
CDCA7	2q31.1	0.277251	0.724089	2.8652
GRHL1	2p25.1	0.277001	0.077046	30.2492
HNRNPLL	2p22.1	0.276968	0.77672	3.04356
MTFR2	6q23.3	0.276882	0.793359	30.9671
GABBR2	9q22.33	0.276852	0.799268	311.374
VTA1	6q24.1-q24.2	0.276623	0.845968	327.666
C1ORF112	1q24.2	0.276561	0.858982	332.068
MMP1	11q22.2	0.276539	0.863768	33.3279
GTSE1	22q13.31	0.276281	0.920626	35.3861
TGFB2	1q41	0.276076	0.968298	371.476
CENPI	Xq22.1	0.275877	10.1713	38.726
FRK	6q22.1	0.27584	10.265	390.088
CNIH2	11q13.2	0.275385	11.4803	433.819
C6ORF62	6p22.3	0.275325	11.6509	436.985
ECT2	3q26.31	0.275057	12.4461	464.218
PDE7A	8q13.1	0.275024	12.5459	466.416
TRIM24	7q33-q34	0.275023	12.5514	466.416
TUT4	1p32.3	0.274914	12.8891	477.897
TOP1	20q12	0.274909	12.9078	477.897
NCAPH	2q11.2	0.274663	1.37104	504.441
IGSF9	1q23.2	0.274658	1.37249	504.441
FAM98A	2p22.3	0.274585	1.39742	5.12667
DIAPH3	13q21.2	0.274563	1.40519	51.3647
CENPA	2p23.3	0.274499	14.2739	51.9874
FOLH1	11p11.12	0.274434	14.5019	52.7225
WDCP	2p23.3	0.274393	14.6471	53.1543
HSF2	6q22.31	0.274155	15.5294	56.0532
HAUS6	9p22.1	0.274136	15.6011	562.113
TRDMT1	10p13	0.273802	16.9298	60.5655
SRSF10	1p36.11	0.273605	17.7636	63.3232
MCM10	10p13	0.273567	1.79288	63.6868
STIL	1p33	0.273543	1.80323	6.39417
ASPM	1q31.3	0.27347	18.3566	64.9771
FOXO3	6q21	0.273397	18.6888	6.60371
CDK2	12q13.2	0.272956	2.08093	73.4009
TPTEP2	22q13.1	0.272578	22.8147	80.3341
ACTR2	2p14	0.272466	2.34488	82.3953
ZFP1	16q23.1	0.272334	24.2114	84.8073
MDC1	6p21.33	0.27221	24.9504	87.093
CHST3	10q22.1	0.27216	25.2546	87.9855
RAB23	6p12.1-p11.2	0.27212	25.5013	88.5555
TCP1	6q25.3	0.272003	2.62354	90.9478
RRP1B	21q22.3	0.271951	2.65694	91.9331
WDR12	2q33.2	0.271945	26.6109	91.9331
MLLT11	1q21.3	0.271458	29.9433	1020.45
DCLK2	4q31.23-q31.3	0.271405	30.3303	1031.9
SUPT20H	13q13.3	0.271177	3.20497	1084.9
PRICKLE1	12q12	0.270998	3.34642	1130.88
TIGD2	4q22.1	0.27036	39.0362	1306.03
XPO1	2p15	0.270353	3.91053	1306.17
TPX2	20q11.21	0.270254	40.0452	1335.35
MKI67	10q26.2	0.270196	4.06139	1352.07
HNRNPU	1q44	0.270169	4.08775	135.86
SMNDC1	10q25.2	0.27015	4.10577	1362.35
CD276	15q24.1	0.270017	4.23982	1402.2
IPO9	1q32.1	0.269953	4.30551	1421.6
ARPC5	1q25.3	0.269804	44.623	146.918
DNA2	10q21.3	0.269803	4.46422	146.918
MCM3	6p12.2	0.269724	4.54887	1490.63
TFDP1	13q34	0.269722	4.5517	1490.63
CKAP2L	2q14.1	0.269717	4.55656	1490.63
HNRNPA3P1	10q11.21	0.269715	4.559	1490.63
GTPBP8	3q13.2	0.269579	4.71068	1535.24
UBE2D1	10q21.1	0.269425	4.88835	1590.57
DCBLD2	3q12.1|3	0.269375	49.4664	160.694
MORC2	22q12.2	0.269154	0.521711	168.935
NCOA7	6q22.31-q22.32	0.269138	0.523676	1693
CEP55	10q23.33	0.269048	5.35067	172.153
AGPAT4	6q26	0.268705	58.0847	1859.91
CENPL	1q25.1	0.268684	5.83834	1860.15
FBXO45	3q29	0.268678	58.4615	1860.15
TEX10	9q31.1	0.268596	5.9625	1888.22
KATNA1	6q25.1	0.268173	6.59769	2076.31
KIDINS220	2p25.1	0.268026	68.3259	2146.88
ATP2C1	3q22.1	0.268001	6.87286	2156.17
NCAPD2	12p13.31	0.267972	69.2058	2167.69
GAREM1	18q12.1	0.267966	6.93117	2167.69
XRCC2	7q36.1	0.267956	6.94726	2167.69
FIGNL1	7p12.2	0.267953	6.95262	2167.69
ZWILCH	15q22.31	0.267909	0.70258	2187.12
PLCG1	20q12	0.267868	7.09489	2205.22
POGLUT2	13q33.1	0.26779	0.722807	2243.15
C16ORF87	16q11.2	0.267781	7.24392	22.4461
BYSL	6p21.1	0.267371	7.98736	245.816
SMC6	2p24.2	0.267198	8.32308	254.981
PDSS1	10p12.1	0.267093	8.53221	2607.7
MSL3	Xp22.2	0.267033	8.65591	264.149
KALRN	3q21.1-q21.2	0.26697	8.78641	267.322
NECTIN4	1q23.3	0.266957	0.88125	267.711
TPGS2	18q12.2	0.266944	0.883982	267.769
EFS	14q11.2	0.266944	8.84098	267.769
PIMREG	17p13.2	0.266624	9.53768	2867.14
ZBTB5	9p13.2	0.266439	0.996725	2991.81
PPP4R3B	2p16.1	0.266415	100.242	3001.25
TMEM65	8q24.13	0.266413	100.285	3001.25
KLF11	2p25.1	0.266298	103.055	307.045
UBXN2A	2p23.3	0.266267	103.822	308.875
DCUN1D1	3q26.33	0.266064	108.924	321.207
SERBP1	1p31.3	0.265701	118.697	3479.87
KIAA0754	1p34.3	0.265633	120.599	3525.39
NLN	5q12.3	0.265421	126.802	3697.13
FBN2	5q23.3	0.265324	129.745	376.542
TMSB15A	Xq22.1	0.265139	135.536	392.78
BMT2	7q31.1	0.265105	136.633	3953.91
RNF219	13q31.1	0.265077	137.516	3973.75
DOCK7	1p31.3	0.264938	142.105	4094.63
DYNC1LI2	16q22.1	0.264806	146.597	421.199
JPT1	17q25.1	0.264686	150.804	4326.71
FOXD1	5q13.2	0.264553	155.582	44.5744
TIPRL	1q24.2	0.264527	156.552	4478.86
MSH6	2p16.3	0.26438	162.047	460.986
GTF2H4	6p21.33	0.264234	167.683	475.677
FNDC3B	3q26.31	0.26416	170.651	483.414
FAM72A	1q32.1	0.264127	171.982	485.966
NXN	17p13.3	0.264125	17.2034	485.966
PPP2R5D	6p21.1	0.263928	180.196	506.89
CENPO	2p23.3	0.26385	183.519	515.516
KIF11	10q23.33	0.263593	194.898	545.96
CCDC77	12p13.33	0.263538	197.432	552.288
PPP1R14C	6q25.1	0.263528	197.901	552.833
CWC22	2q31.3	0.263268	210.303	584.863
LOC729603	6q25.3	0.263268	21.0327	584.863
DLGAP4	20q11.23	0.263142	216.612	600.934
DHX9	1q25.3	0.263125	21.7465	602.47
SERPINB5	18q21.33	0.263005	22.3669	617.958
FAM222B	17q11.2	0.262996	22.4125	618.37
SEC63	6q21	0.262736	238.155	656.181
ENTPD7	10q24.2	0.262674	241.631	664.847
ANKRD36BP1	1q24.2	0.262521	25.0422	6.88098
AMD1	6q21	0.262397	257.764	70.5384
CEP57L1	6q21	0.26232	26.239	717.004
SIAH1	16q12.1	0.262315	26.2722	717.004
LRRC8D	1p22.2	0.262124	27.4674	748.607
ZFAND5	9q21.13	0.261935	2.87027	781.217
WDR43	2p23.2	0.261901	28.9295	785.27
TLE1	9q21.32	0.261848	292.921	794.041
CHD7	8q12.2	0.261617	30.9007	834.277
RASAL2	1q25.2	0.261468	31.989	861.352
INAVA	1q32.1	0.261403	32.4798	873.399
CORO1C	12q24.11	0.261168	34.3009	919.912
SRC	20q11.23	0.261124	34.6479	92.7983
AMMECR1	Xq23	0.261044	35.2997	944.186
HNRNPA3	2q31.2	0.260976	358.568	957.815
SMOX	20p13	0.260896	365.274	973.146
IWS1	2q14.3	0.260704	381.865	10146.6
PUM3	9p24.2	0.26069	38.3174	10168
E2F7	12q21.2	0.26061	39.0278	10329.3
CCT5	5p15.2	0.260575	39.3493	10400.7
CHST6	16q23.1	0.260568	39.41	10403.1
PDCL	9q33.2	0.260402	409.507	1078.15
GINS1	20p11.21	0.26039	41.0652	10797.6
KANK4	1p31.3	0.260274	421.82	11062.3
ZNF454	5q35.3	0.260064	44.2746	1156.6
CCNA2	4q27	0.259968	45.2668	11794.3
DONSON	21q22.11	0.259963	45.3245	11794.3
KHDRBS3	8q24.23	0.259938	455.843	11846.6
KIF23	15q23	0.259589	49.398	12739.1
ZCCHC14	16q24.2	0.259581	49.4956	12748
ELAVL2	9p21.3	0.259257	53.3197	13680.4
ZFP37	9q32	0.259128	549.257	1405.66
B4GALT5	20q13.13	0.259068	556.915	1421.65
DEPDC1B	5q12.1	0.259051	55.9044	14252.8
TBCCD1	3q27.3	0.25879	59.3646	15115.8
NOTCH3	19p13.12	0.258588	62.1761	15811.7
MFAP2	1p36.13	0.258395	64.9943	16507.6
SRSF1	17q22	0.258353	65.6127	16643.6
SLC6A14	Xq23	0.258209	67.8153	17159.1
SPDL1	5q35.1	0.25817	68.4277	17292.4
TMEM132A	11q12.2	0.258135	68.9728	17408.3
FARP1	13q32.2	0.258119	0.0692306	17451.5
GEN1	2p24.2	0.258099	69.5492	17509.9
SIKE1	1p13.2	0.257758	75.18	1888.03
DPH3P1	20q13.33	0.257691	76.3459	19134.2
AIF1L	9q34.12-q34.13	0.257585	78.2133	1956.32
MID1	Xp22.2	0.257531	7.91963	1973.31
KIF15	3p21.31	0.257527	79.2618	1973.31
ZNF738	19p12	0.257378	82.0046	20365.6
GLYATL2	11q12.1	0.25708	87.7679	21743.3
UGP2	2p15	0.256976	89.8616	2223.47
PACC1	1q32.3	0.256665	9.64513	23806.7
RAB10	2p23.3	0.256652	96.7536	23852.1
NUP107	12q15	0.256523	9.96247	24529.9
RPL7L1	6p21.1	0.256468	1008.83	247.791
SERPINH1	11q13.5	0.256459	1010.84	24798.2
FANCB	Xp22.2	0.256309	1045.91	25503.3
YY1	14q32.2	0.256136	1087.66	26425.2
LMNB1	5q23.2	0.256082	1101.15	26720.9
ABHD17B	9q21.13	0.255944	1136.28	27448.2
ETV6	12p13.2	0.255943	1136.58	27448.2
ACAT2	6q25.3	0.255595	1229.62	29553.5
SERTAD4	1q32.2	0.255521	1250.34	2997.99
DIRAS1	19p13.3	0.255282	1319.9	31535
HMGB1P1	20q13.31	0.255251	1329.17	3168.13
FZD7	2q33.1	0.255112	137.157	32614.9
ATG5	6q21	0.255086	1379.6	32767.2
KDM3A	2p11.2	0.254917	1433.44	33965.7
RNF122	8p12	0.254786	1476.47	3494.44
POLR2D	2q14.3	0.254754	1487.17	35156.2
RLF	1p34.2	0.254726	1496.56	35295.4
IQGAP3	1q22	0.254707	1503.01	3540.6
MLF1	3q25.32	0.25433	1636.16	3836.31
LRRC8B	1p22.2	0.254105	1721.03	4025.94
SAP130	2q14.3	0.254069	1735.03	4053.98
NCBP1	9q22.33	0.253937	1787.47	4152.42
TMEM158	3p21.31	0.25389	180.64	4191.55
ARL5B	10p12.31	0.253856	1820.37	4219.12
HEY2	6q22.31	0.253828	1831.72	4240.53
LMO7	13q22.2	0.25382	1834.89	4241.21
HS2ST1	1p22.3	0.253782	1850.6	42695.1
UHRF1	19p13.3	0.253705	188.286	433.897
MTMR2	11q21	0.253546	1951.24	4486.29
MPZL2	11q23.3	0.25353	1958.54	4497.95
SMARCB1	22q11.23|22q11	0.253315	2054.96	4692.62
INA	10q24.33	0.253241	2089.56	4766.23
PHACTR4	1p35.3	0.253083	2164.64	49207.7
MTSS2	16q22.1	0.253035	2187.97	4968.2
MBTD1	17q21.33	0.252906	2252.06	5090.77
ATOH7	10q21.3|10q21.3-q22.1	0.252731	2342.2	5270.87
JRKL	11q21	0.252719	234.834	5278.79
LOC148709	1q32.1	0.252298	257.973	5768.65
E2F8	11p15.1	0.252264	259.97	5804.95
ENOX2	Xq26.1	0.252047	2728.52	6052.33
NCAPG	4p15.31	0.251915	2809.83	6212.16
PROM1	4p15.32	0.251888	2826.9	62.4118
PIGA	Xp22.2	0.251885	282.915	62.4118
MCM6	2q21.3	0.251846	2853.52	6288.04
SMO	7q32.1	0.251816	2872.51	6322.79
COA7	1p32.3	0.251811	287.557	6322.79
FKBP7	2q31.2	0.25177	2902.26	63745.3
NUSAP1	15q15.1	0.251758	2910.28	6385.17
GALNT3	2q24.3	0.251728	2929.43	6413.22
APEX1	14q11.2	0.251583	3025.84	6617.1
MEMO1	2p22.3	0.251553	3045.66	6653.22
BORA	13q21.33	0.251161	3323.3	7236.18
MAGED4B	Xp11.22	0.251113	3358.74	7305.44
DUSP9	Xq28	0.251095	337.237	7327.18
AMMECR1L	2q14.3	0.250983	3457.16	7503.3
ZBTB8A	1p35.1	0.250745	3644.18	7898.35
EVA1A	2p12	0.250742	3647.02	7898.35
LANCL2	7p11.2	0.250229	4085.83	8782.58
SPRTN	1q42.2	0.250031	426.83	9135.79
DLG1	3q29	0.249971	432.484	9237.17
PRPF40A	2q23.3	0.249961	4334.49	9244.35
NFIL3	9q22.31	0.249956	433.948	9244.35
CXADR	21q21.1	0.249748	45.437	9653.44
TARDBP	1p36.22	0.24969	460.177	9766.51
ZNF519	18p11.21	0.249571	472.44	9997.33
GALNT1	18q12.2	0.24957	472.541	9997.33
DARS	2q21.3	0.249545	475.119	10041.3
ZFR	5p13.3	0.249439	486.34	102677
CCNB2	15q22.2	0.249001	535.594	112603
ZNF292	6q14.3	0.248886	549.279	115120
ZNF518B	4p16.1	0.248878	550.318	115218
TRIM26	6p22.1	0.248841	55.4803	11603.6
PRRC2C	1q24.3	0.248763	564.44	117929
NEK2	1q32.3	0.24871	570.993	11917.5
RAET1K	6q25.1	0.248644	579.342	120667
OPN3	1q43	0.248395	611.907	127187
SNAPC1	14q23.2	0.248333	620.2	128645
MRPS10	6p21.1	0.248321	621.9	128865
ZNF3	7q22.1	0.248301	624.689	1293.1
ENC1	5q13.3	0.248272	628.589	129984
CDCA2	8p21.2	0.248243	632.636	130686
MEAK7	16q24.1	0.248202	638.345	131731
CAMSAP2	1q32.1	0.248192	639.78	131892
TIAM2	6q25.2-q25.3	0.248106	651.879	134248
CA9	9p13.3	0.248008	666.012	1368.79
C5ORF34	5p12	0.247953	674.179	138353
CDC20	1p34.2	0.247829	692.706	141643
RIPK4	21q22.3	0.247759	703.4	143683
WASF1	6q21	0.247717	709.922	144869
MGC2889	3q29	0.247704	711.94	145133
GGH	8q12.3	0.247405	75.9974	154457
ABTB2	11p13	0.24733	77.242	156670
MAML2	11q21	0.246964	836.751	16920.7
SGO1	3p24.3	0.246931	842.827	170094
GMNN	6p22.3	0.24689	850.386	171448
ADGRG1	16q21	0.246816	864.052	174029
GOLGA2P7	15q25.2	0.246684	889.389	178953
QSER1	11p13	0.246599	905.873	181906
PRPF38A	1p32.3	0.246571	911.512	182856
LSM2	6p21.33	0.246538	91.7947	183964
ERC2	3p14.3	0.246506	924.483	184906
DEPDC1	1p31.3	0.246361	9.53968	190614
ZNF8	19q13.43	0.246278	971.525	193738
ATP11B	3q26.33	0.246127	10038.7	199399
GRHL3	1p36.11	0.246007	1030.44	20387.1
PLAAT1	3q29	0.245974	1037.83	20513.2
EGFR	7p11.2	0.245915	10510.1	207331
PARPBP	12q23.2	0.245684	11051.2	217544
SMAD2	18q21.1	0.245537	11409.1	223968
NMD3	3q26.1	0.24547	1157.52	226565
ANXA3	4q21.21	0.245348	1188.59	231523
ZNF391	6p22.1	0.245177	12334.4	23956.2
MTAP	9p21.3	0.244967	12905.5	249931
CENPN	16q23.2	0.244799	13383.4	25844.3
MLXIP	12q24.31	0.244436	14473.1	27815.2
FAM117B	2q33.2	0.244405	14569.5	279738
DLX4	17q21.33	0.244384	14635.6	28073.8
ZNF644	1p22.2	0.24434	14774.2	2831.28
CCDC168	13q33.1	0.244308	1487.82	284850
MYBL2	20q13.12	0.244274	14986.7	286655
ZNF567	19q13.12	0.24419	15259.1	291588
HBS1L	6q23.3	0.244159	15362	293276
SLC37A3	7q34	0.24395	16069.3	30574.5
EPHB3	3q27.1	0.243946	16082.9	30574.5
ORC6	16q11.2	0.243749	1677.93	31852.2
GTF2F2	13q14.12-q14.13	0.243698	16965.9	3217.61
WDR75	2q32.2	0.243389	18127.8	342507
LAD1	1q32.1	0.243237	18730.2	35355.7
AADAT	4q33	0.243099	192.897	36309.7
SNRNP48	6p24.3	0.242962	1986.32	37284.7
ZNF793	19q13.12	0.242956	19892.5	37305
RAD51AP1	12p13.32	0.242904	20115.2	3765.25
NDC80	18p11.32	0.242866	2027.75	37921
CRSP8P	5q14.1	0.242597	21477.2	40053
RBFOX2	22q12.3	0.242241	23175.1	43099.6
PTCH1	9q22.32	0.242161	235.749	43802.7
SRD5A1	5p15.31	0.242095	2390.79	443805
SOS1	2p22.1	0.242067	24051.1	445643
C1ORF74	1q32.2	0.242057	24104.2	44621.6
FMNL2	2q23.3	0.242032	24234.3	4482.11
ZBTB33	Xq24	0.242	24399.7	450857
SASS6	1p21.2	0.241927	24783.7	456696
CALM2	2p21	0.241901	24916.4	45872.1
CEP162	6q14.2-q14.3	0.241738	25796.8	47449.6
GDF11	12q13.2	0.241523	27004.9	49581.1
JOSD1	22q13.1	0.241514	27057.7	49632.9
RAI14	5p13.2	0.241354	27998.8	51265.8
NUF2	1q23.3	0.241333	281.233	51447
TMPO	12q23.1	0.241318	2821.1	515605
USP39	2p11.2	0.241119	29427.6	537052
RNF138	18q12.1	0.241102	29533.4	538310
AGFG1	2q36.3	0.241089	29614.9	5393.07
PLEKHG4B	5p15.33	0.240981	3030.54	550885
SLC29A4	7p22.1	0.240878	30975.2	56154
CDH3	16q22.1	0.240861	3108.54	563.031
RAET1L	6q25.1	0.240804	31465.3	56888.9
CALD1	7q33	0.240749	318.33	57502.1
TOP1P1	1q24.3	0.240722	32016.6	57781.9
TSN	2q14.3	0.240711	32087.6	578581
MED17	11q21	0.240488	3364.24	60580.2
CREB1	2q33.3	0.240486	33657.3	60580.2
PARD6G	18q23	0.240317	3488.49	62733.6
NECTIN1	11q23.3	0.240271	3522.54	63289.5
MCF2L2	3q27.1	0.240198	35769	64172.8
DEPDC7	11p13	0.240181	35899.2	64327.9
H3F3A	1q42.12	0.240121	36357.5	65091.2
KIF2C	1p34.1	0.240099	3652.68	65336.3
ABCC1	16p13.11	0.240013	3719.84	66478.5
GPRIN1	5q35.2	0.239917	3796.01	67779.6
CCT4	2p15	0.239907	3803.84	67859.3
MCM4	8q11.21	0.2399	3809.72	67904.1
BRCA2	13q13.1	0.23986	3841.75	68356.4
HOTAIR	12q13.13	0.23986	3841.89	68356.4
TRIM27	6p22.1	0.239777	3910.29	69512
APCDD1L	20q13.32	0.239769	3916.8	69566.3
UCHL5	1q31.2	0.239658	4009.13	71018.4
TRIP13	5p15.33	0.239607	4052.95	71731.4
RANBP9	6p23	0.239133	4478.45	78777.7
R3HDM1	2q21.3	0.239111	4499.36	79076.4
YTHDF2	1p35.3	0.238908	46957.3	82240.7
SMYD2	1q32.3	0.238858	4745.03	83031.8
CCT6A	7p11.2	0.238533	5080.68	88751
CBLB	3q13.11	0.238333	5298.13	92469.3
CDCA8	1p34.3	0.238182	54685.3	95195.9
OXGR1	13q32.1	0.238084	5582.17	97006.5
MAGED4	Xp11.22	0.238073	5594.61	97138.9
TBX19	1q24.2	0.238034	5641	97859.9
DHX57	2p22.1	0.2379	5801.87	1.00478e+06
TRA2B	3q27.2	0.237617	61552.7	1.06323e+06
ESYT3	3q22.3	0.237593	6185.68	1.06757e+06
FAM72D	1q21.1	0.237374	6475.87	1.11166e+06
PGRMC1	Xq24	0.237371	6479.75	1.11166e+06
ETV4	17q21.31	0.237305	6569.82	1.12519e+06
EXTL2	1p21.2	0.237269	6618.85	1.13263e+06
ANKRD50	4q28.1	0.237204	6710.29	1.1473e+06
SMC2	9q31.1	0.237188	6732.34	1.14912e+06
BMP8B	1p34.2	0.23717	6757.92	1.15251e+06
SETD5	3p25.3	0.237085	6878.05	117200
PLCH1	3q25.31	0.237047	6932.27	1.18024e+06
GSTA2	6p12.2	0.236917	7123.28	120970
FAM72B	1p11.2	0.236886	7169.2	1.21571e+06
TBL1XR1	3q26.32	0.236803	7295.03	123470
MAPK6	15q21.2	0.236645	7538.25	1.27372e+06
RBL1	20q11.23	0.236484	779.502	1.313e+06
SF3B3	16q22.1	0.236483	7796.74	1.313e+06
MIS18A	21q22.11	0.236442	786.399	1.32321e+06
PLEKHG1	6q25.1	0.236408	791.99	133040
GAN	16q23.2	0.235955	870.059	1.45547e+06
ERCC6L	Xq13.1	0.235905	879.083	1.46934e+06
TRMT11	6q22.32	0.235807	8971.86	1.49464e+06
PSAT1	9q21.2	0.235766	9048.34	1.50614e+06
IRF2BP2	1q42.3	0.235688	9195.98	152775
RTL8B	Xq26.3	0.235682	9207.14	152775
FOXM1	12p13.33	0.235681	9208.53	152775
COP1	1q25.1-q25.2	0.23545	9659.57	1.59601e+06
RBM28	7q32.1	0.235425	9710.12	1.60305e+06
NCAPG2	7q36.3	0.235321	99.2256	163544
PAQR3	4q21.21	0.235298	9968.72	1.64036e+06
UGT8	4q26	0.235132	103176	1.695e+06
PRPF4B	6p25.2	0.235125	103318	1.69595e+06
ARHGAP11A	15q13.3	0.235061	10470.1	1.71725e+06
BRD3	9q34.2	0.234993	106176	1.74002e+06
NUP155	5p13.2	0.234973	106609	174571
HEPH	Xq12	0.234836	109678	1.79449e+06
KNL1	15q15.1	0.234781	110935	1.81359e+06
MTBP	8q24.12	0.234624	114575	18685.5
B3GNT5	3q27.1	0.234549	11636.1	1.89614e+06
SILC1	2p25.2	0.2344	119986	1.9489e+06
KIAA1549	7q34	0.234394	120134	1.94974e+06
PTTG1IP	21q22.3	0.234389	120272	1.95041e+06
G2E3	14q12	0.234263	123429	1.99999e+06
UCK2	1q24.1	0.23401	13002.9	2.10355e+06
SPIN4	Xq11.1	0.23399	130549	2.11027e+06
SPATA12	3p14.3	0.233922	132385	213651
ABL1	9q34.12	0.233881	133509	2.15293e+06
ZDHHC20	13q12.11	0.233784	136217	2.19309e+06
DAPK1	9q21.33	0.233707	13836.8	2.22593e+06
SSR1	6p24.3	0.233603	141348	2.26483e+06
DSCC1	8q24.12	0.233525	143646	2.29799e+06
PHF14	7p21.3	0.233403	147272	235412
TTL	2q14.1	0.233136	155549	247465
GRIP1	12q14.3	0.23292	162600	2.57868e+06
RTL8A	Xq26.3	0.232635	1723.5	2.71832e+06
SKA1	18q21.1	0.232562	174925	275462
CLSPN	1p34.3	0.232551	175338	2.75897e+06
DBF4	7q21.12	0.232261	18602.3	2.92253e+06
VPS35	16q11.2	0.232148	190363	298838
GPR156	3q13.33	0.231819	203539	3.18778e+06
GOLT1B	12p12.1	0.231786	204927	3.20702e+06
CSRP2	12q21.2	0.231732	20718.6	323735
LMO4	1p22.3	0.231654	210511	327911
GNB4	3q26.33	0.231489	217688	3.38045e+06
RRM2	2p25.1	0.231324	22512.7	3.4906e+06
SPSB1	1p36.22	0.231298	22632.1	350640
TMEM189	20q13.13	0.231232	229337	354768
SCLT1	4q28.2	0.231219	22996.2	355462
SFT2D2	1q24.2	0.231174	232082	358188
QKI	6q26	0.230929	24387.6	375815
CNOT6	5q35.3	0.230888	245915	378668
U2SURP	3q23	0.230847	24796.8	381538
KIF1A	2q37.3	0.230573	262113	4.02072e+06
ZNF84	12q24.33	0.230524	264754	4.05506e+06
CIT	12q24.23	0.230268	278816	425105
LRIG3	12q14.1	0.230082	289484	44070.3
PRC1	15q26.1	0.230076	28984.9	440926
ZUP1	6q22.1	0.230044	29169.8	443404
SERAC1	6q25.3	0.229944	29766.5	451791
CCDC112	5q22.3	0.229874	301890	457616
DKKL1	19q13.33	0.229714	31179.4	471814
CXCL8	4q13.3	0.22968	31392.3	474679
KIF4A	Xq13.1	0.229669	31464.6	475415
QTRT2	3q13.31	0.229516	324516	489961
SUSD5	3p22.3	0.229428	33031.7	497600
KLF12	13q22.1	0.229255	341994	513654
GAS2L3	12q23.1	0.229237	343259	515170
URB2	1q42.13	0.229113	351885	526938
CDK1	10q21.2	0.229102	35267.7	527731
CCNC	6q16.2	0.229018	358681	536317
NUP50	22q13.31	0.228979	3615.28	539773
TCF19	6p21.33	0.228959	36292.2	541051
ZNF697	1p12	0.22893	36505.5	543829
HOMER3	19p13.11	0.228743	37902.9	563397
EHMT2	6p21.33	0.228656	385684	572866
SMC1B	22q13.31	0.228648	38634.1	573419
ELAVL1	19p13.2	0.228638	38709.3	574112
ZNF883	9q32	0.228582	391507	579804
CHRM3	1q43	0.228482	39939.7	590188
CRIPT	2p21	0.228299	41431.3	609101
PCDHB3	5q31.3	0.228289	4151.59	609899
TCEAL9	Xq22.2	0.228246	41876.7	614125
TET2	4q24	0.228117	42969.7	628963
MICAL3	22q11.21	0.228058	43478.8	635492
ALMS1	2p13.1	0.228049	43555.5	636151
C18ORF54	18q21.2	0.228038	436513	636736
CHEK1	11q24.2	0.227874	451057	656887
VCL	10q22.2	0.227742	46312.4	673485
KRT6A	12q13.13	0.227723	4648.87	675562
RFLNA	12q24.31	0.22759	47740.3	693250
PCYT1B	Xp22.11	0.227427	493186	713084
PRR18	6q27	0.227412	494638	714670
PEG10	7q21.3	0.22731	50485.7	728391
HELLS	10q23.33	0.227296	50621.5	72946.6
INTS13	12p11.23	0.227253	510646	735162
ZNF521	18q11.2	0.227248	511084	735268
FAXC	6q16.2	0.227236	51235	736562
HDGF	1q23.1	0.227221	513815	738142
KDM7A	7q34	0.227191	51696.9	742144
MYO1E	15q22.2	0.227105	52587.1	753848
ANKRD1	10q23.31	0.227017	53514.3	766595
UPF2	10p14	0.226994	537590	769552
IPO5	13q32.2	0.226907	547018	781937
RCN2	15q24.3	0.226839	554470	792028
MFGE8	15q26.1	0.22671	568853	809762
CHORDC1	11q14.3	0.22671	56889.6	809762
EFNA5	5q21.3	0.226696	570506	811481
GTPBP4	10p15.3	0.226674	57291	814325
CDH24	14q11.2	0.226668	5736.42	814791
TTLL4	2q35	0.226564	58563.7	831241
KPNA2	17q24.2	0.226556	58659.3	832012
KIF1B	1p36.22	0.226356	61028.9	863994
RYK	3q22.2	0.226355	61042.8	863994
PTCHD1	Xp22.11	0.226291	618.19	874366
SLC15A1	13q32.2-q32.3	0.226254	62275.5	880205
ORC1	1p32.3	0.226188	63100.5	890615
STX6	1q25.3	0.226117	63992.2	901936
INTS7	1q32.3	0.226097	64242.3	904828
IFRD1	7q31.1	0.22607	64593.6	909140
ZC2HC1A	8q21.13	0.226019	65252.7	917776
MTHFD2	2p13.1	0.225874	67151.6	941197
SEC23A	14q21.1	0.225705	6943.67	972548
DLX5	7q21.3	0.225667	69959.8	97919.4
PRR3	6p21.33	0.225597	70937.9	990949
PLS3	Xq23	0.225596	70947.2	990949
CDYL	6p25.1	0.225581	71152.3	99243.7
ASAP2	2p25.1|2p24	0.225558	7147.4	996233
CKS1B	1q21.3	0.225453	72972.3	1.01641e+06
VPS72	1q21.3	0.225383	73988.9	1.02915e+07
SAMD4B	19q13.2	0.225282	75488.7	1.04929e+07
SF3B6	2p23.3	0.225267	75702.9	1.05154e+07
CABLES2	20q13.33	0.225246	76018.4	1.05519e+07
SCHIP1	3q25.32-q25.33	0.225212	76535.5	1.06164e+06
UTP4	16q22.1	0.225203	7667.64	1.06286e+07
HEATR1	1q43	0.225152	77451.6	1.0726e+07
RCOR2	11q13.1	0.225083	78504.4	1.08448e+07
GINS4	8p11.21	0.225083	78505.1	1.08448e+07
BAZ1B	7q11.23	0.225075	78629.4	1.08545e+07
TCF20	22q13.2|22q13.3	0.225022	7946.58	1.09523e+07
MARK1	1q41	0.224968	80305	1.10555e+06
TRIM59	3q25.33	0.224925	80995	1.11429e+06
TULP3	12p13.33	0.224896	81454.9	1.11985e+07
FCF1	14q24.3	0.22479	83176.3	1.1404e+07
KRT6C	12q13.13	0.224568	86892.3	1.18812e+06
FAM136A	2p13.3	0.224484	88342.9	1.20632e+06
CCNE1	19q12	0.224479	88421.2	1.20657e+07
A2ML1	12p13.31	0.224469	88593.3	1.2081e+06
PTBP2	1p21.3	0.224053	96154.4	1.30854e+07
LTV1	6q24.2	0.224026	96665.5	1.31413e+07
CENPE	4q24	0.224021	9676.07	1.31413e+07
NT5DC2	3p21.1	0.224004	97071.1	1.31746e+07
GPR19	12p13.1	0.223979	97544.7	1.323e+07
HNRNPK	9q21.32	0.223972	9769.28	1.32411e+07
CASK	Xp11.4	0.223922	98655.4	1.33626e+07
MDFI	6p21.1	0.223772	1.01603e+06	1.37157e+07
ZNRF1	16q23.1	0.223726	1.02524e+06	1.38123e+06
FBXO30	6q24.3	0.223604	1.04993e+06	1.41354e+06
CCDC150	2q33.1	0.223586	1.05361e+06	1.41755e+07
PLK1	16p12.2	0.223426	1.08713e+06	1.45875e+07
SIX3	2p21	0.22329	1.11653e+06	1.49721e+07
TROAP	12q13.12	0.223282	1.11816e+06	1.49837e+07
CBX1	17q21.32	0.22326	1.12317e+06	1.50311e+07
HASPIN	17p13.2	0.223078	1.16374e+06	1.55224e+07
ARNTL2	12p11.23	0.223022	1.17656e+06	1.56831e+07
KRT6B	12q13.13	0.223011	1.17912e+06	1.57068e+06
ONECUT2	18q21.31	0.222947	1.19383e+06	1.58922e+07
GFRA3	5q31.2	0.222873	121135	1.61001e+07
TRAF3IP2	6q21	0.222871	1.21185e+06	1.61001e+07
GABRP	5q35.1	0.222788	1.23147e+06	1.63408e+07
HEBP2	6q24.1	0.222788	1.23159e+06	1.63408e+07
SOCS5	2p21	0.22277	1.23587e+06	1.63869e+06
UBE2C	20q13.12	0.222675	125888	1.667e+07
EN1	2q14.2	0.222577	128337	1.69831e+07
NUP188	9q34.11	0.222559	1.28767e+06	1.70289e+07
PANX1	11q21	0.222555	1.28869e+06	1.70312e+07
POLQ	3q13.33	0.222468	13108.6	1.72902e+07
TOP2A	17q21.2	0.222459	1.31317e+06	1.73092e+06
S100A2	1q21.3	0.22242	1.32303e+06	1.74278e+07
ATAD5	17q11.2	0.222403	1.32764e+06	1.74771e+07
TNFSF15	9q32	0.222385	1.3323e+06	1.7527e+07
HNRNPH3	10q21.3	0.222293	1.35628e+06	1.78192e+07
USP34	2p15	0.222245	1.36901e+06	1.79747e+06
POLH	6p21.1	0.221963	1.44621e+06	1.89539e+07
CCDC82	11q21	0.221861	1.47513e+06	1.93051e+07
ACOT9	Xp22.11	0.221844	1.48013e+06	1.9358e+07
CALML5	10p15.1	0.221787	1.49646e+06	1.95589e+07
PITPNM3	17p13.2-p13.1	0.221633	1.542e+06	2.0141e+07
UBAP2	9p13.3	0.221626	1.54405e+06	2.01547e+06
ZNF131	5p12	0.221562	1.56333e+06	2.03932e+07
ZNF480	19q13.41	0.221279	165137	2.14443e+07
TRIM29	11q23.3	0.221147	1.69406e+06	2.19677e+06
STX19	3q11.2	0.221063	1.72203e+06	2.22858e+07
PATL1	11q12.1	0.22101	173985	2.24774e+06
INCENP	11q12.3	0.220896	1.7786e+06	2.29486e+07
PLEKHG2	19q13.2	0.220715	184165	2.37166e+06
MFAP3L	4q33	0.220593	1.8856e+06	2.4267e+07
MAP3K21	1q42.2	0.220588	188765	2.42779e+06
FRMD5	15q15.3	0.220568	1.89488e+06	2.43554e+07
SSX2IP	1p22.3	0.220505	1.918e+06	2.46368e+07
DHTKD1	10p14	0.220434	1.94436e+06	2.49435e+07
NUTF2	16q22.1	0.220407	195481	2.50616e+07
EXOC5	14q22.3	0.220282	200223	2.56369e+06
USP1	1p31.3	0.220264	2.00946e+06	2.57132e+06
LINC00461	5q14.3	0.22019	203794	2.60611e+06
GPR137C	14q22.1	0.220133	2.06045e+06	2.62988e+06
RARS2	6q15	0.220126	206336	2.63193e+07
GPR180	13q32.1	0.22012	2.06592e+06	2.63353e+07
AMOTL1	11q21	0.220086	2.07919e+06	2.64542e+07
FOXQ1	6p25.3	0.220083	2.08061e+06	2.64556e+06
SCAF4	21q22.11	0.220074	2.08426e+06	2.64852e+07
NAE1	16q22.1	0.220057	2.09112e+06	2.65389e+06
LOC441666	10q11.21	0.220046	209554	2.65782e+07
SLC6A16	19q13.33	0.220026	21033.8	2.66442e+07
TFDP2	3q23	0.219969	2.12696e+06	2.69162e+06
LAMC2	1q25.3	0.219888	2.16031e+06	2.72966e+07
BTF3L4	1p32.3	0.219764	2.2124e+06	2.78848e+06
ZC3H15	2q32.1	0.219576	2.29355e+06	2.88534e+06
PPIL4	6q25.1	0.219496	2.32921e+06	2.92838e+07
HACD1	10p12.33	0.219351	239517	3.00381e+06
SERTAD2	2p14	0.219339	240041	3.0082e+06
OPA1	3q29	0.219327	2.4059e+06	3.01164e+07
ZNF71	19q13.43	0.21921	2.46064e+06	3.07442e+07
PFN2	3q25.1	0.219173	247836	309465
TTF1	9q34.13	0.219001	256136	3.19154e+07
KLHDC8A	1q32.1	0.218769	2.67747e+06	3.32266e+07
PITPNB	22q12.1	0.21874	2.69247e+06	333512
PLEKHA8	7p14.3	0.218657	2.73575e+06	3.38457e+07
SMIM8	6q15	0.218621	2.7547e+06	3.40592e+07
PPP1R14B	11q13.1	0.218595	276824	3.41847e+07
TUBGCP3	13q34	0.218476	2.83217e+06	3.48672e+06
MRS2	6p22.3	0.21834	2.90677e+06	3.57419e+06
MFSD4B	6q21	0.218179	2.99711e+06	3.67406e+07
ZC4H2	Xq11.2	0.218036	308039	3.77156e+06
MAP3K4	6q26	0.217997	310289	3.7945e+07
ZNF322	6p22.2	0.217975	311591	3.80811e+06
AUNIP	1p36.11	0.217847	3.19334e+06	38932.8
RNASEH1	2p25.3	0.217742	325744	3.96424e+06
ZNF286B	17p11.2	0.217634	3.32562e+06	4.04476e+06
SLC16A10	6q21	0.217539	338597	4.1132e+06
SS18L1	20q13.33	0.217498	341234	4.14273e+07
CLDND1	3q11.2	0.217486	342061	4.15027e+06
FBN3	19p13.2	0.217321	3.52935e+06	4.27449e+06
FOXC1	6p25.3	0.217234	358835	4.33552e+06
FAM118B	11q24.2	0.217187	3.62011e+06	4.37127e+06
NUDCD1	8q23.1	0.217154	3.64277e+06	4.39272e+06
LPO	17q22	0.217152	364442	4.39272e+06
NKRF	Xq24	0.217077	3.69684e+06	4.45057e+06
RAD54L	1p34.1	0.217065	370482	4.45751e+06
RACGAP1	12q13.12	0.216987	376069	451780
L3MBTL3	6q23.1	0.216983	3.76304e+06	451780
B3GALNT2	1q42.3	0.216982	376390	451780
CDC45	22q11.21	0.216924	380545	4.56495e+07
RPF2	6q21	0.216891	3.82968e+06	4.58582e+06
ALDH1L2	12q23.3	0.216776	391404	4.68127e+07
VRK1	14q32.2	0.216747	393579	4.69892e+06
PKP1	1q32.1	0.216688	398011	4.74902e+07
CEP170P1	4q26	0.216538	4.09453e+06	4.87976e+06
SRSF7	2p22.1	0.216491	413086	4.91724e+06
GOLGA6L9	15q25.2	0.216485	413544	4.91978e+06
LIMS1	2q12.3	0.216392	420956	5.005e+06
ZNF627	19p13.2	0.216376	4.22229e+06	5.01718e+06
MAD2L1	4q27	0.216268	430910	5.1136e+06
EPRS	1q41	0.21625	432345	5.12529e+06
IL17RD	3p14.3	0.216222	434691	5.14704e+06
SNRNP200	2q11.2	0.216107	444212	5.25052e+07
ACE2	Xp22.2	0.216051	448925	5.30311e+06
ASCC3	6q16.3	0.215845	46678.3	5.50115e+07
RALA	7p14.1	0.215726	477353	5.61586e+06
ZNF614	19q13.41	0.215719	477948	5.61958e+06
LHX2	9q33.3	0.21567	482422	5.66888e+06
AGTPBP1	9q21.33	0.215651	4840.99	5.68527e+06
TUG1	22q12.2	0.21547	500976	5.86978e+06
PHIP	6q14.1	0.215365	510990	5.98015e+06
EFNB2	13q33.3	0.215316	515655	6.03124e+06
RECQL	12p12.1	0.215226	524514	6.12775e+07
FAM161A	2p15	0.215099	537119	627137
ACBD7	10p13	0.214978	54950.3	6.39372e+06
SPRY3	Xq28 and Yq12	0.21497	550354	639993
GSK3B	3q13.33	0.21493	55447.1	6.4377e+06
MSL3P1	2q37.1	0.214926	554880	6.4377e+06
ADNP	20q13.13	0.214881	5596.26	6.48529e+06
ADGRG6	6q24.2	0.214836	56435.7	6.53635e+06
COL22A1	8q24.23-q24.3	0.214825	565519	654605
RAP2B	3q25.2	0.214793	568973	6.57846e+06
SPTBN2	11q13.2	0.214777	570707	6.58763e+06
ITPRID1	7p14.3	0.214774	570949	6.58763e+06
ICE1	5p15.32	0.214773	571074	6.58763e+06
LYPD1	2q21.2	0.214625	587199	6.75816e+06
UHRF2	9p24.1	0.214616	588175	6.76553e+06
DDIAS	11q14.1	0.214497	60143.8	6.90624e+06
TCERG1	5q32	0.214432	608862	6.98752e+06
DCAF12	9p13.3	0.214382	614561	7.0489e+06
ANTXR1	2p13.3	0.214223	633128	7.24124e+07
ZNF207	17q11.2	0.214165	640023	7.3118e+07
H2AFY2	10q22.1	0.214162	640401	7.31197e+06
DTL	1q32.3	0.214154	641336	7.3185e+06
C9ORF170	9q21.33	0.214148	642050	7.32249e+06
PPM1L	3q25.33-q26.1	0.21404	655159	745511
PAXBP1	21q22.11	0.214018	657840	7.48139e+06
KRT81	12q13.13	0.213805	684592	7.77685e+06
SLC36A1	5q33.1	0.213747	692102	785773
GALNT13	2q23.3-q24.1	0.213739	6931.1	7.86475e+06
HSP90AA1	14q32.31	0.213733	693925	786957
ROPN1B	3q21.2	0.213696	698614	791383
MRPL19	2p12	0.213627	707766	8.00849e+06
PUM1	1p35.2	0.213618	708922	801707
FERMT2	14q22.1	0.21349	726011	8.19193e+06
HNRNPUL1	19q13.2	0.213375	741780	836049
HMGA2	12q14.3	0.213255	75859.1	8.54041e+06
CHRNA3	15q25.1	0.21324	760681	8.55915e+06
ABCA13	7p12.3	0.213127	77684.4	8.70857e+06
ARHGAP11B	15q13.2	0.213126	776988	8.70857e+06
PLOD2	3q24	0.21308	78366.9	8.77369e+06
TBC1D22B	6p21.2	0.213031	790865	884934
GLIS3	9p24.2	0.21301	794039	8.87992e+06
TFAP2C	20q13.31	0.212897	810914	9.05858e+06
ATF7IP	12p13.1	0.212877	813871	9.08657e+06
FAM111B	11q12.1	0.212808	824417	9.19412e+06
STOX2	4q35.1	0.212804	825027	9.19584e+06
ZNF362	1p35.1	0.212793	826661	9.20639e+06
CIB2	15q25.1	0.212671	84558.7	940418
CACNB3	12q13.12	0.212646	84955.9	9.43929e+06
LOC400940	2p25.2	0.212645	849682	9.43929e+06
ZNF273	7q11.21	0.212599	857072	9.5109e+06
TBXT	6q27	0.212471	877638	972305
CCDC71L	7q22.3	0.212411	887438	9.82622e+06
LRAT	4q32.1	0.212406	888323	9.83061e+06
GABPB1	15q21.2	0.212381	892462	9.87099e+06
THOC2	Xq25	0.212314	903598	998320
DKC1	Xq28	0.212308	904543	9.98815e+06
PPP2R3A	3q22.2-q22.3	0.212256	913361	1.008e+08
TAF1A	1q41	0.212247	914919	1.00917e+08
MAMLD1	Xq28	0.212242	915672	1.00944e+08
BEND6	6p12.1	0.212237	916613	1.00993e+08
NKX1-2	10q26.13	0.212172	927743	1.02107e+08
HR	8p21.3	0.212112	93810.5	1.03192e+08
AKIRIN2	6q15	0.212103	93956.9	1.03296e+08
ANKRD45	1q25.1	0.211944	967653	1.06268e+08
NUDT11	Xp11.22	0.211925	971178	1.06597e+08
TRAM2	6p12.2	0.211828	988668	1.08347e+08
LINC01622	6p25.3	0.211828	988739	1.08347e+08
METAP1	4q23	0.211672	1.01759e+07	1.11326e+08
CDK16	Xp11.3	0.211623	1.02693e+07	1.12227e+07
UBE3D	6q14.1	0.21154	1.04279e+07	1.13898e+08
KRT75	12q13.13	0.211463	1.05777e+06	1.15346e+07
MCM8	20p12.3	0.211331	1.0838e+07	1.1793e+08
ERRFI1	1p36.23	0.211299	1.0903e+06	1.18573e+07
CSNK1E	22q13.1	0.211261	1.09792e+07	1.19338e+07
HSPA14	10p13	0.211258	1.09857e+07	1.19344e+08
PRSS3	9p13.3	0.211241	1.10202e+07	1.19606e+08
ZNF610	19q13.41	0.211209	1.10847e+07	1.20225e+08
LEMD1	1q32.1	0.211198	1.11068e+07	1.204e+08
FAM227A	22q13.1	0.21098	1.15628e+06	1.25073e+07
ROPN1	3q21.1	0.210933	1.16625e+07	1.26072e+08
HSPH1	13q12.3	0.210931	1.16676e+06	1.26072e+08
POLD3	11q13.4	0.210551	1.25133e+07	1.3492e+08
ZNF253	19p13.11	0.210431	1.2791e+07	1.37766e+08
PLAGL2	20q11.21	0.210423	1.28115e+07	1.37914e+08
VSNL1	2p24.2	0.210408	1.28464e+07	1.38152e+08
ADORA2B	17p12	0.210407	1.28473e+07	1.38152e+08
GNAI3	1p13.3	0.210326	1.30416e+07	1.40091e+08
FANCI	15q26.1	0.210294	1.31189e+07	1.408e+08
CDC42SE1	1q21.3	0.210292	1.31216e+06	1.408e+08
TSC22D2	3q25.1	0.210171	1.34178e+07	1.43749e+07
OPRK1	8q11.23	0.210021	1.37928e+07	1.47452e+08
TSPAN2	1p13.2	0.209807	1.43433e+06	1.53175e+08
KCTD20	6p21.31	0.209791	1.43862e+06	1.53552e+07
MARCH5	10q23.32-q23.33	0.209759	1.44696e+07	1.5436e+08
GART	21q22.11	0.209698	1.46319e+06	1.56009e+08
KIF18B	17q21.31	0.209639	1.47905e+07	1.57533e+08
FAM126A	7p15.3	0.209482	1.52215e+06	1.61953e+08
LRATD1	2p24.3	0.209454	1.53011e+07	1.62456e+08
ARHGEF7	13q34	0.209446	1.5323e+07	1.62603e+06
BMF	15q15.1	0.209424	1.53852e+07	1.63177e+07
KRT83	12q13.13	0.209225	1.59555e+07	1.68781e+06
ARHGEF39	9p13.3	0.209203	1.60192e+07	1.69366e+07
ARSE	Xp22.33	0.209131	1.62293e+07	1.71318e+08
WTAP	6q25.3	0.2091	1.63215e+07	1.72201e+07
TAB2	6q25.1	0.209094	1.63403e+07	1.72308e+07
CLCN4	Xp22.2	0.208991	1.66513e+07	1.75444e+08
ZBTB39	12q13.3	0.20899	1.6655e+06	1.75444e+08
MRAS	3q22.3	0.208906	1.69101e+07	1.77759e+08
MAPK8	10q11.22	0.208839	1.71201e+07	1.79872e+08
NUP205	7q33	0.20882	1.71795e+07	1.80308e+08
TGFBR1	9q22.33	0.208815	1.71944e+06	1.80371e+08
MUC5B	11p15.5	0.208746	1.7411e+07	1.82548e+08
INHBA	7p14.1	0.208631	1.7781e+07	1.85943e+08
UBAP2L	1q21.3	0.208604	1.78666e+07	1.86742e+07
DYRK1A	21q22.13	0.208584	1.79325e+07	1.87333e+08
SPC25	2q24.3	0.208572	1.79707e+07	1.87635e+08
PNO1	2p14	0.208434	1.84278e+07	1.91613e+08
NUDT3	6p21.31	0.20821	1.91964e+07	1.98989e+08
SMC4	3q25.33	0.20819	1.92649e+06	1.99391e+07
C21ORF91	21q21.1	0.208175	1.93172e+06	1.9983e+06
YAP1	11q22.1	0.208042	1.97891e+06	2.04501e+08
MAB21L4	2q37.3	0.207929	2.01993e+06	2.08526e+08
APBA2	15q13.1	0.207921	2.02295e+06	2.0873e+08
CENPQ	6p12.3	0.207847	2.05024e+07	2.11433e+07
ITGA6	2q31.1	0.207842	2.05229e+07	2.11433e+07
LUZP6	7q33	0.207829	2.05714e+06	2.11825e+08
GMPS	3q25.31	0.207673	2.11594e+06	2.17657e+08
FANCA	16q24.3	0.207653	2.12373e+07	2.18347e+07
KRT16	17q21.2	0.207645	2.12688e+06	2.18447e+08
SETDB1	1q21.3	0.207622	2.1356e+06	2.19119e+08
RFC4	3q27.3	0.207561	2.15943e+07	2.21339e+08
NALCN	13q32.3-q33.1	0.20753	2.17146e+06	2.22346e+07
TBC1D23	3q12.1-q12.2	0.207518	2.17631e+07	2.22729e+07
CCNA1	13q13.3	0.207369	2.23596e+07	2.28254e+08
PPARGC1A	4p15.2	0.207087	2.35275e+07	2.39448e+07
MTNR1A	4q35.2	0.207014	2.38393e+07	2.42376e+08
CDCA3	12p13.31	0.206859	2.45151e+07	2.48996e+08
HES2	1p36.31	0.206719	2.51424e+07	2.54982e+07
PCDHGB1	5q31.3	0.206674	2.53465e+07	2.56793e+06
HMMR	5q34	0.206652	2.54481e+06	2.57693e+07
PTBP1	19p13.3	0.206543	2.59555e+07	2.62567e+07
GSTA1	6p12.2	0.206506	2.61265e+07	2.64031e+08
HMGB3	Xq28	0.206498	2.61654e+07	2.6416e+06
ABCC10	6p21.1	0.206423	265236	2.67641e+07
ABHD13	13q33.3	0.206366	2.67966e+07	2.70261e+07
CTBP2	10q26.13	0.206361	2.68211e+06	2.70373e+08
BTG3	21q21.1	0.206353	2.68584e+07	2.70613e+08
CDK5R1	17q11.2	0.20627	2.72606e+07	2.74528e+08
RSRC1	3q25.32	0.206246	2.7382e+06	2.75475e+08
CCNB1	5q13.2	0.206149	2.78602e+07	2.79867e+08
DAAM1	14q23.1	0.20601	285677	2.86117e+08
ALS2	2q33.1	0.205981	2.8714e+06	2.8744e+08
SMPDL3B	1p35.3	0.20595	2.88758e+07	2.88916e+07
PADI2	1p36.13	0.205857	2.93611e+07	2.93626e+07
ZNF608	5q23.2	0.20579	2.97164e+07	2.96557e+08
KIF20B	10q23.31	0.205719	3.00996e+06	2.99672e+07
RPIA	2p11.2	0.205692	302462	3.00983e+07
LINC00634	22q13.2	0.205684	3.02886e+06	3.01255e+07
SOX9	17q24.3	0.205674	3.03437e+07	3.01506e+07
RNF144B	6p22.3	0.205633	3.05658e+07	3.03563e+07
TMEM39A	3q13.33	0.205507	3.12682e+07	3.10386e+07
SFRP1	8p11.21	0.2055	3.13044e+07	3.10494e+08
PRSS33	16p13.3	0.205465	3.15036e+06	3.12261e+08
FANCD2	3p25.3	0.205459	3.15352e+07	3.1242e+07
DEUP1	11q21	0.205416	3.17817e+07	3.14708e+08
SAPCD2	9q34.3	0.205401	3.18655e+07	3.15382e+07
POLR3G	5q14.3	0.205353	3.21398e+07	3.17941e+07
NRM	6p21.33	0.2053	3.24501e+07	3.20695e+07
FMR1	Xq27.3	0.205294	3.24828e+06	3.20862e+07
AURKB	17p13.1	0.205254	3.27176e+07	3.23022e+08
TMCC2	1q32.1	0.205132	3.34365e+07	3.29796e+07
GPSM2	1p13.3	0.204965	3.44506e+07	3.39301e+08
KIF24	9p13.3	0.204937	3.46259e+07	3.40694e+08
COPA	1q23.2	0.204751	3.57932e+06	3.51664e+08
PKP2	12p11.21	0.204746	3.58282e+06	3.51836e+07
CTPS1	1p34.2	0.204723	3.59742e+07	3.52926e+07
VLDLR	9p24.2	0.204703	3.61061e+07	3.54047e+07
FUBP1	1p31.1	0.204644	3.64886e+06	3.5745e+06
SLC35F2	11q22.3	0.204624	3.66145e+06	3.58509e+07
SLC35B4	7q33	0.204466	3.76636e+07	3.68244e+08
CCNE2	8q22.1	0.204392	3.8164e+06	3.72775e+07
ADAMTS4	1q23.3	0.204378	3.82598e+06	3.7353e+07
GTDC1	2q22.3	0.204337	3.85408e+06	3.76091e+07
TSPAN6	Xq22.1	0.204299	3.88019e+06	3.78454e+08
UGGT1	2q14.3	0.204245	3.91782e+07	3.8194e+08
UPF3B	Xq24	0.204216	3.93803e+06	3.83725e+08
DNAAF2	14q21.3	0.20416	3.9774e+06	3.87373e+07
MCM7	7q22.1	0.204084	4.03186e+06	3.92298e+06
MTHFD1L	6q25.1	0.204049	4.05707e+06	3.9437e+07
BMS1	10q11.21	0.20399	4.09975e+06	3.98135e+07
TARS	5p13.3	0.20388	4.18023e+07	4.05559e+07
NXPH2	2q22.1	0.203797	4.24248e+06	4.114e+07
CDCA5	11q13.1	0.203763	4.26815e+06	4.13492e+07
ZNF35	3p21.31	0.203618	4.37982e+06	4.22886e+07
NMU	4q12	0.203533	4.44679e+06	4.2853e+07
UBE2Q2P2	15q25.2	0.203521	4.45605e+06	4.29217e+07
PRKAG3	2q35	0.203517	4.45926e+07	4.29321e+08
RCOR1	14q32.31-q32.32	0.203465	4.50014e+06	4.3305e+06
CREB3L2	7q33	0.203366	4.57991e+06	4.40095e+07
TMEM81	1q32.1	0.203363	4.58244e+06	4.40128e+07
CAD	2p23.3	0.203286	4.64546e+06	4.45603e+07
C1QL4	12q13.12	0.203214	4.70503e+06	4.51043e+08
SHCBP1	16q11.2	0.203137	4.77013e+06	4.56687e+07
POLR1A	2p11.2	0.203133	4.77302e+06	4.56687e+07
KIN	10p14	0.203131	4.77525e+06	4.56687e+07
C11ORF95	11q13.1	0.203115	4.78823e+06	4.57711e+07
TTLL7	1p31.1	0.203104	4.79822e+07	4.58449e+06
NIP7	16q22.1	0.202989	4.89654e+06	4.66735e+08
ST8SIA2	15q26.1	0.202816	5.04883e+06	4.80195e+08
IGF2BP2	3q27.2	0.202812	5.05205e+06	4.80195e+08
PRKRA	2q31.2	0.20272	5.13525e+06	4.87754e+08
GOLIM4	3q26.2	0.202635	5.21286e+06	4.94547e+06
ERGIC2	12p11.22	0.202627	5.21976e+07	4.94968e+07
PAK3	Xq23	0.202529	5.31124e+07	5.03168e+08
BARX1	9q22.32	0.202407	5.42682e+07	5.13877e+08
LOC284441	19p12	0.202296	5.53477e+07	5.23606e+08
GPX7	1p32.3	0.202279	5.5512e+07	5.24668e+07
C6ORF15	6p21.33	0.202178	5.65026e+06	5.3353e+06
NOL11	17q24.2	0.202143	5.68595e+07	5.36397e+07
ZNF22	10q11.21	0.202124	5.70489e+06	5.37931e+07
HOXC11	12q13.13	0.202081	5.74812e+06	5.41514e+06
DSC3	18q12.1	0.202081	5.74826e+06	5.41514e+06
ERI1	8p23.1	0.201969	5.86227e+06	5.51996e+08
RGMA	15q26.1	0.201936	5.8967e+06	5.54979e+06
PRDM15	21q22.3	0.201839	5.9981e+06	5.63995e+07
KHSRP	19p13.3	0.201802	6.03774e+06	5.67457e+08
MIB1	18q11.2	0.20176	6.08172e+06	5.71058e+07
YBX3P1	16p11.2	0.201707	6.13903e+06	5.75425e+07
NUDT21	16q13	0.201707	6.13966e+06	5.75425e+07
PHGDH	1p12	0.201625	6.22833e+06	5.82651e+08
QRSL1	6q21	0.201574	6.28421e+06	5.87163e+08
PCNA	20p12.3	0.201557	630284	5.88256e+07
CYB5R4	6q14.2	0.20153	6.33288e+06	5.90785e+07
ATMIN	16q23.2	0.201388	6.49359e+06	6.05217e+07
ZNF98	19p12	0.201384	6.49716e+06	60527
SKIL	3q26.2	0.201314	6.57827e+06	6.12542e+07
ZCCHC18	Xq22.2	0.201285	6.6115e+06	6.15352e+07
ZNF254	19p12	0.20117	6.74572e+06	6.26976e+07
ZNF300	5q33.1	0.201071	6.86454e+06	6.37431e+07
XPNPEP1	10q25.1	0.20106	6.87812e+07	6.38126e+07
KLK6	19q13.41	0.201059	6.87837e+06	6.38126e+07
CA5BP1	Xp22.2	0.201039	6.90288e+06	6.40105e+06
PCDHB17P	5q31.3	0.200932	7.03316e+06	6.50962e+07
CAPRIN1	11p13	0.200919	7.05007e+07	6.51355e+07
TMEM45A	3q12.2	0.200848	7.1383e+06	6.59204e+07
CMPK1	1p33	0.200812	7.18301e+06	6.63029e+07
FNDC1	6q25.3	0.20063	741587	6.83271e+07
SOX10	22q13.1	0.200568	7.49579e+06	6.90319e+07
KRT80	12q13.13	0.200492	759690	6.99311e+07
PLD1	3q26.31	0.200415	7.69878e+06	7.08365e+07
CCKBR	11p15.4	0.200317	783215	7.19979e+07
ART3	4q21.1|4p15.1-p14	0.200209	7.98151e+06	7.32706e+07
RPP40	6p25.1	0.200197	7.99798e+06	7.33883e+07
TAF5L	1q42.13	0.200175	802935	7.36426e+07
SUMO2	17q25.1	0.200078	8.16652e+06	7.47985e+07
SENP6	6q14.1	0.200053	8.20103e+06	7.50463e+07
POP1	8q22.2	0.200036	8.22649e+06	752110
TXNDC5	6p24.3	0.200013	8.25854e+06	7.54672e+06
PIBF1	13q21.33-q22.1	0.200011	8.26201e+06	7.54672e+06
GUCA1A	6p21.1	0.199979	830790	7.5852e+07
MTFR1	8q13.1	0.199954	8.3439e+06	7.61461e+07
MIA	19q13.2	0.19995	8.34985e+06	7.61659e+07
EXT2	11p11.2	0.199944	8.3583e+06	762084
VGLL1	Xq26.3	0.199932	8.37603e+06	7.63011e+07
APP	21q21.3	0.199881	8.4506e+06	7.69108e+07
LGR5	12q21.1	0.199855	8.49005e+06	7.72007e+07
PLEKHA5	12p12.3	0.199855	8.49013e+06	7.72007e+07
LRRC1	6p12.1	0.199851	8.49553e+06	7.7215e+07
ACTB	7p22.1	0.19978	8.60165e+06	7.8109e+07
TFAM	10q21.1	0.199749	8.64828e+06	7.84971e+07
HMGN1	21q22.2	0.19967	8.76701e+06	7.95389e+06
CHD4	12p13.31	0.199638	8.8162e+06	7.98864e+07
KRT7	12q13.13	0.199637	8.81722e+06	7.98864e+07
RBBP4	1p35.1	0.199593	8.88551e+06	8.0469e+07
RBM8A	1q21.1	0.199589	8.89165e+06	8.04884e+07
BARD1	2q35	0.199553	894784	8.09123e+07
DCLRE1C	10p13	0.199551	8.95053e+06	8.09123e+07
CCDC18	1p22.1	0.199349	927051	8.37119e+07
XXYLT1	3q29	0.199345	9.27685e+06	8.37119e+07
ACTN1	14q24.1|14q22-q24	0.199193	9.52543e+06	8.57246e+07
LOX	5q23.1	0.199106	967061	86992.3
SLC7A5	16q24.2	0.199055	9.75558e+06	8.77175e+07
GOLGA6L10	15q25.2	0.199046	9.77183e+06	8.78244e+07
MFN1	3q26.33	0.199014	9.82599e+06	8.82718e+07
CHSY1	15q26.3	0.198927	9.97528e+06	8.9573e+07
TGIF2	20q11.23	0.198867	1.008e+08	9.03923e+07
IFT80	3q25.33	0.198766	1.02572e+08	9.18178e+06
PTPN14	1q32.3-q41	0.198756	1.02751e+08	9.19376e+07
UTP20	12q23.2	0.19874	1.03034e+08	9.21491e+07
LINC01096	4p15.33	0.198652	1.04614e+08	9.35212e+07
RMI1	9q21.32	0.198613	1.0533e+08	9.40772e+07
RYR3	15q13.3-q14	0.198589	1.05758e+08	9.4418e+07
RNF145	5q33.3	0.198583	1.05872e+08	9.44776e+07
ZBTB9	6p21.32	0.198448	1.08377e+08	9.64571e+07
SLC4A11	20p13	0.198435	1.08626e+07	9.66363e+06
BBOX1	11p14.2	0.198383	1.09604e+07	9.74194e+07
GAL	11q13.2	0.198299	1.11198e+08	9.86091e+07
UBE2T	1q32.1	0.198297	1.11236e+08	9.86091e+07
MMP14	14q11.2	0.198282	1.11522e+08	9.87758e+07
CUL4A	13q34	0.198222	1.12697e+08	9.97731e+07
PODXL2	3q21.3	0.198189	1.13328e+07	1.00282e+09
GMEB1	1p35.3	0.198187	1.13372e+08	1.00282e+09
DNAJC2	7q22.1	0.198167	1.13774e+08	1.00549e+09
POLA1	Xp22.11-p21.3	0.198143	1.14246e+08	1.00923e+09
STAC	3p22.3-p22.2	0.198122	1.1465e+08	1.01219e+09
KIFAP3	1q24.2	0.198029	1.16506e+08	1.02738e+08
LAMA1	18p11.31	0.197971	1.17673e+08	1.03722e+09
LSM14A	19q13.11	0.197911	1.18899e+08	1.04666e+08
ELOVL4	6q14.1	0.197834	1.2049e+08	1.05881e+09
ZNF618	9q32	0.19779	1.21413e+08	1.06645e+09
GSTA4	6p12.2	0.197758	1.2208e+08	1.07184e+08
CSMD2	1p35.1	0.197739	1.22492e+08	1.07499e+08
ZNF649	19q13.41	0.197647	1.24442e+08	1.09116e+09
ATP13A3	3q29	0.197607	1.25292e+07	1.09765e+09
DDN	12q13.12	0.197515	1.27297e+08	1.11376e+09
TAF7L	Xq22.1	0.197508	1.27455e+08	1.11467e+09
SUPT16H	14q11.2	0.197477	1.28128e+08	1.12006e+09
CDT1	16q24.3	0.197278	1.32607e+08	1.15771e+09
DYNC1H1	14q32.31	0.197233	1.33617e+08	1.16602e+08
TPT1-AS1	13q14.13	0.197162	1.35268e+07	1.17788e+09
PAK2	3q29	0.197091	1.36922e+08	1.19073e+09
SLC30A10	1q41	0.197061	1.37638e+08	1.19645e+09
SLC15A4	12q24.33	0.19705	1.37886e+08	1.19809e+09
CSNK2A1	20p13	0.19701	1.38852e+06	1.20389e+09
MET	7q31.2	0.196897	1.41564e+08	1.22581e+09
GCNT1	9q21.13	0.196882	1.41928e+08	1.22843e+09
CCNB1IP1	14q11.2	0.196822	1.43393e+08	1.24058e+09
CNOT2	12q15	0.196764	144816	1.25182e+08
DHX36	3q25.2	0.196712	1.46132e+08	1.26266e+09
EIF5A2	3q26.2	0.196631	1.48172e+07	1.27918e+09
GRB10	7p12.1	0.196518	1.51053e+08	1.30349e+08
NCOA6	20q11.22	0.19647	1.52297e+08	1.31199e+09
NRG3	10q23.1	0.196442	1.53035e+07	1.31778e+08
PPP1R8	1p35.3	0.196351	1.55429e+08	1.33611e+09
TRRAP	7q22.1	0.196325	1.56137e+08	1.34162e+08
SPAG5	17q11.2	0.196194	1.59671e+08	1.36964e+09
ESCO2	8p21.1	0.196118	1.61744e+08	1.38566e+09
GNAS	20q13.32	0.196086	1.62652e+07	1.39226e+09
C12ORF4	12p13.32	0.196028	1.64258e+07	1.40302e+09
DDX39B	6p21.33	0.195992	1.65269e+08	1.41046e+08
PPIL1	6p21.2	0.195946	1.66575e+08	1.421e+09
HDGFL1	6p22.3	0.195911	1.67581e+07	1.42777e+08
MRPL47	3q26.33	0.195868	1.68819e+07	1.4371e+08
CTNNA1	5q31.2	0.195851	1.69312e+08	1.44008e+09
PALLD	4q32.3	0.195787	1.7115e+08	1.4551e+09
GTF3C4	9q34.13	0.19576	1.71959e+08	1.46136e+09
TDP1	14q32.11	0.195749	1.72272e+08	1.4634e+09
SCD5	4q21.22	0.195714	1.73294e+08	1.47084e+09
SPSB4	3q23	0.195706	1.73535e+07	1.47179e+09
NHS	Xp22.2-p22.13	0.195706	1.73552e+08	1.47179e+09
CCSAP	1q42.13	0.195654	1.75069e+07	1.48279e+09
ABCF1	6p21.33	0.195649	1.75223e+08	1.48307e+09
BCLAF1	6q23.3	0.195643	1.75421e+07	1.48389e+09
CEP76	18p11.21	0.195632	1.75734e+08	1.48591e+09
SPATS2L	2q33.1	0.195626	1.75915e+08	1.48683e+09
SOX6	11p15.2	0.195492	1.79979e+08	1.51926e+08
DDX52	17q12	0.195385	1.83298e+07	1.54663e+09
NRAS	1p13.2	0.195364	1.83932e+08	1.55133e+08
CRLF1	19p13.11	0.195337	1.84792e+07	1.55793e+09
LINC00652	20p11.23	0.1953	1.8597e+08	1.5672e+09
LINC00964	8q24.13	0.195137	1.91179e+07	1.60707e+09
CEP95	17q23.3	0.194969	1.96721e+08	1.65227e+09
DMRTA2	1p32.3	0.19496	1.97035e+07	1.65423e+09
CRYBG1	6q21	0.194908	1.98778e+08	1.66677e+09
RASAL1	12q24.13	0.19489	1.99387e+08	1.67118e+09
DIPK2A	3q24	0.194836	2.01198e+08	1.68424e+09
ACVR2A	2q22.3-q23.1	0.194828	2.01497e+08	1.68466e+08
UBA2	19q13.11	0.194756	2.03972e+06	1.70394e+09
MDGA2	14q21.3	0.194732	2.04796e+08	1.70903e+09
NUCKS1	1q32.1	0.194719	2.0526e+06	1.71186e+09
ZNF460	19q13.43	0.194712	2.05502e+08	1.71317e+08
CCT2	12q15	0.194674	2.0682e+07	1.72273e+09
SLC26A2	5q32	0.19453	2.11927e+07	1.76381e+08
SDC1	2p24.1	0.194518	2.12378e+08	1.76541e+09
IGF2R	6q25.3	0.194517	2.12382e+08	1.76541e+09
POLR3F	20p11.23	0.194507	2.12744e+07	1.76769e+08
PLAA	9p21.2	0.194483	2.13622e+08	1.77352e+09
SRSF12	6q15	0.194459	2.14497e+07	1.78005e+09
HIF1A	14q23.2	0.194452	2.14744e+08	1.78137e+08
RAD54B	8q22.1	0.194362	2.18042e+08	1.80798e+09
PIK3CA	3q26.32	0.194347	2.18599e+08	1.81036e+09
SIPA1L2	1q42.2	0.194338	2.18935e+08	1.8124e+08
OTP	5q14.1	0.194324	2.19444e+08	1.81524e+09
TTC13	1q42.2	0.194324	2.19458e+08	1.81524e+09
UGT2B7	4q13.2	0.194177	2.24976e+08	1.85782e+09
SLC31A1	9q32	0.194172	2.25164e+08	1.85862e+09
MAP7D2	Xp22.12	0.19415	2.26006e+08	1.86418e+09
DCHS2	4q31.3	0.19415	2.26023e+07	1.86418e+09
GORAB	1q24.2	0.194091	2.2826e+08	1.88032e+09
SF3B4	1q21.2	0.194063	2.29353e+08	1.88847e+09
ARL14	3q25.33	0.194061	2.29437e+08	1.88847e+09
SNORD1C	17q25.1	0.194047	2.29961e+08	1.89124e+08
NASP	1p34.1	0.193968	2.33076e+07	1.91451e+08
PUM2	2p24.1	0.193964	2.33213e+06	1.91485e+08
AJUBA	14q11.2	0.193939	2.34228e+07	1.92241e+09
BICD2	9q22.31	0.193934	2.34391e+07	1.92258e+08
ORC3	6q15	0.193865	2.37154e+08	1.94325e+09
GATAD2B	1q21.3	0.193816	2.39122e+07	1.95779e+08
PRKAA1	5p13.1	0.193764	2.41217e+08	1.97333e+09
IRAK1BP1	6q14.1	0.193722	2.42943e+07	1.98584e+09
GTF2IRD1	7q11.23	0.193713	2.43324e+08	1.98815e+08
NCAN	19p13.11	0.193672	2.44993e+07	2.00097e+08
ASNS	7q21.3	0.193585	2.48636e+08	2.02826e+09
TFRC	3q29	0.193518	2.51437e+07	2.05028e+08
FANCE	6p21.31	0.193513	2.51648e+08	2.05117e+09
TPRKB	2p13.1	0.193393	2.56815e+07	2.09075e+09
ATP13A5	3q29	0.193375	2.57583e+08	2.09615e+09
DGCR8	22q11.21	0.193365	2.58e+07	2.09869e+09
KIAA1586	6p12.1	0.193324	2.59817e+08	2.11262e+08
BLOC1S5	6p24.3	0.193315	2.60214e+08	2.115e+09
AREL1	14q24.3	0.193284	2.61541e+08	2.12407e+08
SGIP1	1p31.3	0.193162	2.66986e+08	2.16399e+09
PLRG1	4q31.3	0.193162	2.66994e+07	2.16399e+09
MAPK4	18q21.1-q21.2	0.192986	2.75015e+08	2.22542e+09
BIRC5	17q25.3	0.192954	2.76493e+07	2.23559e+08
SERPINB12	18q21.33	0.192896	2.79205e+08	2.25661e+09
TUBB2B	6p25.2	0.19288	2.79937e+08	2.26071e+08
HS6ST2	Xq26.2	0.192842	2.81721e+07	2.27421e+09
C2ORF70	2p23.3	0.192811	2.83225e+07	2.28451e+08
MAP3K13	3q27.2	0.192767	2.85289e+08	2.29932e+09
ZYG11A	1p32.3	0.192763	2.85476e+07	2.29991e+09
BRD1	22q13.33	0.19276	2.85629e+07	2.30022e+09
LOXL2	8p21.3	0.192722	2.87474e+08	2.31415e+09
PIK3C2G	12p12.3	0.192695	2.88767e+08	2.32312e+09
TANC1	2q24.2	0.192694	2.88819e+08	2.32312e+09
SLC16A1	1p13.2	0.192633	2.91815e+07	2.34628e+09
FRRS1	1p21.2	0.192628	2.92031e+08	2.34709e+09
ZNF367	9q22.32|9q22.32	0.192584	2.94221e+07	2.36374e+09
TMEM40	3p25.2	0.192572	2.94802e+08	2.36747e+09
DNAH14	1q42.12	0.19256	2.95392e+08	2.37126e+09
YWHAG	7q11.23	0.192496	2.98558e+07	2.39477e+09
ABCE1	4q31.21	0.192485	2.9911e+08	2.39824e+08
PLCB4	20p12.3-p12.2	0.192468	2.99973e+07	2.4042e+09
PHC2	1p35.1	0.192455	3.00654e+06	2.4081e+08
B3GNT4	12q24.31	0.192397	3.03558e+08	2.43003e+09
MGME1	20p11.23	0.192376	3.04624e+08	2.43663e+09
TUBA1C	12q13.12	0.192346	3.06156e+08	2.44791e+09
CEBPZ	2p22.2	0.192274	3.09911e+07	2.47597e+09
PNPT1	2p16.1	0.192245	3.11408e+07	2.48694e+09
SLC25A13	7q21.3	0.192202	3.13627e+08	2.50069e+08
MYCN	2p24.3	0.192162	3.15772e+07	2.51681e+08
BCL11A	2p16.1	0.192062	3.21065e+08	2.55697e+09
ITGB8	7p21.1	0.19205	3.21738e+07	2.56131e+09
RRAS2	11p15.2	0.192034	3.22589e+08	2.56707e+08
YOD1	1q32.1	0.191746	3.38489e+08	2.68936e+08
AGO2	8q24.3	0.191704	3.40856e+08	2.70709e+08
TGM5	15q15.2	0.191633	3.44931e+07	2.73838e+08
SLC6A11	3p25.3	0.191595	3.4715e+07	2.75274e+08
FKBP14	7p14.3	0.191587	3.47588e+07	2.75513e+08
TOPBP1	3q22.1	0.19141	3.58008e+07	2.83214e+09
ZNF714	19p12	0.191226	3.69149e+08	2.91684e+08
ATP11A	13q34	0.191162	3.73107e+07	2.94696e+09
NOP58	2q33.1	0.191049	3.80156e+07	3.00028e+08
EIF4G2	11p15.4	0.191024	3.8175e+07	3.01007e+09
ZP4	1q43	0.191023	3.81844e+07	3.01007e+09
LPAR3	1p22.3	0.190936	3.87397e+08	3.05008e+08
ATP6V1C2	-	0.190934	3.87525e+07	3.05008e+08
KDELR3	22q13.1	0.190929	3.87864e+08	3.05155e+09
SMARCA4	19p13.2	0.190921	3.88374e+07	3.05336e+08
KLF7	2q33.3	0.190756	3.99158e+07	3.12941e+09
COPS7B	2q37.1	0.19075	3.99551e+07	3.13127e+08
NCBP2	3q29	0.190745	3.99911e+08	3.13287e+09
MCM2	3q21.3	0.190691	4.03487e+07	3.15842e+08
TAFA4	3p14.1	0.190643	4.06712e+08	3.1812e+08
MMP7	11q22.2	0.190624	4.07962e+07	3.1885e+08
NINL	20p11.21	0.190603	4.09417e+07	3.19739e+08
ACTG1	17q25.3	0.190552	4.12874e+07	3.22314e+09
XRN2	20p11.22	0.190496	4.16741e+07	3.25081e+09
PKIA	8q21.13	0.190408	4.22868e+07	3.295e+09
CARM1	19p13.2	0.19033	4.28371e+07	3.33224e+08
NWD1	19p13.11	0.190324	4.28811e+08	3.33334e+09
DUSP11	2p13.1	0.190091	4.45685e+07	3.45784e+07
PAPOLA	14q32.2	0.190059	4.48042e+08	3.47109e+08
NDC1	1p32.3	0.19	4.52426e+07	3.50339e+09
FYTTD1	3q29	0.189977	4.54176e+07	3.51559e+08
ARSB	5q14.1	0.189916	4.5878e+07	3.5485e+08
VAMP7	Xq28 and Yq12	0.189872	4.62114e+07	3.57154e+09
KLHL23	2q31.1	0.189819	4.66197e+07	3.60172e+08
MDN1	6q15	0.189775	4.69605e+06	3.62665e+09
BRD7	16q12.1	0.189646	4.79719e+06	3.7005e+09
TGDS	13q32.1	0.189633	4.80684e+07	3.70653e+08
PPRC1	10q24.32	0.189573	4.85465e+07	3.74053e+09
ANKRD34B	5q14.1	0.189568	4.85897e+07	3.74179e+08
PMS1	2q32.2	0.189567	4.85999e+06	3.74179e+08
GJC1	17q21.31	0.18948	4.92987e+08	3.79124e+09
MMP12	11q22.2	0.189427	4.97317e+07	3.82162e+09
CA13	8q21.2	0.189346	5.04057e+07	3.87194e+09
DCLRE1B	1p13.2	0.189295	5.08284e+08	3.90143e+09
PUS7	7q22.3	0.189126	5.22638e+08	4.00398e+08
SENP1	12q13.11	0.18907	5.27452e+07	4.03779e+08
NRBP1	2p23.3	0.188992	5.34284e+06	4.08853e+09
SLC6A2	16q12.2	0.18896	5.37092e+08	4.10846e+09
LOC727896	18p11.31	0.18895	5.37947e+08	4.11343e+09
CDK4	12q14.1	0.188941	5.38775e+08	4.1182e+09
TMEM182	2q12.1	0.188884	5.43855e+08	4.15276e+08
CDC25A	3p21.31	0.188875	5.44661e+08	4.15546e+08
S100A11	1q21.3	0.188875	5.44681e+06	4.15546e+08
EREG	4q13.3	0.188756	5.55391e+07	4.22968e+09
DMD	Xp21.2-p21.1	0.188756	5.55459e+07	4.22968e+09
TDRKH	1q21.3	0.188613	5.68598e+07	4.31993e+09
RFX3	9p24.2	0.188607	5.69188e+07	4.32278e+09
FERMT1	20p12.3	0.188593	5.70471e+08	4.33089e+09
CDC25C	5q31.2	0.18858	5.71661e+06	4.33674e+08
CDC123	10p14-p13	0.188494	5.79821e+07	4.39525e+08
GCFC2	2p12	0.188489	5.80283e+08	4.39624e+09
ROCK2	2p25.1	0.188389	5.89897e+07	4.45988e+08
LAMB1	7q31.1	0.188355	5.93237e+07	4.48009e+08
KLK7	19q13.41	0.188293	5.99215e+07	4.52184e+08
ARHGAP28	18p11.31	0.188141	6.14416e+07	4.63134e+09
LRRN1	3p26.2	0.188026	6.26023e+07	4.71115e+08
NEPRO	3q13.2	0.188025	6.26172e+07	4.71115e+08
SNRPE	1q32.1	0.187974	6.31408e+07	4.74876e+09
DNER	2q36.3	0.187932	6.35787e+06	4.77457e+08
LOC100132215	2p15	0.187903	6.38761e+07	4.79333e+08
AFAP1-AS1	4p16.1	0.187869	6.4238e+07	4.81869e+08
USP10	16q24.1	0.187737	6.56364e+07	4.91691e+08
CFAP20	16q21	0.187736	6.56451e+07	4.91691e+08
SENP5	3q29	0.187718	6.58344e+07	4.92926e+08
FETUB	3q27.3	0.187702	6.60057e+07	4.94025e+08
EFCAB5	17q11.2	0.187696	6.60781e+07	4.94383e+08
SLC35B2	6p21.1	0.187678	6.62656e+07	4.95418e+08
YBX3	12p13.2	0.187624	6.68565e+07	4.99539e+08
MCUR1	6p23	0.187604	6.70802e+07	5.00764e+08
B3GNT3	19p13.11	0.187528	6.79121e+07	5.06599e+08
MSI1	12q24.31	0.187491	6.83193e+07	5.09448e+07
XPR1	1q25.3	0.187412	6.92061e+06	5.15488e+08
CDK6	7q21.2	0.187401	6.93362e+07	5.16267e+08
RLBP1	15q26.1	0.18737	6.96847e+07	5.1867e+08
HNRNPL	19q13.2	0.187287	7.06384e+07	5.24992e+08
PRPS2	Xp22.2	0.187191	7.17479e+06	5.32256e+08
MND1	4q31.3	0.187169	7.20096e+07	5.34001e+08
STK24	13q32.2	0.187123	7.25482e+07	5.37598e+08
ZNF250	8q24.3	0.186968	7.4408e+07	5.5057e+08
SNRPC	6p21.31	0.186931	7.48482e+07	5.5342e+08
HNRNPA1P33	10q11.22	0.186905	7.51647e+07	5.5518e+08
ZKSCAN4	6p22.1	0.186905	7.51689e+07	5.5518e+08
OIP5	15q15.1	0.186893	7.53183e+07	5.5608e+08
CHAMP1	13q34	0.186873	7.55611e+07	5.57464e+08
ZFP36L1	14q24.1	0.186833	7.60553e+07	5.60699e+08
EIF5B	2q11.2	0.186823	7.61838e+07	5.61441e+08
SLC43A3	11q12.1	0.186673	7.80649e+07	5.74695e+08
DMRT1	9p24.3	0.186672	7.80679e+07	5.74695e+08
SNN	16p13.13	0.186649	7.83663e+07	5.76681e+08
DROSHA	5p13.3	0.186646	7.83969e+07	5.76696e+08
BRIX1	5p13.2	0.186513	8.01091e+07	5.88646e+08
SLC41A1	1q32.1	0.18649	8.04121e+07	5.90226e+08
BAG6	6p21.33	0.18646	8.08048e+07	5.92892e+08
SLC6A17	1p13.3	0.186315	8.27333e+07	6.06821e+08
GPR153	1p36.31	0.186283	8.3163e+07	6.09529e+07
AATBC	21q22.3	0.18618	8.45607e+07	6.19197e+07
PODXL	7q32.3	0.18616	8.48332e+07	6.20641e+08
LRRC8A	9q34.11	0.186091	8.57937e+06	6.26985e+08
SRSF2	17q25.1	0.185996	8.71125e+07	6.35931e+08
KCNG1	20q13.13	0.185988	8.72238e+07	6.36513e+08
B3GAT2	6q13	0.185971	8.74693e+07	6.37842e+07
GMFB	14q22.2	0.185958	8.76548e+07	6.38963e+08
SLC25A53	Xq22.2	0.185942	8.78765e+07	6.40348e+08
TCF7L1	2p11.2	0.185888	8.8649e+07	6.45276e+08
KLK5	19q13.41	0.18579	9.00771e+07	6.54961e+08
PNP	14q11.2	0.185713	9.11994e+07	6.62643e+08
ZNF318	6p21.1	0.18571	9.12372e+06	6.62679e+08
RANBP17	5q35.1	0.185608	9.27542e+07	6.72727e+08
MPZL3	11q23.3	0.185583	9.31393e+07	6.75276e+08
FIGN	2q24.3	0.185531	9.39146e+07	6.80653e+08
EPGN	4q13.3	0.185513	9.41994e+07	6.82471e+08
HEPHL1	11q21	0.185505	943120	6.83041e+08
UTP11	1p34.3	0.185489	9.45639e+07	6.84619e+08
ANKS6	9q22.33	0.185476	9.47532e+07	6.85743e+08
NSD2	4p16.3	0.185347	9.67469e+06	6.9967e+08
GMDS	6p25.3	0.185342	9.68249e+06	6.99982e+08
HOXC13	12q13.13	0.185292	9.76083e+07	7.05392e+08
RNF138P1	5q11.2	0.185206	9.89729e+07	7.14741e+08
ZNF326	1p22.2	0.185198	9.90946e+07	7.15364e+08
CDKL5	Xp22.13	0.185155	9.97906e+07	7.19872e+08
CHIC2	4q12	0.185149	9.98839e+07	7.20145e+08
INTS8	8q22.1	0.185148	9.98999e+07	7.20145e+08
RBP1	3q23	0.185136	1.0009e+09	7.21254e+08
AURKA	20q13.2	0.185023	1.01936e+09	7.33773e+08
CKS2	9q22.2	0.185019	1.0201e+09	7.3404e+08
MOG	6p22.1	0.184983	1.02595e+09	7.37723e+08
TNPO3	7q32.1	0.184977	1.02686e+09	7.38112e+08
SLC5A6	2p23.3	0.184938	1.03336e+09	7.41922e+07
GPSM1	9q34.3	0.184934	1.034e+09	7.41922e+07
TJP2	9q21.11	0.184881	1.04297e+09	7.47686e+08
FAM171A1	10p13	0.184875	1.04396e+09	7.48007e+08
LGR4	11p14.1	0.184861	1.04626e+09	7.49388e+08
PPP1R21	2p16.3	0.184858	1.04673e+09	7.49454e+08
TULP1	6p21.31	0.184854	1.04745e+09	7.49531e+07
CCT8	21q21.3	0.184853	1.04758e+09	7.49531e+07
CCAR1	10q21.3	0.184843	1.0493e+09	7.50496e+08
ANKRD11	16q24.3	0.184839	1.05003e+09	7.50662e+08
AHCTF1	1q44	0.184837	1.05028e+09	7.50662e+08
MBNL2	13q32.1	0.184732	1.06819e+09	7.62587e+08
PTPRF	1p34.2	0.184707	1.0726e+08	7.64719e+08
BAG2	6p12.1	0.184661	1.08045e+09	7.6977e+08
HENMT1	1p13.3	0.184578	1.09498e+09	7.7929e+08
ZNF638	2p13.3-p13.2	0.184567	1.09688e+07	7.80095e+08
CYP39A1	6p12.3	0.184559	1.09841e+08	7.80906e+08
C1ORF131	1q42.2	0.184519	1.10547e+09	7.85648e+08
C9ORF85	9q21.13	0.184498	1.10916e+09	7.87713e+08
HMGCS1	5p12	0.184368	1.13259e+09	8.03791e+08
NOL8	9q22.31	0.184254	1.15341e+09	8.17124e+08
TMEM183A	1q32.1	0.18422	1.15973e+09	8.21315e+08
ARHGEF4	2q21.1	0.184202	1.16309e+09	8.22824e+08
GJB7	6q14.3-q15	0.184193	1.16482e+09	8.23702e+08
TRIM2	4q31.3	0.184119	1.17871e+09	8.32995e+08
SNRPG	2p13.3	0.184002	1.201e+09	8.46969e+07
PCP4L1	1q23.3	0.183995	1.20239e+09	8.47647e+08
FLNA	Xq28	0.183975	1.20616e+09	8.49714e+08
PLIN2	9p22.1	0.183945	1.21204e+09	8.53122e+08
MMP13	11q22.2	0.183927	1.21545e+09	8.55059e+08
LPP	3q27.3-q28	0.183884	1.22386e+08	8.60675e+08
ST8SIA1	12p12.1	0.183807	1.23908e+09	8.70467e+08
FANCL	2p16.1	0.183797	1.24096e+08	8.71486e+08
SSRP1	11q12.1	0.183745	1.25131e+09	8.7814e+08
TIMM8A	Xq22.1	0.183705	1.25943e+09	8.83528e+08
BAMBI	10p12.1	0.183648	1.27084e+09	8.90603e+08
MT1X	16q13	0.183635	1.27366e+09	8.92271e+08
LMNB2	19p13.3	0.183562	1.28846e+09	9.02015e+08
PAX1	20p11.22	0.183532	1.29463e+08	9.05795e+08
ROS1	6q22.1	0.183532	1.29476e+09	9.05795e+08
HAO1	20p12.3	0.183492	1.30304e+09	9.10638e+07
PRDM13	6q16.2	0.183472	1.30712e+09	9.13171e+07
AQP5	12q13.12	0.183469	1.30782e+09	9.13342e+08
TSEN15	1q25.3	0.18343	1.31594e+09	9.18195e+08
KDM4A	1p34.2-p34.1	0.183364	1.32996e+07	9.26877e+07
YIPF4	2p22.3	0.183312	1.34106e+09	9.34287e+07
SSBP3	1p32.3	0.183177	1.37019e+09	9.53314e+08
SKI	1p36.33-p36.32	0.183134	1.37966e+09	9.59193e+08
XKR5	8p23.1	0.183104	1.38625e+09	9.63436e+07
OR7A5	19p13.12	0.183034	1.40177e+09	9.73887e+08
MTPAP	10p11.23	0.183021	1.40453e+09	9.75472e+08
ZNF492	19p12	0.182927	1.4258e+08	9.89216e+08
YBX1	1p34.2	0.1829	1.4319e+08	9.93109e+08
TTPA	8q12.3	0.182898	1.43248e+09	9.93173e+07
ARHGAP21	10p12.1|10p12.3	0.182705	1.47716e+09	1.02063e-06
CNOT9	2q35	0.182652	1.48948e+09	1.02844e-06
RNF217	6q22.31	0.182642	1.49205e+08	1.02986e-06
NR2E1	6q21	0.182605	1.50069e+09	1.03547e-06
SMOC1	14q24.2	0.182595	1.50317e+09	1.03669e-06
MAGED1	Xp11.22	0.182593	1.50349e+09	1.03669e-06
CHODL	21q21.1	0.182551	1.51363e+09	1.04225e-06
ADTRP	6p24.1	0.182492	1.52786e+09	1.0517e-06
ARL13B	3q11.1-q11.2	0.182473	1.53255e+09	1.05456e-06
UMODL1	21q22.3	0.18244	1.54046e+08	1.05965e-06
IGFBPL1	9p13.1	0.182389	1.5532e+08	1.06768e-06
C12ORF49	12q24.22	0.182337	1.5661e+09	1.07618e-06
LIN28B	6q16.3-q21	0.182328	1.56812e+09	1.0772e-06
ZNF473	19q13.33	0.182223	1.59446e+09	1.09444e-06
TLX3	5q35.1	0.182222	1.59485e+09	1.09444e-06
NRBF2	10q21.3	0.182142	1.61516e+09	1.10725e-06
LINC02159	5q34	0.182096	1.62688e+09	1.1148e-06
NAA50	3q13.31	0.18204	1.64139e+08	1.12408e-06
TAX1BP3	17p13.2	0.181952	1.6644e+09	1.13868e-06
VLDLR-AS1	9p24.2	0.181804	1.70408e+09	1.16346e-06
BRIP1	17q23.2	0.181791	1.70755e+09	1.16503e-06
CEP152	15q21.1	0.181637	1.74952e+08	1.19165e-06
HAUS8	19p13.11	0.181603	1.75904e+08	1.19773e-06
PARD3	10p11.22-p11.21	0.181586	1.76362e+09	1.20044e-06
SALL4	20q13.2	0.181566	1.76919e+08	1.20342e-06
CNN2	19p13.3	0.181479	1.79367e+09	1.21966e-06
LINC00623	1p11.2	0.181277	1.85191e+09	1.25756e-06
PGM3	6q14.1	0.181194	1.87634e+09	1.27243e-06
ILF3	19p13.2	0.181168	1.88402e+09	1.27722e-06
POLE2	14q21.3	0.181151	1.88902e+08	1.27974e-06
DCUN1D4	4q12	0.181147	1.89026e+09	1.27998e-06
RNF217-AS1	6q22.31	0.181132	1.89482e+09	1.28238e-06
MCTS2P	20q11.21	0.181073	1.91248e+09	1.29346e-06
BBS7	4q27	0.181068	1.91397e+09	1.2936e-06
PCDHB19P	5q31.3	0.181064	1.91498e+09	1.29385e-06
KRT17	17q21.2	0.181024	1.9272e+09	1.30167e-06
SYT16	14q23.2	0.180949	1.94998e+09	1.31573e-06
SLC7A1	13q12.3	0.180908	1.96273e+09	1.32389e-06
KIF4B	5q33.2	0.180881	1.97105e+09	1.32905e-06
MFSD2A	1p34.2	0.180856	1.97896e+09	1.33394e-06
UBE2U	1p31.3	0.180796	1.9977e+09	1.34567e-06
ARHGEF19	1p36.13	0.180676	2.03582e+08	1.36952e-06
DPY19L1	7p14.2	0.180666	2.039e+09	1.3712e-06
SUGCT	7p14.1	0.180622	2.05308e+09	1.38021e-06
EXO5	1p34.2	0.180545	2.07789e+07	1.39596e-06
LINC00113	21q21.3	0.180478	2.10009e+08	1.40946e-06
P3H1	1p34.2	0.180465	2.10436e+09	1.41138e-06
COL11A2	6p21.32	0.180372	2.13512e+09	1.43154e-06
RO60	1q31.2	0.180304	2.15831e+09	1.44612e-06
B3GNT7	2q37.1|2q37.1	0.180092	2.23117e+09	1.49147e-06
FGF21	19q13.33	0.179993	2.26608e+09	1.5118e-06
KARS	16q23.1	0.17995	2.28128e+09	1.52143e-06
AMER2	13q12.13	0.179945	2.28313e+09	1.52216e-06
RAB9B	Xq22.2	0.17987	2.31021e+09	1.5392e-06
FXR1	3q26.33	0.179846	2.3189e+08	1.54447e-06
PCDHB2	5q31.3	0.179833	2.32345e+09	1.547e-06
DNAJC9	10q22.2	0.179788	2.33978e+08	1.55684e-06
SLC35G1	10q23.33	0.17978	2.34288e+08	1.55838e-06
SERPINE2	2q36.1	0.179732	2.36039e+09	1.56952e-06
DDX1	2p24.3	0.179708	2.36937e+09	1.57444e-06
PLPP2	19p13.3	0.179695	2.37429e+09	1.57719e-06
ESPL1	12q13.13	0.179687	2.37727e+09	1.57865e-06
ADAM19	5q33.3	0.179665	2.38536e+08	1.58298e-06
ZNF667	19q13.43	0.179616	2.40362e+09	1.59353e-06
NEMP1	12q13.3	0.179573	2.41984e+08	1.60375e-06
ZNF23	16q22.2	0.17955	2.4284e+08	1.60837e-06
PARP1	1q42.12	0.179535	2.43423e+08	1.6117e-06
GPR3	1p36.11	0.179505	2.44569e+09	1.61875e-06
CEP128	14q31.1	0.179484	2.45369e+09	1.62245e-06
MT1H	16q13	0.179478	2.45592e+09	1.62339e-06
SGCE	7q21.3	0.179404	2.48443e+09	1.64062e-06
HDX	Xq21.1	0.179399	2.48639e+09	1.64138e-06
PAWR	12q21.2	0.179342	2.50886e+09	1.65567e-06
THAP12	11q13.5	0.179246	2.5468e+07	1.67851e-06
CCDC6	10q21.2	0.179224	2.55528e+09	1.68354e-06
RBM38	20q13.31	0.179177	2.57398e+09	1.69475e-06
CDKN3	14q22.2	0.179105	2.60327e+09	1.7118e-06
ABI1	10p12.1	0.1791	2.60535e+08	1.71261e-06
HTN1	4q13.3	0.179093	2.60815e+08	1.71389e-06
EPHB4	7q22.1	0.179067	2.61886e+07	1.72037e-06
C1ORF94	1p35.1	0.17906	2.62136e+09	1.72145e-06
RASGEF1C	5q35.3	0.179047	2.62689e+09	1.72452e-06
UGGT2	13q32.1	0.179027	2.6351e+08	1.72934e-06
EPHB1	3q22.2	0.178909	2.68378e+09	1.75957e-06
NAALADL2	3q26.31	0.178897	2.68905e+08	1.76188e-06
PRB2	12p13.2	0.178872	2.69941e+09	1.76809e-06
GJB3	1p34.3	0.17882	2.72117e+09	1.78119e-06
TRMT61B	2p23.2	0.1788	2.72975e+09	1.78506e-06
EFNB3	17p13.1	0.178655	2.79188e+08	1.82392e-06
GRM6	5q35.3	0.178612	2.81093e+08	1.83517e-06
CTNNBIP1	1p36.22	0.178582	2.82414e+09	1.8426e-06
CCNY	10p11.21	0.17854	2.84239e+09	1.85391e-06
DNAJB5	9p13.3	0.178505	2.85783e+09	1.86337e-06
CSNK2A2	16q21	0.178497	2.86168e+09	1.86528e-06
CHEK2	22q12.1	0.178474	2.87157e+08	1.87112e-06
NXPH4	12q13.3	0.178459	2.87832e+09	1.87491e-06
LATS2	13q12.11	0.178449	2.88288e+07	1.87727e-06
HECA	6q24.1	0.178428	2.89227e+08	1.88217e-06
NETO2	16q12.1	0.17833	2.93652e+09	1.9085e-06
SDK2	17q25.1	0.178281	2.95911e+09	1.92257e-06
RBM17	10p15.1	0.178273	2.96254e+09	1.92417e-06
LANCL3	Xp21.1	0.178261	2.96827e+09	1.92727e-06
CDC7	1p22.1	0.178236	2.97963e+09	1.9334e-06
WDPCP	2p15	0.178227	2.98411e+08	1.93569e-06
CKAP4	12q23.3	0.178194	2.99922e+08	1.94423e-06
RBBP6	16p12.1	0.178185	3.00348e+07	1.94637e-06
TMPRSS13	11q23.3	0.178172	3.0093e+09	1.94951e-06
MCTP2	15q26.2	0.178156	3.0171e+09	1.95349e-06
UBA6	4q13.2	0.178155	3.01739e+09	1.95349e-06
PRR4	12p13.2	0.178106	3.04028e+09	1.96705e-06
DDX6	11q23.3	0.178074	3.05565e+09	1.97573e-06
SOBP	6q21	0.178046	3.06906e+09	1.98312e-06
MFSD9	2q12.1	0.177967	3.10673e+09	2.00489e-06
PRTFDC1	10p12.1	0.177947	3.11625e+09	2.01039e-06
ZNF766	19q13.41	0.177906	3.13586e+09	2.02175e-06
HRK	12q24.22	0.177904	3.13708e+08	2.02188e-06
USP28	11q23.2	0.177838	3.16908e+08	2.04185e-06
RPRM	2q23.3	0.177836	3.17015e+09	2.04189e-06
PGBD2	1q44	0.17781	3.18303e+09	2.04953e-06
ZNF765	19q13.42	0.177758	3.20884e+09	2.06549e-06
HORMAD1	1q21.3	0.177741	3.21721e+08	2.06955e-06
FOXC2	16q24.1	0.177628	3.27378e+09	2.10259e-06
NXT2	Xq23	0.177566	3.30554e+09	2.12231e-06
RACGAP1P	12q12	0.17756	3.30861e+08	2.12302e-06
SIX4	14q23.1	0.177557	3.30981e+09	2.12302e-06
CBX3	7p15.2	0.177521	3.32831e+09	2.13285e-06
ARSH	Xp22.33	0.177409	3.3866e+08	2.16882e-06
FAM220A	7p22.1	0.177391	3.39594e+09	2.17412e-06
ADAMTS7	15q25.1	0.177344	3.42057e+09	2.18919e-06
TCAIM	3p21.31	0.177334	3.42605e+08	2.192e-06
TMEM170A	16q23.1	0.177293	3.44779e+09	2.20451e-06
FOLR1	11q13.4	0.177285	3.45187e+08	2.2057e-06
GARS	7p14.3	0.177249	3.47122e+08	2.21597e-06
NCMAP	1p36.11	0.17724	3.47622e+09	2.21774e-06
GTF3C3	2q33.1	0.177238	3.47729e+09	2.21774e-06
PTCD3	2p11.2	0.177121	3.5403e+09	2.25649e-06
CPNE2	16q13	0.177099	3.55238e+09	2.26348e-06
CKAP5	11p11.2	0.177053	3.57756e+08	2.2784e-06
ASB3	2p16.2	0.177039	3.58552e+09	2.28243e-06
UBE2R2	9p13.3	0.177007	3.60281e+08	2.29198e-06
TPR	1q31.1	0.176995	3.60971e+09	2.29493e-06
WNK2	9q22.31	0.176933	3.64441e+09	2.31479e-06
STMP1	7q33	0.176896	3.66504e+08	2.32716e-06
SNRPGP15	19p13.12	0.176764	3.74037e+09	2.3735e-06
PTTG1	5q33.3	0.176707	3.77325e+08	2.39285e-06
CACHD1	1p31.3	0.176631	3.81776e+09	2.41803e-06
DIS3	13q21.33	0.176617	3.82575e+09	2.42233e-06
SLC30A6	2p22.3	0.176578	3.84872e+09	2.43611e-06
FBXO28	1q42.11	0.17652	3.88344e+09	2.45732e-06
RANBP1	22q11.21	0.176379	3.96806e+09	2.5085e-06
ACAA2	18q21.1	0.176334	3.99604e+09	2.5246e-06
CXCL5	4q13.3	0.176316	4.00665e+08	2.52971e-06
PSMD7	16q23.1	0.176306	4.01309e+08	2.53299e-06
TIAM1	21q22.11	0.1763	4.01653e+08	2.53437e-06
ZBTB24	6q21	0.176195	4.08183e+09	2.57395e-06
NIPAL1	4p12	0.176152	4.10876e+09	2.58932e-06
ST6GAL2	2q12.3	0.176148	4.11136e+09	2.59015e-06
ERC1	12p13.33	0.176145	4.11319e+09	2.59049e-06
SEPTIN7	7p14.2	0.17606	4.16724e+08	2.62206e-06
HACE1	6q16.3	0.175988	4.21366e+08	2.64714e-06
RCC1	1p35.3	0.175967	4.22689e+09	2.65462e-06
TUBBP6	7p11.2	0.175922	4.25617e+09	2.67218e-06
PPP2R5E	14q23.2	0.175888	4.27875e+09	2.68385e-06
ZEB1-AS1	10p11.22	0.175879	4.28415e+08	2.6864e-06
TJP1	15q13.1	0.175868	4.29148e+07	2.68932e-06
FN1	2q35	0.175771	4.35555e+08	2.72608e-06
KRT86	12q13.13	0.175719	4.39054e+09	2.74542e-06
ITGB6	2q24.2	0.175713	4.39423e+08	2.74687e-06
ZNF85	19p12	0.175708	4.39781e+07	2.74826e-06
CHAF1B	21q22.12-q22.13	0.17568	4.41701e+09	2.7594e-06
TBX20	7p14.2	0.175572	4.49053e+08	2.80359e-06
KRAS	12p12.1	0.175515	4.5292e+09	2.82532e-06
KCNK5	6p21.2	0.175513	4.53095e+09	2.82532e-06
KNSTRN	15q15.1	0.175484	4.55079e+08	2.83682e-06
CIAPIN1	16q21	0.175453	4.57276e+08	2.84963e-06
PRKDC	8q11.21	0.175411	4.60205e+08	2.86611e-06
MTO1	6q13	0.175304	4.67808e+08	2.90806e-06
UBXN7	3q29	0.175285	4.69138e+08	2.91543e-06
NEIL3	4q34.3	0.175264	4.70653e+08	2.92394e-06
LAMC1	1q25.3	0.175256	4.71207e+09	2.92648e-06
FLJ13224	12p11.21	0.175239	4.72428e+09	2.93316e-06
MGA	15q15.1	0.175222	4.73642e+08	2.93939e-06
REPS1	6q24.1	0.175221	4.73724e+09	2.93939e-06
ID2	2p25.1	0.175112	4.8164e+08	2.98483e-06
NECTIN3	3q13.13	0.175099	4.82617e+08	2.98997e-06
SCUBE3	6p21.31	0.175082	4.83852e+08	2.9967e-06
TAF2	8q24.12	0.175006	4.89537e+08	3.02911e-06
RAD51	15q15.1	0.174973	4.92004e+08	3.04251e-06
FAM81A	15q22.2	0.174961	4.92884e+08	3.04702e-06
RASAL2-AS1	1q25.2	0.174959	4.93055e+08	3.04714e-06
KCNJ4	22q13.1	0.174881	4.98889e+08	3.08036e-06
FAM160A1	4q31.3	0.174869	4.99821e+08	3.08517e-06
LIPG	18q21.1	0.174804	5.04816e+08	3.11218e-06
NUP54	4q21.1	0.174767	5.07612e+08	3.12655e-06
ID4	6p22.3	0.174744	5.0939e+08	3.13639e-06
GSTA5	6p12.2	0.174732	5.10318e+08	3.14033e-06
PROX1	1q32.3	0.174701	5.12727e+08	3.15419e-06
NEUROG2	4q25	0.174678	5.14545e+08	3.16441e-06
HACD2	3q21.1	0.174656	5.16267e+08	3.17352e-06
PLCB1	20p12.3	0.174655	5.16341e+08	3.17352e-06
CEMIP2	9q21.13	0.174641	5.17472e+08	3.1795e-06
PPM1G	2p23.3	0.174625	5.18689e+08	3.18601e-06
MUC15	11p14.2	0.174594	5.21206e+07	3.19756e-06
FZD1	7q21.13	0.174508	5.27997e+08	3.23627e-06
HELB	12q14.3|12q	0.174498	5.28818e+08	3.24032e-06
PDE4B	1p31.3	0.174441	5.33453e+08	3.26474e-06
PLAGL1	6q24.2	0.174308	5.44329e+08	3.32726e-06
NCKAP1	2q32.1	0.174268	5.47586e+08	3.34616e-06
MFSD14B	9q22.32	0.174252	5.48897e+08	3.35315e-06
DR1	1p22.1	0.174213	5.52193e+07	3.37226e-06
MAPK14	6p21.31	0.174074	5.6395e+08	3.44093e-06
SMYD1	2p11.2	0.174049	5.66122e+07	3.45209e-06
PRPF3	1q21.2	0.174017	5.68852e+08	3.46513e-06
MTERF1	7q21.2	0.174016	5.68949e+08	3.46513e-06
BFSP1	20p12.1	0.173979	5.72148e+08	3.48357e-06
STX7	6q23.2	0.17386	5.82557e+08	3.54089e-06
ANKRD13B	17q11.2	0.173859	5.82617e+08	3.54089e-06
TXNL4B	16q22.2	0.17383	5.85132e+07	3.5551e-06
CHAC1	15q15.1	0.17382	5.8601e+08	3.55829e-06
PARP2	14q11.2	0.173807	5.87225e+08	3.56459e-06
HOOK3	8p11.21	0.173786	5.89062e+08	3.57466e-06
EPHA7	6q16.1	0.173753	5.92041e+08	3.59057e-06
DNM1L	12p11.21	0.173601	6.0582e+08	3.67193e-06
FHOD3	18q12.2	0.173584	6.07319e+08	3.67991e-06
ARL9	4q12	0.173432	6.21415e+08	3.76192e-06
TNC	9q33.1	0.173355	6.28727e+08	3.80162e-06
STAMBP	2p13.1	0.17335	6.29173e+08	3.80207e-06
GEMIN2	14q21.1	0.173296	6.3435e+08	3.82987e-06
FOXL1	16q24.1	0.173254	6.38339e+08	3.85165e-06
LCN2	9q34.11	0.173228	6.40819e+08	3.86545e-06
SRRM1	1p36.11	0.173217	6.41921e+08	3.86862e-06
C15ORF41	15q14	0.173211	6.425e+08	3.87095e-06
ARL6IP6	2q23.3	0.173195	6.44061e+08	3.8792e-06
RNF168	3q29	0.173082	6.55081e+08	3.94439e-06
PDE9A	21q22.3	0.17303	6.60218e+08	3.97176e-06
PCDHB14	5q31.3	0.172944	6.68893e+08	4.02154e-06
LUZP1	1p36.12	0.172901	6.73159e+08	4.04478e-06
KCNJ6	21q22.13	0.172885	6.74802e+08	4.05344e-06
TINCR	19p13.3	0.172823	6.81182e+08	4.0881e-06
DPYSL3	5q32	0.172744	6.89262e+08	4.13537e-06
ACTG2	2p13.1	0.172633	7.00891e+08	4.20013e-06
ODAPH	4q21.1	0.172624	7.01789e+08	4.20301e-06
GTPBP2	6p21.1	0.172604	7.03913e+08	4.21448e-06
NCL	2q37.1	0.172575	7.07021e+08	4.23103e-06
CYB5R2	11p15.4	0.172574	7.07097e+08	4.23103e-06
PRSS16	6p22.1	0.172565	7.08044e+08	4.2347e-06
COLGALT1	19p13.11	0.172552	7.09431e+08	4.24121e-06
ADSS	1q44	0.172518	7.13134e+08	4.26209e-06
ARHGEF10	8p23.3	0.172511	7.13858e+08	4.26515e-06
RBM26	13q31.1	0.1725	7.15066e+08	4.2711e-06
PANK1	10q23.31	0.17242	7.23616e+08	4.32089e-06
GMCL1	2p13.3	0.172411	7.24602e+08	4.32549e-06
TSPAN14	10q23.1	0.172342	7.3217e+08	4.36808e-06
ZNF28	19q13.41	0.172329	7.33612e+08	4.37539e-06
BRMS1L	14q13.2	0.172288	7.38128e+08	4.39971e-06
RIF1	2q23.3	0.17228	7.39067e+08	4.40271e-06
GPC6	13q31.3-q32.1	0.172272	7.3989e+08	4.4063e-06
MASTL	10p12.1	0.172213	7.46523e+08	4.44055e-06
HAPLN4	19p13.11	0.172199	7.47987e+07	4.44795e-06
NGB	14q24.3	0.172157	7.52717e+07	4.47212e-06
SLC34A2	4p15.2	0.172133	7.55451e+08	4.48704e-06
MED14	Xp11.4	0.172081	7.6137e+08	4.52086e-06
SNRPA1	15q26.3	0.172028	7.67447e+08	4.55426e-06
ACTN4	19q13.2	0.172024	7.67884e+07	4.55551e-06
ERO1A	14q22.1	0.171996	7.71153e+08	4.57355e-06
CAND1	12q14.3-q15	0.171991	7.71765e+08	4.57584e-06
MIS18BP1	14q21.2	0.171928	7.79035e+08	4.61351e-06
PRKY	Yp11.2	0.171913	7.80825e+07	4.62139e-06
RAD51AP2	2p24.2	0.171902	7.82065e+08	4.62515e-06
APLF	2p13.3	0.171901	7.8215e+08	4.62515e-06
ESF1	20p12.1	0.171817	7.92116e+08	4.67996e-06
HCG11	6p22.2	0.171812	7.92635e+06	4.68166e-06
CT83	Xq23	0.171782	7.96203e+08	4.6986e-06
AGPAT4-IT1	6q26	0.171737	8.0155e+08	4.72739e-06
NAA15	4q31.1	0.171724	8.03198e+07	4.73572e-06
TYMS	18p11.32	0.171655	8.11513e+08	4.78335e-06
TAF5	10q24.33	0.171642	8.13014e+07	4.79079e-06
KLRG2	7q34	0.171635	8.1391e+08	4.79467e-06
CCNYL1	2q33.3	0.171607	8.17322e+08	4.81336e-06
SHMT2	12q13.3	0.171545	8.24975e+08	4.85559e-06
GRHL2	8q22.3	0.171537	8.25843e+08	4.85928e-06
GNL3L	Xp11.22	0.171421	8.40263e+08	4.94124e-06
MYLK	3q21.1	0.171389	8.44348e+08	4.95947e-06
IL1RAP	3q28	0.171344	8.50029e+08	4.99138e-06
RHOQ	2p21	0.171318	8.53268e+08	5.00748e-06
ZNF140	12q24.33	0.17114	8.76284e+08	5.13656e-06
UCN2	3p21.31	0.171106	8.80659e+08	5.1598e-06
HEATR3	16q12.1	0.171066	8.85998e+08	5.18897e-06
RBAK	7p22.1	0.171034	8.90264e+08	5.21244e-06
CENPH	5q13.2	0.170994	8.95564e+08	5.23891e-06
ETV1	7p21.2	0.170989	8.96144e+08	5.24078e-06
U2AF1	21q22.3	0.170971	8.98654e+08	5.25393e-06
ADGRF1	6p12.3|6	0.170924	9.04889e+08	5.28885e-06
STK26	Xq26.2	0.170882	9.10626e+08	5.31699e-06
PSPC1	13q12.11	0.170875	9.11513e+08	5.31984e-06
DLL3	19q13.2	0.170847	9.15383e+08	5.34088e-06
DMRTA1	9p21.3	0.170839	9.16425e+08	5.34387e-06
GABRG3	15q12	0.170736	9.30517e+08	5.41506e-06
STK3	8q22.2	0.170714	9.33538e+08	5.42637e-06
ANAPC1	2q13	0.170672	9.39455e+08	5.45762e-06
NFATC3	16q22.1	0.170596	9.501e+08	5.51627e-06
AGO3	1p34.3	0.170571	9.53695e+07	5.53396e-06
CSGALNACT2	10q11.21	0.170568	9.5402e+08	5.53425e-06
GALNS	16q24.3	0.170558	9.5547e+07	5.54106e-06
ANXA8	10q11.22	0.170538	9.58249e+08	5.55558e-06
MED27	9q34.13	0.170532	9.59141e+08	5.55916e-06
TFF2	21q22.3	0.170484	9.65973e+08	5.59392e-06
SULT1E1	4q13.3	0.170405	9.77437e+08	5.65056e-06
UTP25	1q32.2	0.17039	9.79608e+08	5.66149e-06
TAF13	1p13.3	0.170253	9.99632e+08	5.77059e-06
TNFAIP6	2q23.3	0.170214	1.00547e-06	5.80263e-06
SLC5A3	21q22.11	0.170185	1.00986e-06	5.82628e-06
AMOT	Xq23	0.170156	1.01415e-06	5.84936e-06
FBXL19	16p11.2	0.170118	1.01985e-06	5.87717e-06
WNK1	12p13.33	0.170107	1.02149e-06	5.88327e-06
ERP27	12p12.3	0.170104	1.022e-06	5.88453e-06
LRP6	12p13.2	0.170029	1.03335e-06	5.94308e-06
LINC01559	12p13.1	0.170012	1.03596e-06	5.95642e-06
EHF	11p13	0.169977	1.04145e-06	5.98628e-06
CDC73	1q31.2	0.169946	1.04619e-06	6.01177e-06
TEX37	2p11.2	0.169909	1.05198e-06	6.04055e-06
ZNF639	3q26.33	0.169906	1.05245e-06	6.04088e-06
ICK	6p12.1	0.169869	1.05816e-06	6.07018e-06
RSPRY1	16q13	0.169854	1.06057e-06	6.08229e-06
FUT9	6q16.1	0.169832	1.06394e-06	6.09986e-06
ADAMTS5	21q21.3	0.169793	1.07014e-06	6.13192e-06
PHETA1	12q24.12	0.16979	1.07058e-06	6.1327e-06
MARCKS	6q21	0.16978	1.0721e-06	6.13963e-06
MAD2L2	1p36.22	0.169775	1.07298e-06	6.14295e-06
RGR	10q23.1	0.169747	1.0774e-06	6.16653e-06
CCZ1	7p22.1	0.1697	1.08496e-06	6.20801e-06
ASF1B	19p13.12	0.169664	1.09063e-06	6.23867e-06
SVIL	10p11.23	0.16958	1.10437e-06	6.30831e-06
NOTCH1	9q34.3	0.169557	1.10806e-06	6.32763e-06
BID	22q11.21	0.169469	1.12253e-06	6.40294e-06
MAGEA5	Xq28	0.169444	1.12674e-06	6.42516e-06
ING1	13q34	0.169399	1.13414e-06	6.4655e-06
ATF7	12q13.13	0.169397	1.13453e-06	6.46594e-06
C15ORF54	15q14	0.169347	1.14287e-06	6.50975e-06
TM6SF2	19p13.11	0.169328	1.14609e-06	6.52439e-06
PCDHGA1	5q31.3	0.169287	1.15299e-06	6.56e-06
LINC00284	13q14.11	0.169265	1.15684e-06	6.58001e-06
EXT1	8q24.11	0.169242	1.16075e-06	6.60043e-06
MGAM2	7q34	0.169224	1.16379e-06	6.61396e-06
HNRNPA1L2	13q14.3	0.169183	1.17081e-06	6.64821e-06
RTKN	2p13.1	0.169066	1.19114e-06	6.76178e-06
NOTUM	17q25.3	0.169051	1.19377e-06	6.7748e-06
ITM2C	2q37.1	0.169048	1.19434e-06	6.7761e-06
TNFSF11	13q14.11	0.169042	1.19536e-06	6.77809e-06
WDR5	9q34.2	0.169031	1.19732e-06	6.78538e-06
ZNF232	17p13.2	0.168912	1.21844e-06	6.89732e-06
KLK13	19q13.41	0.168893	1.22188e-06	6.91481e-06
SPATS2	12q13.12	0.168855	1.22874e-06	6.95171e-06
CA6	1p36.23	0.168824	1.23441e-06	6.97985e-06
TCAM1P	17q23.3	0.168766	1.24502e-06	7.03787e-06
SPHK1	17q25.1	0.168761	1.24592e-06	7.04101e-06
CHI3L1	1q32.1	0.168756	1.24675e-06	7.04366e-06
TANK	2q24.2	0.168686	1.25956e-06	7.11209e-06
ADH5	4q23	0.168623	1.27129e-06	7.1743e-06
AGL	1p21.2	0.168581	1.27919e-06	7.21484e-06
PHACTR2	6q24.2	0.168556	1.28387e-06	7.2392e-06
RPS6KA3	Xp22.12	0.168506	1.2934e-06	7.2844e-06
TBC1D1	4p14	0.16848	1.29825e-06	7.30801e-06
PGLYRP3	1q21.3	0.168459	1.30223e-06	7.32837e-06
GNL2	1p34.3	0.168417	1.31036e-06	7.37208e-06
MMD	17q22	0.168314	1.33022e-06	7.47751e-06
ADAMTS3	4q13.3	0.168311	1.33096e-06	7.47957e-06
[truncated: 18,143 more rows]

## Sheet: Twist co-expressed METABRIC
Genes Co-expressed with TWIST in METABRIC
Correlated Gene	Cytoband	Spearman's Correlation	p-Value	q-Value
GAS1	9q21.33	0.650432	1.91788e-213	3.50417e-210
PCOLCE	7q22.1	0.642738	2.23998e-207	2.04633e-202
CTSK	1q21.3	0.640062	5.76413e-205	3.51055e-201
ANGPTL2	9q33.3	0.636982	3.20152e-201	1.46238e-197
PRRX1	1q24.2	0.628527	7.61652e-195	2.78323e-190
NDN	15q11.2	0.62122	1.18682e-187	3.61407e-185
GLT8D2	12q23.3	0.620936	2.04845e-187	5.34675e-185
TIMP2	17q25.3	0.606382	1.43829e-175	3.28488e-173
SRPX	Xp11.4	0.598996	8.67085e-171	1.76028e-167
PDGFRL	8p22	0.593422	1.58765e-166	2.9008e-163
OLFML1	11p15.4	0.591682	3.27032e-164	5.43199e-162
CRISPLD2	16q24.1	0.591219	7.29293e-165	1.11041e-160
MMP2	16q12.2	0.589224	2.27384e-162	3.1958e-160
MSRB3	12q14.3	0.58761	3.6183e-162	4.72214e-159
LOX	5q23.1	0.586569	2.13543e-160	2.6011e-157
NNMT	11q23.2	0.585346	1.70371e-159	1.94553e-157
FSTL1	3q13.33	0.583738	2.58531e-158	2.7786e-156
PRKD1	14q12	0.583262	5.76505e-158	5.85185e-155
RARRES2	7q36.1	0.582948	9.77655e-159	9.40144e-156
FAP	2q24.2	0.581485	1.13648e-157	1.03823e-153
C1S	12p13.31	0.581245	1.69678e-157	1.47628e-153
TPST1	7q11.21	0.580665	4.47015e-156	3.71246e-153
BEND6	6p12.1	0.580564	5.29123e-157	4.20331e-153
DPYSL3	5q32	0.578752	1.07447e-154	8.17981e-153
EMILIN1	2p23.3	0.572503	3.01758e-150	2.20537e-147
LAYN	11q23.1	0.569956	1.84393e-148	1.29579e-145
TSHZ3	19q12	0.569798	2.3783e-148	1.6094e-145
CPZ	4p16.1	0.569482	3.94575e-149	2.57474e-145
ANTXR2	4q21.21	0.568332	2.49183e-147	1.56994e-144
MAFB	20q12	0.567836	5.50272e-147	3.35134e-144
PDPN	1p36.21	0.565164	3.836e-146	2.26089e-143
SNAI2	8q11.21	0.564969	5.21919e-146	2.98e-142
COL6A3	2q37.3	0.564111	2.01973e-144	1.11826e-141
PRRX2	9q34.11	0.561719	8.61542e-144	4.62977e-141
FEZ1	11q24.2	0.561487	1.23905e-142	6.4682e-141
SPON1	11p15.2	0.560092	1.08726e-141	5.51814e-139
LAMA4	6q21	0.559245	4.04939e-142	1.99963e-139
SERPINF1	17p13.3	0.557975	2.88276e-140	1.38607e-137
DCN	12q21.33	0.557378	7.24379e-141	3.39362e-138
RNF144A	2p25.1	0.552875	7.04649e-138	3.21866e-134
CD248	11q13.2	0.5514	6.5543e-137	2.92082e-134
JAM3	11q25	0.547668	1.76578e-133	7.68154e-132
RFTN2	2q33.1	0.54637	1.21601e-132	5.16691e-131
SCARF2	22q11.21	0.546071	1.89387e-132	7.86428e-131
FILIP1L	3q12.1	0.545502	4.39543e-133	1.78464e-129
CMTM3	16q22.1	0.545478	4.5534e-134	1.80859e-129
FERMT2	14q22.1	0.54535	5.50547e-133	2.14022e-130
GFPT2	5q35.3	0.543507	8.32093e-133	3.16733e-129
BNC2	9p22.3-p22.2	0.543106	1.49958e-130	5.59161e-129
SERPING1	11q12.1	0.540593	5.88498e-130	2.15049e-126
ID3	1p36.12	0.540016	1.36114e-129	4.87636e-126
LUM	12q21.33	0.539796	1.87472e-128	6.58712e-127
TWIST2	2q37.3	0.539018	5.78726e-129	1.99507e-125
CAVIN3	11p15.4	0.537971	2.62349e-128	8.87661e-127
COL5A2	2q32.2	0.537522	5.01486e-127	1.66594e-124
CCDC80	3q13.2	0.536307	2.87328e-126	9.37459e-125
PDGFRB	5q32	0.535568	8.27397e-127	2.65217e-124
CAVIN1	17q21.2	0.535123	1.56203e-125	4.92068e-123
COL1A2	7q21.3	0.534653	3.05401e-126	9.4576e-124
FMO1	1q24.3	0.534601	3.28919e-126	1.00161e-122
CFH	1q31.3	0.53387	9.32447e-126	2.79291e-122
HTRA1	10q26.13	0.531421	2.98875e-123	8.80766e-122
SFRP2	4q31.3	0.530564	1.00041e-123	2.90135e-121
PDGFRA	4q12	0.529658	3.56876e-122	1.01882e-119
GREM1	15q13.3	0.529579	3.9845e-122	1.12001e-120
TAGLN	11q23.3	0.528995	9.02534e-123	2.49852e-119
RCN3	19q13.33	0.528907	1.02163e-121	2.78601e-120
DACT1	14q23.1	0.528471	1.87752e-122	5.04472e-119
SYDE1	19p13.12	0.528162	2.89174e-122	7.65724e-120
CHN1	2q31.1	0.527681	5.64919e-122	1.47452e-119
FBLN2	3p25.1	0.527155	1.17532e-120	3.02455e-118
RAB3IL1	11q12.2-q12.3	0.525828	7.40515e-121	1.87916e-118
ECM2	9q22.31	0.525181	1.81149e-121	4.53394e-117
CNRIP1	2p14	0.525021	2.2599e-119	5.57982e-118
DSE	6q22.1	0.524517	4.52877e-120	1.10327e-116
TMEM200A	6q23.1	0.523366	2.20545e-119	5.30209e-116
CPXM1	20p13	0.522817	4.68221e-119	1.11102e-115
GPNMB	7p15.3	0.522603	6.27931e-119	1.47089e-115
MRGPRF	11q13.3	0.522443	7.81944e-119	1.80847e-115
FBLN1	22q13.31	0.522176	1.12611e-117	2.57189e-115
C1R	12p13.31	0.520558	1.0228e-117	2.2979e-115
ADAMTS2	5q35.3	0.520552	1.03129e-116	2.2979e-115
COL6A2	21q22.3	0.519672	3.4078e-116	7.50167e-115
MPRIP	17p11.2	0.518173	2.59018e-115	5.63396e-115
PCDH18	4q28.3	0.516281	3.29738e-115	7.08781e-113
PKD2	4q22.1	0.51426	4.91024e-114	1.0432e-110
MXRA8	1p36.33	0.513225	1.9453e-112	4.08536e-110
THBS2	6q27	0.512763	3.58839e-113	7.45039e-111
VEGFC	4q34.3	0.511791	1.2978e-111	2.66429e-109
CDH11	16q21	0.510947	3.95321e-111	8.02545e-110
MXRA7	17q25.1	0.510545	6.7117e-112	1.34758e-108
DDR2	1q23.3	0.509356	3.19397e-111	6.34315e-109
SFRP4	7p14.1	0.507841	2.31385e-110	4.54584e-108
CCN2	6q23.2	0.50686	8.29429e-110	1.61218e-106
VIM	10p13	0.506673	1.05783e-108	2.03449e-106
CALD1	7q33	0.506496	1.32993e-108	2.53116e-108
PODN	1p32.3	0.505702	3.72478e-108	7.01603e-107
FOXO1	13q14.11	0.505231	6.84572e-109	1.27631e-105
SPON2	4p16.3	0.50496	9.71937e-109	1.79376e-105
TRAM2	6p12.2	0.504454	1.86534e-108	3.40815e-105
MME	3q25.2	0.503302	8.21642e-108	1.48636e-104
NEXN	1p31.1	0.503183	9.56653e-108	1.71363e-106
ISM1	20p12.1	0.502741	1.68705e-106	2.99262e-105
EMP3	19q13.33	0.501104	1.3674e-105	2.40229e-103
TUBB6	18p11.21	0.501025	1.51173e-105	2.63056e-104
PCSK5	9q21.13	0.501003	1.5551e-105	2.68049e-104
NXN	17p13.3	0.500749	2.14919e-106	3.6699e-104
COL3A1	2q32.2	0.500176	4.45696e-106	7.54011e-104
APCDD1	18p11.22	0.498648	3.08868e-104	5.17736e-102
TACC1	8p11.22	0.497441	1.41613e-105	2.3522e-101
ANXA1	9q21.13	0.497177	1.97419e-103	3.24958e-101
FOXF2	6p25.3	0.49667	3.73463e-103	6.09244e-102
PLS3	Xq23	0.496508	4.58036e-104	7.406e-102
TBX15	1p12	0.496425	5.08314e-104	8.14685e-102
SPRY1	4q28.1	0.490104	1.30333e-100	2.07071e-98
ARMH4	14q23.1	0.490097	1.31484e-99	2.07098e-98
HEG1	3q21.2	0.489768	1.97e-99	3.07639e-99
IGFBP7	4q12	0.487773	2.26118e-98	3.50119e-97
TMEM43	3p25.1	0.486734	8.01386e-99	1.23043e-95
CYTH3	7p22.1	0.486699	8.35833e-99	1.27263e-95
ARHGAP24	4q21.23-q21.3	0.486221	1.49456e-97	2.25679e-95
F13A1	6p25.1	0.48386	2.59133e-96	3.88083e-94
TGFBR2	3p24.1	0.483035	6.98737e-97	1.03794e-93
VAMP5	2p11.2	0.482804	9.21252e-97	1.35743e-93
LRCH2	Xq23	0.481542	4.17365e-96	6.10055e-94
COL5A1	9q34.3	0.480572	1.32632e-94	1.91847e-92
TNFAIP6	2q23.3	0.480568	1.33351e-95	1.91847e-92
CLEC11A	19q13.33	0.479896	2.96454e-95	4.23165e-93
NKD2	5p15.33	0.479658	3.93285e-95	5.57032e-93
CXCL12	10q11.21	0.479073	7.87462e-95	1.10675e-91
LRP1	12q13.3	0.478974	8.85226e-95	1.23465e-91
MEDAG	13q12.3	0.478753	1.14997e-93	1.59176e-91
VCAN	5q14.2-q14.3	0.47873	1.18163e-93	1.62328e-91
GSDME	7p15.3	0.478691	1.23707e-93	1.68676e-91
SERPINH1	11q13.5	0.478621	1.34352e-93	1.81833e-91
LGALS1	22q13.1	0.478138	2.37762e-93	3.19423e-92
GEM	8q22.1	0.477125	7.85427e-94	1.04748e-90
COL6A1	21q22.3	0.477096	8.12146e-93	1.07527e-90
GLIPR1	12q21.2	0.477012	8.96814e-94	1.17883e-91
HEPH	Xq12	0.476271	2.14178e-92	2.79517e-90
FLRT2	14q31.3	0.476133	2.52021e-93	3.26572e-90
C1QTNF5	11q23.3	0.476044	2.79818e-93	3.60039e-91
SLFN11	17q12	0.475959	3.08927e-92	3.94713e-90
MAGI2-AS3	7q21.11	0.475152	7.94637e-93	1.00825e-89
FNDC1	6q25.3	0.474616	1.48632e-91	1.87286e-89
PLPP4	10q26.12	0.474423	1.86211e-91	2.33031e-89
LIX1L	1q21.1	0.47437	1.98199e-91	2.46347e-91
CD99	Xp22.33 and Yp11.2	0.474021	2.97453e-91	3.67214e-90
GAS7	17p13.1	0.473486	5.54517e-92	6.79972e-90
NUDT11	Xp11.22	0.473435	5.88552e-92	7.16896e-90
SLC2A3	12p13.31	0.472784	1.25336e-90	1.51657e-88
PROS1	3q11.1	0.472504	1.73472e-90	2.0852e-88
MAP4K4	2q11.2	0.472145	2.62918e-91	3.13973e-89
BHLHE22	8q12.3	0.471174	8.0755e-92	9.58101e-89
HS3ST3A1	17p12	0.470959	1.03457e-89	1.21952e-87
WDR86	7q36.1	0.470823	1.21056e-92	1.41783e-88
MFAP4	17p11.2	0.470621	1.52812e-89	1.77836e-87
ISLR	15q24.1	0.470577	1.60745e-89	1.85885e-87
PLTP	20q13.12	0.470192	2.50367e-90	2.87702e-89
PAPPA	9q33.1	0.469815	3.86336e-90	4.41172e-87
TMEM204	16p13.3	0.469639	4.72836e-91	5.36596e-88
HOXD12	2q31.1	0.469407	6.1695e-90	6.95821e-88
NID1	1q42.3	0.466793	1.22139e-87	1.36908e-86
PTH1R	3p21.31	0.465797	3.78569e-88	4.21758e-85
ARHGAP28	18p11.31	0.464946	9.92192e-88	1.09869e-84
OLFML3	1p13.2	0.464637	1.40639e-86	1.54797e-84
EMILIN2	18p11.32-p11.31	0.464607	1.45538e-87	1.59229e-84
FLNC	7q32.1	0.464484	1.6722e-86	1.81862e-84
FKBP9P1	7p11.2	0.464323	2.00503e-86	2.16768e-84
PID1	2q36.3	0.463678	4.14512e-87	4.45503e-84
ACKR4	3q22.1	0.462612	1.37316e-85	1.4672e-83
MEIS2	15q14	0.462493	1.56921e-85	1.66692e-83
FNDC4	2p23.3	0.462102	2.43286e-85	2.56941e-83
RTL8C	Xq26.3	0.462087	2.47292e-85	2.59671e-84
CH25H	10q23.31	0.461488	4.83575e-85	5.0488e-84
GPX7	1p32.3	0.461086	7.57005e-86	7.85866e-84
JAM2	21q21.3	0.460394	1.63841e-84	1.69126e-82
CAV2	7q31.2	0.460382	1.65957e-84	1.70348e-82
ACTA2	10q23.31	0.46017	2.10161e-85	2.14516e-83
POGLUT2	13q33.1	0.45999	2.56888e-84	2.60756e-83
NT5E	6q14.3	0.459786	3.22146e-84	3.25189e-83
ALDH1A1	9q21.13	0.459458	4.63717e-85	4.65526e-82
FOXN3	14q31.3-q32.11	0.459395	4.97271e-85	4.96483e-83
PRDM8	4q21.21	0.459036	7.40366e-85	7.35176e-83
IGFBP6	12q13.13	0.458802	9.59122e-86	9.4725e-84
SMIM3	5q33.1	0.458503	1.33638e-83	1.31274e-81
MICOS10	1p36.13	0.458441	1.43112e-83	1.39828e-81
MFAP5	12p13.31	0.458095	2.09714e-83	2.03813e-81
MFAP2	1p36.13	0.457662	3.38312e-85	3.27053e-83
LRIG3	12q14.1	0.457361	4.71532e-83	4.5344e-81
NAP1L3	Xq21.32	0.457226	5.47285e-83	5.23531e-82
ITPRIP	10q25.1	0.456725	9.49849e-84	9.0389e-82
CCND2	12p13.32	0.455474	3.74758e-82	3.54778e-80
PALLD	4q32.3	0.455457	3.81895e-83	3.5967e-80
FHL1	Xq26.3	0.455419	3.9807e-83	3.72981e-81
TGFB1I1	16p11.2	0.45531	4.48821e-83	4.18388e-81
S100A4	1q21.3	0.454961	6.56843e-83	6.09197e-81
MXRA5	Xp22.33	0.454257	1.41807e-81	1.30857e-79
TPM2	9p13.3	0.45401	1.85682e-82	1.70482e-79
FBN1	15q21.1	0.453869	2.1633e-82	1.97629e-81
SGCD	5q33.2-q33.3	0.453784	2.37534e-83	2.15919e-79
TMEM119	12q23.3	0.452939	5.95223e-82	5.38382e-80
MIR99AHG	21q21.1	0.452343	1.13672e-80	1.0231e-78
CCN1	1p22.3	0.451642	2.42727e-80	2.17395e-79
MAF	16q23.2	0.451477	2.90097e-81	2.58555e-78
LAMA2	6q22.33	0.45139	3.18741e-80	2.82705e-78
OMD	9q22.31	0.451378	3.22706e-81	2.84839e-78
COPZ2	17q21.32	0.450567	7.74136e-81	6.80011e-79
ZFHX4	8q21.13	0.450531	8.04902e-81	7.03654e-79
IL17D	13q12.11	0.450269	1.06767e-80	9.28925e-79
RBMS3	3p24.1	0.449777	1.81126e-79	1.56842e-77
UBE2E2	3p24.3	0.449462	2.5404e-79	2.18942e-78
DKK3	11p15.3	0.449287	3.06571e-80	2.62975e-77
KANK2	19p13.2	0.449253	3.17965e-80	2.71474e-77
SRPX2	Xq22.1	0.449201	3.36479e-80	2.85944e-78
NAALADL1	11q13.1	0.449162	3.50633e-80	2.96593e-78
LHFPL6	13q13.3-q14.11	0.449074	3.85464e-80	3.24554e-77
C11ORF96	11p11.2	0.448707	5.70966e-80	4.78537e-78
CAV1	7q31.2	0.448378	8.11773e-80	6.77256e-78
NINJ2	12p13.33	0.447742	1.60212e-78	1.33056e-76
NREP	5q22.1	0.446926	3.82201e-80	3.15982e-76
RGCC	13q14.11	0.446909	3.89351e-78	3.20443e-77
AKAP12	6q25.1	0.446843	4.17459e-78	3.42036e-77
CDC42EP5	19q13.42	0.446727	4.72462e-79	3.85373e-76
ZFPM2	8q23.1	0.446601	5.39996e-79	4.38501e-76
ENTPD1	10q24.1	0.446277	7.62682e-80	6.16591e-77
RUNX1T1	8q21.3	0.446215	8.14024e-79	6.552e-77
PTPRD	9p24.1-p23	0.444943	3.13284e-77	2.51053e-75
ADGRA2	8p11.23	0.444311	6.11046e-78	4.87529e-75
FHL3	1p34.3	0.443682	1.18575e-76	9.41953e-76
MN1	22q12.1	0.442411	4.50943e-76	3.56674e-74
GNG11	7q21.3	0.442268	5.2382e-77	4.12531e-75
CTSL	9q21.33	0.441911	7.61045e-77	5.96783e-75
C1QTNF1	17q25.3	0.44173	9.19744e-77	7.18147e-75
TCF4	18q21.2	0.44039	3.72489e-75	2.89606e-73
DPT	1q24.2	0.440347	3.89735e-76	3.01731e-74
FXYD6	11q23.3	0.440251	4.30662e-76	3.32009e-74
PRR5L	11p13-p12	0.440209	4.4954e-77	3.45107e-74
CTHRC1	8q22.3	0.439683	7.77366e-76	5.94279e-73
SEC23A	14q21.1	0.439446	9.94164e-76	7.56849e-74
PLPP3	1p32.2	0.438898	1.75501e-74	1.33053e-73
HSPB2	11q23.1	0.4387	2.15532e-74	1.62726e-72
ZFHX4-AS1	8q21.13	0.438613	2.35667e-75	1.77196e-72
FHOD3	18q12.2	0.438581	2.43787e-74	1.82551e-73
LDB2	4p15.32	0.437698	6.06795e-75	4.52521e-73
KCNMB4	12q15	0.437653	6.35889e-76	4.7229e-74
DOCK11	Xq24	0.437531	7.20896e-76	5.33259e-73
EXT2	11p11.2	0.437495	7.48408e-76	5.51378e-73
COL1A1	17q21.33	0.435656	4.96081e-74	3.64012e-72
OLFML2B	1q23.3	0.435385	6.54837e-74	4.78581e-71
EMP1	12p13.1	0.434911	1.06291e-72	7.73722e-71
LGMN	14q32.12	0.434814	1.17362e-72	8.50919e-73
CLIP3	19q13.12	0.434541	1.55224e-73	1.12099e-70
SH3PXD2A	10q24.33	0.434368	1.85041e-72	1.33106e-70
ACSL4	Xq23	0.433728	3.55354e-72	2.54614e-70
RCAN2	6p12.3	0.432742	9.68731e-73	6.91394e-72
RAB23	6p12.1-p11.2	0.431964	2.1313e-71	1.51522e-71
THY1	11q23.3	0.431579	3.14706e-72	2.22868e-69
CCDC3	10p13	0.431539	3.27764e-71	2.31219e-69
LRRC32	11q13.5	0.430691	7.71221e-72	5.4196e-70
IFFO1	12p13.31	0.430629	8.2097e-72	5.74711e-70
VGLL3	3p12.1	0.430541	8.96782e-72	6.25386e-70
ZYX	7q34	0.430395	1.03961e-70	7.22232e-70
IGDCC4	15q22.31	0.428912	4.61188e-70	3.19181e-69
SPOCK1	5q31.2	0.428591	6.35686e-71	4.38288e-69
COL12A1	6q13-q14.1	0.428552	6.61033e-72	4.5405e-69
MRC2	17q23.2	0.428384	7.82103e-71	5.35199e-69
DIO2	14q31.1	0.42818	9.58941e-71	6.53761e-70
P2RX5	17p13.2	0.42744	2.00777e-70	1.36372e-69
FKBP14	7p14.3	0.427382	2.12678e-69	1.4392e-67
PPIC	5q23.2	0.426799	3.80006e-70	2.55959e-68
DACT3	19q13.32	0.426797	3.81046e-69	2.55959e-68
PRNP	20p13	0.426493	5.15515e-70	3.45018e-69
SVEP1	9q31.3	0.426413	5.58196e-71	3.72219e-68
ALDH1A2	15q21.3	0.425477	1.41247e-68	9.38446e-69
MMD	17q22	0.425394	1.53326e-68	1.01501e-66
COLEC12	18p11.32	0.425368	1.57314e-68	1.03765e-66
NRP1	10p11.22	0.425309	1.66792e-68	1.09621e-66
AP1S2	Xp22.2	0.424879	2.55213e-69	1.67133e-66
ABCA6	17q24.2-q24.3	0.424622	3.29063e-69	2.14725e-66
FBLN5	14q32.12	0.424188	5.05086e-68	3.28414e-66
AFTPH	2p14	-0.424073	5.65416e-69	3.66337e-66
MSC	8q13.3	0.422869	1.84897e-68	1.19373e-66
TMEM125	1p34.2	-0.422547	2.53641e-67	1.63179e-65
MOXD1	6q23.2	0.422501	2.65212e-67	1.70024e-65
FOLR2	11q13.4	0.421824	5.14677e-68	3.288e-65
GADD45B	19p13.3	0.421003	1.14755e-66	7.30553e-66
CYB5R3	22q13.2	0.420622	1.6646e-66	1.05604e-64
LARP6	15q23	0.420505	1.86601e-66	1.17972e-64
MARCKS	6q21	0.42002	2.99203e-67	1.88508e-64
PRDM1	6q21	0.419871	3.45632e-66	2.17012e-64
ZEB2	2q22.3	0.419651	4.28021e-66	2.67821e-64
SLIT3	5q34-q35.1	0.41914	7.03112e-67	4.38449e-64
SLC2A12	6q23.2	0.418197	1.75018e-65	1.08767e-63
GSN	9q33.2	0.417627	3.03619e-65	1.88048e-63
CNTN1	12q12	0.416763	6.97857e-66	4.30761e-63
GULP1	2q32.1-q32.2	0.416732	7.19034e-66	4.42339e-63
OGN	9q22.31	0.416588	8.25795e-66	5.06312e-63
IKBIP	12q23.1	0.416532	8.71259e-66	5.32401e-63
ARHGAP23	17q12	0.415935	1.54485e-65	9.40864e-64
LMOD1	1q32.1	0.415912	1.57952e-64	9.58787e-64
SPARCL1	4q22.1	0.415845	1.68438e-64	1.01905e-62
IGFBP3	7p12.3	0.41545	2.45947e-64	1.48307e-62
CEP112	17q24.1	0.415446	2.46925e-65	1.48407e-62
COL8A2	1p34.3	0.415293	2.85855e-64	1.71241e-62
POSTN	13q13.3	0.414604	5.52303e-65	3.29776e-62
SCG5	15q13.3	0.413688	1.32241e-64	7.87026e-63
RECK	9p13.3	0.413564	1.488e-63	8.82703e-63
PKIA	8q21.13	0.413436	1.67941e-63	9.93023e-63
EMX2	10q26.11	0.413232	2.04054e-63	1.20267e-61
ASIP	20q11.22	0.413162	2.17905e-64	1.28017e-61
EPDR1	7p14.1	0.412848	2.93834e-63	1.72072e-61
SH3PXD2B	5q35.1	0.412816	3.02744e-64	1.76723e-61
SGIP1	1p31.3	0.412703	3.37171e-64	1.96193e-62
CNN2	19p13.3	0.412042	6.30528e-64	3.65726e-63
PLIN2	9p22.1	0.411153	1.46022e-63	8.44292e-62
LUZP1	1p36.12	0.410881	1.88737e-63	1.08783e-60
RGS16	1q25.3	0.410791	2.05433e-62	1.18033e-60
FSCN1	7p22.1	0.409598	6.31016e-63	3.6142e-60
SYT11	1q22	0.409441	7.30966e-63	4.17359e-61
MMP28	17q12	0.409149	9.61489e-63	5.4727e-61
MYL9	20q11.23	0.408645	1.54125e-61	8.74542e-61
AKR1B1	7q33	0.408607	1.5965e-61	9.03085e-61
LY96	8q21.11	0.40821	2.31413e-62	1.30498e-60
CCN5	20q13.12	0.40784	3.26753e-61	1.83695e-59
FAM20A	17q24.2	0.407115	6.42487e-62	3.60088e-60
HAS2	8q24.13	0.40665	9.89953e-63	5.53133e-60
P3H1	1p34.2	0.406497	1.14119e-60	6.3569e-60
SGCE	7q21.3	0.406162	1.55702e-60	8.64691e-60
CNN1	19p13.2	0.406059	1.71278e-60	9.48309e-60
PPP1R15A	19q13.33	0.405711	2.3655e-61	1.30574e-58
PLAGL1	6q24.2	0.405599	2.6246e-60	1.4444e-58
SNCA	4q22.1	0.405542	2.76545e-61	1.51734e-58
LAMA1	18p11.31	0.404661	6.241e-61	3.41405e-58
PLSCR3	17p13.1	0.403861	1.30458e-60	7.11524e-59
FABP5	8q21.13	0.40353	1.76919e-59	9.62049e-59
DPP4	2q24.2	0.403343	2.10198e-59	1.13962e-58
KLF6	10p15.2	0.403178	2.44565e-59	1.32203e-57
CORIN	4p12	0.403164	2.47719e-60	1.33512e-57
BMP1	8p21.3	0.402959	2.98844e-59	1.60593e-57
PLAU	10q22.2	0.402667	3.90567e-60	2.09268e-58
RBMS1	2q24.2	0.402367	5.1418e-61	2.74695e-57
CYP1B1	2p22.2	0.402241	5.77151e-60	3.06575e-57
CPVL	7p14.3	0.402241	5.7721e-60	3.06575e-57
MYLK	3q21.1	0.402	7.19871e-60	3.8124e-57
CPNE8	12q12	0.401702	9.45144e-63	4.99096e-57
ACKR3	2q37.3	0.401179	1.52334e-58	8.02102e-58
GNG2	14q22.1	0.400953	1.87064e-58	9.82142e-58
MFGE8	15q26.1	0.400711	2.33193e-59	1.22082e-56
ITGB1	10p11.22	0.400546	2.70976e-58	1.41457e-56
BOC	3q13.2	0.400354	3.2279e-58	1.68026e-56
RGL1	1q25.3	0.400226	3.62581e-58	1.88202e-56
FRMD6	14q22.1	0.400023	4.36015e-58	2.25678e-57
ALDH1L2	12q23.3	0.39985	5.10108e-59	2.63282e-56
HPN	19q13.11	-0.399718	5.74963e-59	2.9592e-57
SNX3	6q21	0.399493	7.05349e-59	3.62007e-56
KLF10	8q22.3	0.399394	7.71524e-59	3.9486e-57
TRPC1	3q23	0.398519	1.70294e-58	8.6912e-57
AEBP1	7p13	0.398353	1.97815e-57	1.00677e-56
COL10A1	6q22.1	0.398129	2.42244e-58	1.22946e-55
RNF145	5q33.3	0.397992	2.74136e-57	1.38746e-55
LOC100240735	12q13.13	0.39796	2.82088e-57	1.42377e-55
LRRN4CL	11q12.3	0.397921	2.92137e-57	1.47042e-56
ARL4C	2q37.1	0.397715	3.51858e-58	1.76616e-56
COL15A1	9q22.33	0.397646	3.74439e-57	1.87435e-55
AXL	19q13.2	0.397557	4.05794e-58	2.02575e-55
COL14A1	8q24.12	0.397499	4.27331e-57	2.12746e-55
VSNL1	2p24.2	0.397462	4.4209e-58	2.19495e-56
HSD17B11	4q22.1	0.397458	4.43493e-57	2.19595e-56
FYN	6q21	0.396045	1.5781e-56	7.79281e-57
AHCYL1	1p13.3	-0.395874	1.83939e-56	9.05864e-56
ACVRL1	12q13.13	0.395558	2.43953e-57	1.19819e-54
SPATS2L	2q33.1	0.395523	2.51789e-56	1.23336e-54
TFPI	2q32.1	0.394804	4.78523e-57	2.33773e-54
ADAMTS5	21q21.3	0.394446	6.58555e-58	3.20865e-55
RHOJ	14q23.2	0.394209	8.13315e-57	3.95215e-54
CLEC1A	12p13.2	0.394009	9.71301e-57	4.70733e-56
PTGER4	5p13.1	0.393645	1.34218e-55	6.48754e-55
NACAD	7p13	0.393064	2.24788e-56	1.08367e-53
FAM180A	7q33	0.392778	2.89844e-55	1.39362e-54
KCNJ8	12p12.1	0.392126	5.16011e-56	2.47455e-54
SORCS2	4p16.1	0.391713	7.428e-56	3.5528e-53
GXYLT2	3p13	0.391199	1.169e-55	5.57669e-54
IFI16	1q23.1	0.390978	1.42076e-54	6.76007e-54
PLAUR	19q13.31	0.390901	1.51948e-55	7.21102e-55
EVA1A	2p12	0.390746	1.74281e-55	8.24945e-54
CDKN1C	11p15.4	0.390261	2.66799e-54	1.25961e-52
PLEKHF1	19q12	0.390191	2.83735e-55	1.33611e-52
ANXA5	4q27	0.390165	2.90355e-55	1.36377e-54
CAPN5	11q13.5	0.390132	2.98897e-55	1.40029e-52
HABP4	9q22.32	0.390002	3.35019e-55	1.56216e-52
KCNJ2	17q24.3	0.390001	3.35158e-55	1.56216e-52
RGS2	1q31.2	0.389967	3.45334e-55	1.6055e-52
TSHZ2	20q13.2	0.389915	3.61594e-54	1.67683e-52
TENM3	4q34.3-q35.1	0.389826	3.90895e-55	1.80811e-52
ZNF423	16q12.1	0.389595	4.78468e-54	2.2076e-53
SERPINE1	7q22.1	0.389414	5.60599e-55	2.58003e-52
GJB2	13q12.11	0.388542	1.20171e-53	5.51669e-52
STX2	12q24.33	0.388513	1.23216e-53	5.64232e-53
GLIPR2	9p13.3	0.388225	1.58489e-54	7.23937e-53
EBF1	5q33.3	0.38812	1.73747e-53	7.91655e-53
LRFN5	14q21.1	0.387432	3.16212e-54	1.43719e-52
EGR2	10q21.3	0.387233	3.75843e-53	1.70398e-52
NKX3-2	4p15.33	0.387217	3.81163e-54	1.72382e-51
NOX4	11q14.3	0.386496	7.12481e-54	3.21425e-51
ITM2C	2q37.1	0.386449	7.42061e-54	3.33946e-52
MITF	3p13	0.386168	9.47075e-54	4.2516e-52
UCHL1	4p13	0.385723	1.39102e-53	6.22925e-52
PCDH7	4p15.1	0.385655	1.47515e-52	6.58985e-52
SOBP	6q21	0.385503	1.68273e-52	7.4988e-52
NUP210	3p25.1	-0.385402	1.83529e-52	8.15877e-52
ADAM19	5q33.3	0.385022	2.54806e-53	1.12999e-50
SGK1	6q23.2	0.385018	2.55804e-52	1.13167e-50
ANGPT1	8q23.1	0.384853	2.94756e-53	1.30084e-50
KCTD12	13q22.3	0.384777	3.14732e-53	1.38566e-50
HTR2B	2q37.1	0.384328	4.63286e-53	2.03478e-50
DPYSL2	8p21.2	0.384285	4.80882e-53	2.107e-50
SLIT2	4p15.31	0.384108	5.59879e-54	2.44726e-50
EGFL6	Xp22.2	0.383958	6.36868e-53	2.77714e-51
HOXC8	12q13.13	0.383001	1.4467e-51	6.29347e-51
C1QTNF4	11p11.2	0.382906	1.57025e-51	6.81473e-51
WIPF1	2q31.1	0.382826	1.68068e-52	7.27672e-51
LIMS2	2q14.3	0.382793	1.72845e-51	7.46584e-51
PHLDB1	11q23.3	0.382488	2.24453e-51	9.67212e-51
WNT2	7q31.2	0.382254	2.74069e-52	1.17824e-49
ITGA5	12q13.13	0.382069	3.21073e-52	1.37707e-49
HOOK1	1p32.1	-0.382023	3.33959e-51	1.42898e-49
CNIH3	1q42.12	0.381898	3.71462e-51	1.58574e-49
GLG1	16q23.1	0.381142	7.07012e-52	3.01114e-50
LRRC17	7q22.1	0.38111	7.26477e-52	3.08685e-49
PTGER2	14q22.1	0.380381	1.3496e-50	5.72124e-49
MMP3	11q22.2	0.379948	1.94919e-51	8.24389e-50
SFMBT1	3p21.1	-0.379615	2.58474e-50	1.09066e-48
SYNDIG1	20p11.21	0.379218	3.61366e-51	1.52132e-48
CES1	16q12.2	0.37883	5.01392e-51	2.10596e-48
FOXQ1	6p25.3	0.377824	1.17006e-49	4.90324e-48
SUGCT	7p14.1	0.377748	1.24736e-49	5.2152e-48
PLAC9	10q22.3	0.377652	1.35294e-49	5.64373e-49
FN1	2q35	0.377244	1.9056e-50	7.93104e-49
SERPINE2	2q36.1	0.376767	2.84146e-49	1.17991e-48
LOXL1	15q24.1	0.376533	3.458e-50	1.43268e-48
RAB32	6q24.3	0.376259	4.34833e-50	1.79747e-47
ZC2HC1A	8q21.13	0.376223	4.48187e-50	1.84849e-48
CSRP2	12q21.2	0.376205	4.54996e-50	1.87235e-48
PYGO2	1q21.3	-0.375655	7.2046e-50	2.9581e-48
FAM89A	1q42.2	0.375435	8.65535e-50	3.54578e-47
C1QTNF6	22q12.3	0.375356	9.24373e-50	3.77835e-47
RGS17	6q25.2	0.375033	1.20986e-48	4.93423e-49
CILP	15q22.31	0.374909	1.34099e-48	5.45683e-48
TIMP3	22q12.3	0.374671	1.63537e-48	6.63997e-48
PRUNE1	1q21.3	-0.374484	1.90997e-49	7.73771e-48
GPC6	13q31.3-q32.1	0.374171	2.47685e-48	1.00121e-46
SSPN	12p12.1	0.374027	2.79275e-48	1.12641e-47
CTSB	8p23.1	0.373327	4.98815e-49	2.00745e-46
HOPX	4q12	0.373174	5.66045e-49	2.27301e-47
NPR2	9p13.3	0.372973	6.68265e-49	2.6776e-46
YBX3	12p13.2	0.372822	7.56971e-49	3.02639e-47
MT1X	16q13	0.372749	8.04213e-49	3.20825e-47
GAS6	13q34	0.372347	1.12037e-47	4.45974e-47
GYPC	2q14.3	0.371974	1.52374e-47	6.05223e-47
ZCCHC24	10q22.3	0.371963	1.53789e-47	6.09516e-46
RPRD1A	18q12.2	-0.371655	1.9811e-47	7.83477e-47
CCDC102A	16q21	0.371624	2.03236e-47	8.02013e-47
KERA	12q21.33	0.371579	2.11021e-47	8.3094e-48
STGC3	3p21	0.371418	2.4082e-47	9.46241e-48
CALB2	16q22.2	0.371204	2.87219e-47	1.12613e-45
EPB41L2	6q23.1-q23.2	0.371166	2.96308e-47	1.15928e-45
ROR1	1p31.3	0.371021	3.33673e-49	1.30268e-45
SH3KBP1	Xp22.12	0.370818	3.94137e-47	1.53545e-45
SNCAIP	5q23.2	0.370545	4.93174e-48	1.91719e-45
LHFPL2	5q14.1	0.370305	6.00474e-48	2.32936e-45
ID1	20q11.21	0.369838	8.79959e-48	3.4063e-46
RHBDL1	16p13.3	-0.369788	9.16181e-48	3.53902e-48
SEMA5A	5p15.31	0.36975	9.45181e-49	3.64333e-45
ADM	11p15.4	0.36904	1.68766e-46	6.49162e-46
RGS4	1q23.3	0.369006	1.7351e-46	6.66007e-46
GLIS3	9p24.2	0.368762	2.11608e-46	8.10543e-47
S100A3	1q21.3	0.368614	2.38728e-47	9.12511e-46
BGN	Xq28	0.36818	3.39892e-46	1.29649e-44
TMEM158	3p21.31	0.368119	3.56996e-47	1.35889e-44
SPR	2p13.2	-0.367748	4.82682e-47	1.83349e-44
PTTG2	4p14	0.367723	4.92523e-47	1.86699e-44
ZFP36	19q13.2	0.367706	4.99567e-47	1.88977e-44
CTSG	14q12	0.367412	6.33949e-47	2.39316e-44
TIAM2	6q25.2-q25.3	0.367308	6.89698e-46	2.59824e-44
VASN	16p13.3	0.367224	7.38228e-47	2.77534e-46
PELO	5q11.2	0.36717	7.71183e-47	2.89328e-44
FGFR1	8p11.23	0.366803	1.03822e-45	3.88717e-45
CPA3	3q24	0.366625	1.19813e-46	4.47668e-45
TGFBI	5q31.1	0.366063	1.88752e-45	7.03813e-45
GPM6B	Xp22.2	0.365959	2.0516e-45	7.63437e-45
SLC22A18	11p15.4	-0.365954	2.06119e-46	7.65447e-45
FGF1	5q31.3	0.365576	2.79492e-45	1.03582e-44
ANGPT2	8p23.1	0.365545	2.86486e-45	1.05959e-43
CDK6	7q21.2	0.365399	3.22292e-46	1.18962e-43
BST1	4p15.32	0.365272	3.5679e-46	1.3143e-43
TP53I3	2p23.3	0.365197	3.78963e-46	1.39316e-43
AKAP13	15q25.3	0.36503	4.33431e-46	1.5902e-43
RNASE1	14q11.2	0.364735	5.49649e-45	2.01255e-44
SYNE1	6q25.2	0.36456	6.32402e-46	2.31092e-43
INO80E	16p11.2	-0.364541	6.41817e-47	2.34065e-45
EHBP1	2p15	0.364012	9.80756e-47	3.5696e-43
TBC1D2B	15q24.3-q25.1	0.363001	2.20104e-44	7.99506e-45
STXBP2	19p13.2	-0.362965	2.26609e-44	8.21503e-45
ARHGAP20	11q22.3-q23.1	0.362882	2.42036e-45	8.7569e-44
DPY19L1	7p14.2	0.361997	4.89845e-45	1.76877e-42
CYGB	17q25.1	0.361747	5.97355e-46	2.15272e-43
EDNRA	4q31.22-q31.23	0.36161	6.65853e-45	2.39484e-42
RPRD2	1q21.2	-0.361107	9.92403e-45	3.56232e-43
DUSP1	5q35.1	0.361083	1.01171e-44	3.6245e-42
VCAM1	1p21.2	0.360846	1.22046e-44	4.36382e-42
CD93	20p11.21	0.360758	1.30862e-43	4.66987e-42
DEPP1	10q11.21	0.36075	1.31686e-44	4.69014e-43
RARRES1	3q25.32	0.360699	1.37096e-43	4.87332e-43
TRO	Xp11.21	0.360447	1.6738e-44	5.93827e-43
TMEM219	16p11.2	-0.360437	1.68783e-43	5.97642e-42
PLPP1	5q11.2	0.36039	1.75113e-43	6.18857e-43
BCAT1	12p12.1	0.360134	2.14305e-43	7.55902e-43
ADGRL2	1p31.1	0.359471	3.61621e-43	1.27306e-41
FAAH	1p33	-0.359463	3.63865e-43	1.2785e-41
CPXM2	10q26.13	0.358567	7.3651e-45	2.58287e-41
ELN	7q11.23	0.358498	7.77526e-44	2.72149e-42
TAF6	7q22.1	-0.358475	7.91361e-44	2.76462e-41
CRTAP	3p22.3	0.358302	9.06917e-44	3.16227e-42
SPHK1	17q25.1	0.357706	1.44628e-43	5.03335e-42
ZMAT3	3q26.32	0.357535	1.65401e-42	5.74534e-42
SDCBP	8q12.1	0.357476	1.73168e-43	6.00371e-42
ZEB1	10p11.22	0.356959	2.59421e-43	8.97704e-42
OAF	11q23.3	0.356486	3.75348e-43	1.29641e-41
TNFSF4	1q25.1	0.356172	4.79205e-43	1.65199e-40
TGFB3	14q24.3	0.355957	5.667e-43	1.94994e-40
GLI2	2q14.2	0.355856	6.12679e-43	2.10418e-40
ZC3H12B	Xq11.2-q12	0.355774	6.53182e-43	2.23908e-40
GALNT12	9q22.33	0.355654	7.16975e-43	2.45316e-40
LBH	2p23.1	0.35551	8.02249e-43	2.73979e-41
COL13A1	10q22.1	0.354863	1.32458e-42	4.51518e-41
IGFL2	19q13.32	0.354155	2.29078e-41	7.79421e-41
RCAN1	21q22.12	0.354086	2.4166e-41	8.20701e-41
ACOT9	Xp22.11	0.353811	2.99028e-42	1.01364e-39
C12ORF75	12q23.3	0.353482	3.8534e-42	1.30381e-40
MST1R	3p21.31	-0.353267	4.54827e-42	1.53607e-40
TBX18	6q14.3	0.353103	5.15915e-42	1.73917e-39
BTRC	10q24.32	-0.352949	5.80773e-42	1.9542e-39
CCL2	17q12	0.352923	5.92692e-43	1.99064e-39
MRAS	3q22.3	0.352882	6.11759e-42	2.05091e-39
SMCO4	11q21	0.352666	7.22321e-43	2.41713e-40
RAB17	2q37.3	-0.352659	7.26052e-42	2.42517e-40
COL16A1	1p35.2	0.352571	7.76684e-42	2.58956e-39
RBKS	2p23.2	-0.35243	8.66049e-42	2.88226e-40
PYCR2	1q42.12	-0.352246	9.9702e-43	3.3121e-40
MT1M	16q13	0.352213	1.02301e-40	3.39226e-39
NECAB3	20q11.22	-0.351876	1.32425e-40	4.38323e-40
ARHGAP10	4q31.23	0.351795	1.40938e-40	4.65655e-40
CCDC8	19q13.32	0.351645	1.58071e-40	5.21321e-39
RALA	7p14.1	0.351448	1.8382e-41	6.0515e-39
KIAA1522	1p35.1	-0.351322	2.02545e-40	6.65593e-40
CLMP	11q24.1	0.351027	2.53682e-40	8.32142e-40
SIRPA	20p13	0.350971	2.6487e-40	8.67284e-40
PECAM1	17q23.3	0.350946	2.69922e-40	8.82243e-40
COL8A1	3q12.1	0.350782	3.05927e-41	9.9814e-40
OXT	20p13	0.350708	3.23602e-41	1.05393e-39
TCEA3	1p36.12	-0.350638	3.41471e-40	1.11015e-38
FAM122B	Xq26.3	-0.349816	6.39036e-41	2.07386e-38
COQ8B	19q13.2	-0.349647	7.26598e-41	2.35384e-38
KLF9	9q21.12	0.348933	1.25e-39	4.04226e-38
LATS2	13q12.11	0.348771	1.41324e-40	4.56208e-39
S100A10	1q21.3	0.348699	1.49254e-39	4.80955e-40
NFIL3	9q22.31	0.34861	1.59659e-40	5.13579e-39
CPEB1	15q25.2	0.348337	1.96238e-39	6.30134e-39
CYP11A1	15q24.1	0.348335	1.96618e-39	6.30249e-39
CD33	19q13.41	0.348185	2.20154e-40	7.04456e-39
RFX8	2q11.2	0.347689	3.20349e-40	1.02327e-37
POMGNT1	1p34.1	-0.347657	3.28315e-40	1.04688e-37
WTIP	19q13.11	0.347223	4.55196e-39	1.44894e-39
LOC728392	17p13.2	0.346688	6.81055e-40	2.1641e-37
MAMDC2	9q21.12	0.346466	8.05136e-40	2.55393e-38
AMPH	7p14.1	0.346206	9.78655e-40	3.09896e-37
ENPP2	8q24.12	0.345903	1.22886e-38	3.8845e-37
ANKRD26	10p12.1	-0.345855	1.27392e-38	4.01999e-38
CLIC4	1p36.11	0.345479	1.68828e-38	5.31839e-38
HSD17B6	12q13.3	0.345384	1.81313e-38	5.70183e-38
CLDN11	3q26.2	0.345047	2.33296e-39	7.32397e-38
VSIG4	Xq12	0.345016	2.38789e-38	7.48356e-38
RASA3	13q34	0.344836	2.73048e-39	8.54257e-38
C3	19p13.3	0.344808	2.78854e-39	8.70929e-38
LAMB1	7q31.1	0.344578	3.31274e-39	1.03289e-36
RUNX2	6p21.1	0.344438	3.67709e-39	1.14453e-36
EGFR	7p11.2	0.344418	3.73071e-39	1.15925e-36
EFNB3	17p13.1	0.343824	5.80904e-40	1.80198e-37
CPED1	7q31.31	0.343709	6.33138e-39	1.96069e-36
MS4A2	11q12.1	0.343573	7.00331e-39	2.1651e-36
L3MBTL3	6q23.1	0.343525	7.25836e-39	2.23752e-36
TLE4	9q21.31	0.343523	7.27135e-39	2.23752e-36
CCDC89	11q14.1	0.343522	7.2743e-39	2.23752e-36
RCBTB2	13q14.2	0.34336	8.204e-40	2.51925e-37
ARL2BP	16q13	0.343194	9.27994e-39	2.84486e-37
IL6	7p15.3	0.343148	9.60573e-39	2.9398e-36
EBF3	10q26.3	0.343009	1.06464e-37	3.25286e-36
CDK18	1q32.1	-0.342899	1.15546e-38	3.52443e-37
NUAK1	12q23.3	0.342867	1.18319e-37	3.603e-37
GOLPH3L	1q21.3	-0.342663	1.37671e-37	4.18534e-37
CHIC2	4q12	0.342524	1.52634e-37	4.63251e-37
NMB	15q25.2	0.342051	2.16641e-37	6.56427e-36
ANTXR1	2p13.3	0.341961	2.31491e-38	7.0026e-37
CPE	4q32.3	0.341904	2.41517e-37	7.29383e-38
ATF3	1q32.3	0.341657	2.89761e-37	8.73634e-37
CD200	3q13.2	0.341383	3.54679e-37	1.0676e-36
CERCAM	9q34.11	0.341166	4.16345e-38	1.25116e-36
CAMSAP3	19p13.2	-0.340944	4.90457e-38	1.47145e-35
EFNB2	13q33.3	0.34087	5.1781e-38	1.55097e-35
STAP2	19p13.3	-0.34083	5.33189e-38	1.59442e-35
GRAMD2B	5q23.2	0.340822	5.36351e-37	1.60125e-35
FAM171A1	10p13	0.340747	5.66805e-38	1.68941e-35
FAM120A	9q22.31	-0.340644	6.11413e-38	1.8194e-35
C1ORF54	1q21.2	0.340636	6.1502e-38	1.82716e-35
RAI14	5p13.2	0.340527	6.66787e-38	1.97774e-35
RFLNB	17p13.3	0.340516	6.7177e-38	1.98929e-35
ETS2	21q22.2	0.340467	6.96582e-38	2.05943e-36
EPAS1	2p21	0.340343	7.63143e-38	2.25256e-35
XAB2	19p13.2	-0.339693	1.23006e-36	3.62492e-36
COG7	16p12.2	-0.339658	1.26197e-36	3.71295e-35
PLSCR4	3q24	0.339314	1.62385e-37	4.77001e-35
SLCO2B1	11q13.4	0.338779	2.4012e-37	7.04211e-36
BDH1	3q29	-0.338575	2.78679e-36	8.15985e-36
PTP4A2	1p35.2	-0.33844	3.07644e-36	8.99354e-37
SEPTIN4	17q22	0.338331	3.33109e-37	9.72242e-36
EGR1	5q31.2	0.338074	4.01788e-36	1.17082e-34
HOXA5	7p15.2	0.337964	4.3533e-37	1.26655e-34
ATP8B1	18q21.31	-0.33791	4.52788e-38	1.31524e-35
DRAM1	12q23.2	0.337826	4.81377e-37	1.39607e-34
RETREG2	2q35	-0.337544	5.90717e-36	1.71046e-34
COX7A1	19q13.12	0.337087	8.23963e-37	2.38206e-34
HAND2	4q34.1	0.336961	9.02848e-37	2.60599e-34
ANKRD35	1q21.1	0.336946	9.12539e-37	2.62981e-34
USP37	2q35	-0.336708	1.08441e-36	3.1202e-34
MTHFD1L	6q25.1	0.336344	1.41216e-37	4.05686e-35
KLF11	2p25.1	0.336323	1.43358e-35	4.10924e-34
ELOVL4	6q14.1	0.336322	1.43489e-35	4.10924e-34
XXYLT1	3q29	0.336178	1.59227e-35	4.5528e-35
SPSB1	1p36.22	0.336137	1.63992e-35	4.68171e-35
TMEM140	7q33	0.335999	1.81184e-36	5.16446e-35
MAP1A	15q15.3	0.335747	2.17394e-36	6.18692e-36
HOXA4	7p15.2	0.335618	2.38657e-35	6.78149e-35
DENND1B	1q31.3	-0.33551	2.58105e-36	7.32273e-35
CYP26B1	2p13.2	0.335366	2.86429e-35	8.1137e-35
SHISAL1	22q13.31	0.335297	3.01013e-36	8.51364e-35
MEG3	14q32.2	0.334844	4.17131e-36	1.17796e-33
EVC	4p16.2	0.334764	4.42033e-36	1.24635e-34
DZIP1	13q32.1	0.334564	5.1031e-36	1.43665e-33
MOB3B	9p21.2	0.334465	5.47865e-36	1.54001e-33
FAM43A	3q29	0.334281	6.25664e-36	1.75599e-33
CXCR4	2q22.1	0.334271	6.30085e-36	1.76569e-33
GPX8	5q11.2	0.333935	8.02056e-36	2.24416e-33
OSR2	8q22.2	0.333875	8.37166e-36	2.33882e-33
RPS6KA2	6q27	0.333866	8.42896e-36	2.35123e-33
HOXA10	7p15.2	0.33381	8.7756e-36	2.44419e-34
CHST7	Xp11.3	0.333789	8.90421e-37	2.47624e-33
ZNF469	16q24.2	0.333668	9.71363e-36	2.69723e-34
ARRDC3	5q14.3	0.333554	1.05427e-35	2.92299e-33
RND3	2q23.3	0.33299	1.57857e-35	4.37001e-35
VCL	10q22.2	0.332642	2.02388e-34	5.59429e-34
KIF26B	1q44	0.332588	2.1035e-34	5.80558e-34
NECTIN3	3q13.13	0.332345	2.50271e-34	6.89698e-34
CNNM3	2q11.2	-0.332233	2.71049e-34	7.45834e-34
C10ORF12	10q24.1	-0.332094	2.99418e-34	8.22657e-34
BRI3BP	12q24.31	-0.332037	3.11754e-35	8.55263e-34
HSPG2	1p36.12	0.331978	3.25131e-34	8.90625e-34
FCGR2B	1q23.3	0.331869	3.51338e-36	9.60972e-34
FKBP7	2q31.2	0.331664	4.06593e-34	1.11044e-33
IFNA8	9p21.3	0.33158	4.31715e-35	1.17729e-32
ITSN1	21q22.11	0.331266	5.39821e-35	1.46991e-32
SEPTIN11	4q21.1	0.33102	6.42689e-35	1.74741e-33
SRGN	10q22.1	0.33098	6.61012e-36	1.79455e-32
PARVA	11p15.3	0.330959	6.71289e-35	1.81975e-32
SH3D19	4q31.3	0.330942	6.79402e-35	1.83901e-32
ZNHIT2	11q13.1	-0.330701	8.06011e-35	2.1785e-33
EEF1DP3	13q13.1	-0.330581	8.77686e-35	2.36871e-32
FAM214A	15q21.2-q21.3	-0.33057	8.84577e-35	2.38379e-32
DCDC5	11p14.1	-0.330568	8.85913e-35	2.38388e-33
F10	13q34	0.330304	1.06752e-33	2.86834e-33
PRKCA	17q24.2	0.330261	1.1008e-33	2.9534e-32
LMNTD2	11p15.5	-0.330258	1.10304e-33	2.95509e-32
RUNDC1	17q21.31	-0.33021	1.14172e-34	3.05424e-33
AP1M2	19p13.2	-0.330176	1.16915e-33	3.12302e-33
TUSC2	3p21.31	-0.330167	1.17641e-33	3.13783e-32
SKAP2	7p15.2	0.330118	1.2181e-33	3.24431e-32
CPEB3	10q23.32	-0.330022	1.30375e-33	3.46737e-32
SMG7	1q25.3	-0.329784	1.54286e-33	4.09732e-33
CPQ	8q22.1	0.329774	1.55388e-34	4.1206e-33
FZD7	2q33.1	0.329639	1.70905e-34	4.52551e-34
WASF3	13q12.13	0.329622	1.72974e-33	4.57367e-34
LZTS1	8p21.3	0.329571	1.79299e-34	4.73407e-33
ANK2	4q25-q26	0.329444	1.96118e-33	5.17065e-32
TMEM37	2q14.2	0.329254	2.2424e-33	5.90358e-33
CDKN2C	1p32.3	0.329069	2.55635e-34	6.72044e-33
SLC9A9	3q24	0.329055	2.58108e-34	6.7757e-33
IL18R1	2q12.1	0.328937	2.80439e-33	7.35137e-33
CALU	7q32.1	0.328823	3.03987e-33	7.95723e-33
PPP1R18	6p21.33	0.328779	3.13562e-35	8.19613e-33
TTC30A	2q31.2	-0.328737	3.2285e-34	8.42683e-33
GTDC1	2q22.3	0.32858	3.60644e-34	9.39989e-33
CBLC	19q13.32	-0.328471	3.8928e-33	1.01318e-31
CRYAB	11q23.1	0.32827	4.4846e-34	1.16555e-31
EGFLAM	5p13.2-p13.1	0.328241	4.57832e-34	1.18822e-31
STK17B	2q32.3	0.328209	4.68221e-34	1.21346e-31
PPM1J	1p13.2	-0.327991	5.45599e-34	1.41199e-31
ADAM9	8p11.22	0.327989	5.46378e-34	1.41201e-32
CDH2	18q12.1	0.327954	5.5994e-34	1.4433e-31
RGL2	6p21.32	-0.327954	5.60067e-33	1.4433e-31
CPT1B	22q13.33	-0.327825	6.12869e-33	1.57715e-32
H19	11p15.5	0.327389	8.32171e-34	2.13848e-32
CFAP298	21q22.11	-0.327386	8.33701e-34	2.1394e-32
CHST3	10q22.1	0.327336	8.63666e-34	2.21319e-32
PRPF19	11q12.2	-0.327111	1.01075e-32	2.58648e-32
SLC25A35	17p13.1	-0.327099	1.01946e-32	2.60511e-31
SLC35G2	3q22.3	0.326764	1.28809e-32	3.28697e-31
AP3S1	5q22.3-q23.1	0.326753	1.29827e-32	3.30832e-31
CDC14B	9q22.32-q22.33	0.326646	1.39969e-32	3.5618e-32
TCN2	22q12.2	0.326642	1.40282e-32	3.56479e-33
CXCL8	4q13.3	0.326349	1.72165e-32	4.36893e-31
SFXN2	10q24.32	-0.326332	1.74155e-32	4.4133e-33
TMOD1	9q22.33	0.326252	1.84261e-34	4.66292e-32
DAB2	5p13.1	0.326191	1.9228e-32	4.85913e-32
GLE1	9q34.11	-0.326109	2.03537e-32	5.1365e-32
NR2F1	5q15	0.326094	2.05731e-32	5.18471e-32
PELI2	14q22.3	0.325893	2.3652e-33	5.95243e-32
CALHM5	6q22.1	0.325666	2.77135e-32	6.96497e-32
TPSAB1	16p13.3	0.325563	2.97693e-33	7.47136e-32
FTL	19q13.33	0.325265	3.66122e-32	9.17615e-32
ZC2HC1C	14q24.3	-0.325234	3.74234e-32	9.36661e-32
HLCS	21q22.13	-0.324717	5.35667e-33	1.33887e-31
FAM222A	12q24.11	-0.324706	5.3989e-33	1.34759e-30
HSD11B1	1q32.2	0.324476	6.3334e-33	1.57868e-30
CD55	1q32.2	0.324466	6.37499e-33	1.58619e-31
PDE7B	6q23.3	0.324465	6.38087e-33	1.58619e-31
MALL	2q13	0.324418	6.59048e-33	1.63607e-31
CASZ1	1p36.22	-0.324357	6.875e-33	1.70438e-30
DHRS9	2q31.1	0.324152	7.92347e-34	1.96165e-31
OR6B1	7q35	0.32396	9.04675e-33	2.23672e-30
DLL1	6q27	0.323951	9.10858e-33	2.24896e-30
USP21	1q23.3	-0.323729	1.06177e-32	2.61802e-30
DLX5	7q21.3	0.3236	1.16017e-31	2.8568e-30
STRBP	9q33.3	-0.323493	1.24983e-32	3.07345e-30
PRICKLE1	12q12	0.322886	1.89941e-31	4.66453e-30
DRD4	11p15.5	0.322823	1.98296e-32	4.86317e-30
SOCS2	12q22	0.322802	2.01184e-31	4.92738e-31
ADAMTSL4	1q21.2	0.322642	2.24539e-32	5.49204e-31
TNC	9q33.1	0.32242	2.61637e-32	6.39088e-31
GOLIM4	3q26.2	0.322412	2.63098e-31	6.41797e-31
FCGR2A	1q23.3	0.322346	2.75303e-32	6.70674e-31
AOPEP	9q22.32	0.322213	3.01649e-32	7.3388e-31
MRPS6	21q22.11	0.322177	3.09203e-33	7.51256e-31
HSPB6	19q13.12	0.321937	3.64661e-32	8.84823e-31
PAM	5q21.1	0.32185	3.87108e-31	9.38044e-31
ARHGAP31	3q13.32-q13.33	0.321547	4.76272e-32	1.15258e-30
PDLIM3	4q35.1	0.321469	5.02347e-32	1.21407e-29
PPP1R26	9q34.3	-0.321311	5.5977e-32	1.35106e-29
KIAA0319L	1p34.3	-0.321293	5.66789e-32	1.3662e-29
MEIS1	2p14	0.321222	5.94922e-32	1.43212e-29
LYZ	12q15	0.321006	6.89827e-32	1.6584e-29
HEXIM2	17q21.31	-0.320889	7.47562e-32	1.79484e-30
ADARB1	21q22.3	0.320775	8.07842e-33	1.93702e-30
PIM1	6p21.2	0.32062	8.98349e-32	2.15121e-29
KIAA1211L	2q11.2	-0.320487	9.83687e-32	2.35248e-30
AOX1	2q33.1	0.320338	1.08829e-30	2.59924e-30
LOXL4	10q24.2	0.320181	1.21155e-30	2.88985e-29
SMTN	22q12.2	0.320067	1.30979e-31	3.1201e-30
CDH5	16q21	0.320062	1.3138e-30	3.12559e-29
MMP7	11q22.2	0.320059	1.31681e-30	3.12867e-30
ORC2	2q33.1	-0.319949	1.41913e-31	3.3674e-29
EVI2A	17q11.2	0.319916	1.45161e-30	3.43999e-29
HERPUD1	16q13	0.319896	1.47122e-30	3.48196e-30
BEAN1	16q21	0.319841	1.52781e-31	3.60832e-29
IGSF8	1q23.2	-0.31984	1.52856e-30	3.60832e-29
PXDN	2p25.3	0.319811	1.55898e-30	3.67537e-30
MLPH	2q37.3	-0.319769	1.6046e-31	3.77805e-30
KIF27	9q21.32	-0.319742	1.63422e-30	3.84284e-29
ATRIP	3p21.31	-0.319718	1.66099e-31	3.90077e-29
CD163	12p13.31	0.319581	1.82326e-30	4.27635e-29
ABCA1	9q31.1	0.319521	1.89863e-31	4.44743e-30
ESAM	11q24.2	0.319364	2.11233e-31	4.94167e-30
CELSR2	1p13.3	-0.319308	2.19479e-30	5.12801e-29
COL18A1	21q22.3	0.319286	2.22784e-30	5.19857e-30
TNS1	2q35	0.319118	2.49693e-30	5.81907e-30
INAFM1	19q13.32	0.318702	3.31172e-32	7.70808e-30
MS4A6A	11q12.2	0.31869	3.33703e-30	7.75712e-30
THBS1	15q14	0.318656	3.41587e-30	7.9303e-31
SULF1	8q13.2-q13.3	0.318594	3.56191e-31	8.25885e-30
RRNAD1	1q23.1	-0.318488	3.82798e-31	8.86452e-30
CFI	4q25	0.318294	4.36392e-31	1.00928e-28
SLC15A4	12q24.33	0.31829	4.37736e-30	1.01111e-28
CERS6	2q24.3	-0.31823	4.55904e-31	1.05175e-28
UBP1	3p22.3	-0.318123	4.90137e-33	1.12929e-28
TXNDC5	6p24.3	0.317939	5.55084e-31	1.27732e-28
ENTPD6	20p11.21	-0.317873	5.80415e-31	1.33393e-28
GGT5	22q11.23	0.317664	6.68342e-31	1.53408e-28
ELP2	18q12.2	-0.317637	6.80337e-31	1.55965e-28
MARVELD2	5q13.2	-0.317629	6.84343e-31	1.56687e-28
AIF1	6p21.33	0.317492	7.50567e-31	1.71635e-28
CKMT2	5q14.1	0.317272	8.70376e-31	1.98783e-28
NTAN1	16p13.11	0.317067	9.99683e-31	2.2803e-28
FGL2	7q11.23	0.317018	1.03267e-29	2.3526e-28
GPR1	2q33.3	0.316818	1.18207e-29	2.68961e-29
CERS4	19p13.2	-0.316707	1.27331e-29	2.89361e-28
LRRC56	11p15.5	-0.316628	1.34281e-29	3.04776e-29
PDS5A	4p14	-0.316626	1.3449e-29	3.04872e-30
UST	6q25.1	0.316558	1.40816e-29	3.18817e-28
YPEL4	11q12.1	0.316392	1.57371e-29	3.55856e-28
NT5M	17p11.2	-0.316266	1.71329e-30	3.86941e-28
LYVE1	11p15.4	0.316258	1.72158e-30	3.88333e-29
BATF3	1q32.3	0.316208	1.78064e-29	4.0116e-29
KIF22	16p11.2	-0.315997	2.05166e-31	4.61648e-29
RSPO3	6q22.33	0.315979	2.07736e-29	4.66857e-29
TMEM273	10q11.23	0.315941	2.12969e-29	4.7803e-29
FST	5q11.2	0.315873	2.23014e-30	4.99962e-30
ITGA11	15q23	0.315831	2.2941e-29	5.13671e-30
GPR183	13q32.3	0.315666	2.56183e-30	5.72914e-31
ARNT2	15q25.1	-0.315449	2.96154e-29	6.61494e-29
ANXA2R	5p12	0.315357	3.15069e-30	7.02885e-29
CABYR	18q11.2	-0.314933	4.1821e-30	9.31843e-29
ARL2	11q13.1	0.314819	4.51513e-30	1.00482e-27
P4HA2	5q31.1	0.314801	4.5683e-30	1.01542e-27
TMEM100	17q22	0.314701	4.88352e-30	1.08417e-27
CERS2	1q21.3	-0.314659	5.0214e-31	1.11342e-27
KANK4	1p31.3	0.314647	5.06476e-31	1.12168e-27
RBBP6	16p12.1	-0.314577	5.30659e-29	1.17381e-28
SHTN1	10q25.3	-0.314548	5.41014e-29	1.19527e-27
PDE1A	2q32.1	0.314535	5.45743e-29	1.20426e-29
QKI	6q26	0.314518	5.51973e-29	1.21654e-27
KLHL20	1q25.1	0.314251	6.59465e-31	1.4517e-27
SCHIP1	3q25.32-q25.33	0.313981	7.89056e-30	1.73488e-27
TSPAN4	11p15.5	0.313859	8.55904e-30	1.87959e-27
RAB33A	Xq26.1	0.313718	9.40455e-30	2.06279e-27
CELF2	10p14	0.313661	9.76761e-30	2.13986e-27
KIF24	9p13.3	-0.313641	9.89436e-30	2.16503e-28
PITX2	4q25	0.313626	9.99211e-30	2.1838e-27
CEMIP2	9q21.13	0.313606	1.01296e-28	2.21121e-27
SEC24C	10q22.2	-0.313596	1.0194e-28	2.2226e-27
CCDC50	3q28	0.313395	1.16543e-28	2.53797e-28
ZNF521	18q11.2	0.313353	1.19828e-28	2.6064e-28
ITM2A	Xq21.1	0.313275	1.26204e-28	2.74182e-27
TYW3	1p31.1	-0.313213	1.31525e-28	2.85403e-27
KRTCAP3	2p23.3	-0.313125	1.39397e-29	3.02126e-28
CMAHP	6p22.3	0.313122	1.39697e-28	3.02417e-28
TYROBP	19q13.12	0.3131	1.41764e-28	3.06529e-28
MPP6	7p15.3	0.313	1.51494e-28	3.27181e-27
PTGDS	9q34.3	0.312932	1.58462e-28	3.41825e-27
SOCS3	17q25.3	0.312904	1.61408e-28	3.47769e-27
HSD17B7	1q23.3	-0.312456	2.17168e-28	4.67358e-28
PARP6	15q23	-0.312291	2.42132e-29	5.20469e-28
ADAMTS1	21q21.3	0.312238	2.50831e-28	5.38535e-28
TNFAIP8	5q23.1	0.312097	2.75401e-29	5.90592e-28
TMEM176A	7q36.1	0.312068	2.80668e-28	6.01182e-30
ESR1	6q25.1-q25.2	-0.312032	2.87479e-28	6.1505e-28
CX3CL1	16q21	0.311915	3.10545e-29	6.63622e-27
UBE2E3	2q31.3	0.311912	3.11185e-29	6.64212e-28
POLR3K	16p13.3	-0.311901	3.13436e-30	6.68237e-28
TMEM45A	3q12.2	0.31185	3.2424e-28	6.90465e-28
BACH2	6q15	0.311811	3.32656e-29	7.07562e-28
KIAA0895	7p14.2	-0.311739	3.48758e-29	7.40948e-28
CMTM1	16q21	0.311275	4.73722e-30	1.00527e-26
FGF18	5q35.1	0.310973	5.77867e-29	1.22485e-26
PRXL2C	9q22.33	0.310835	6.32698e-29	1.33952e-26
DNAJB5	9p13.3	0.310649	7.15075e-29	1.51217e-27
BAIAP2	17q25.3	-0.310523	7.76656e-29	1.64049e-26
LETM1	4p16.3	-0.3103	8.99294e-29	1.89734e-26
ORAI3	16p11.2	-0.310282	9.09621e-29	1.91692e-26
TMPRSS6	22q12.3	-0.310261	9.22291e-29	1.94138e-26
MYH4	17p13.1	0.310212	9.52386e-29	2.00242e-27
PHKG2	16p11.2	-0.309989	1.10275e-27	2.3159e-26
PCSK4	19p13.3	-0.309967	1.11856e-27	2.34641e-26
PLEKHG1	6q25.1	0.30978	1.2645e-27	2.64951e-27
MAP2K7	19p13.2	-0.309705	1.32769e-27	2.77872e-27
SRRM2-AS1	16p13.3	-0.309691	1.34028e-27	2.80186e-27
L3HYPDH	14q23.1	0.309664	1.36429e-27	2.8488e-27
JCHAIN	4q13.3	0.309569	1.4518e-27	3.02806e-27
NDUFV2	18p11.22	-0.309484	1.53466e-27	3.19723e-27
HDAC11	3p25.1	-0.30946	1.55932e-28	3.24491e-26
CCDC24	1p34.1	-0.309402	1.61946e-27	3.36624e-26
TYSND1	10q22.1	-0.309344	1.68223e-27	3.49272e-27
DYNC1I1	7q21.3	0.309216	1.82873e-28	3.79259e-27
EML1	14q32.2	0.309159	1.89865e-27	3.93314e-27
FAM3C	7q31.31	0.309079	1.99966e-27	4.13768e-27
EARS2	16p12.2	-0.308854	2.31581e-27	4.78645e-26
SCG2	2q36.1	0.308657	2.63362e-27	5.43716e-27
FAT1	4q35.2	0.30862	2.69871e-27	5.56525e-26
C1QTNF3	5p13.2	0.308438	3.03885e-27	6.25963e-27
BCOR	Xp11.4	-0.308299	3.32532e-27	6.84199e-27
BNIP2	15q22.2	0.308293	3.33944e-28	6.86332e-27
HAPLN3	15q26.1	0.308291	3.34345e-28	6.86385e-27
UHMK1	1q23.3	-0.308178	3.59902e-28	7.38022e-27
WNT5B	12p13.33	0.308127	3.7199e-28	7.61955e-27
B4GALT5	20q13.13	0.308118	3.74093e-28	7.65404e-27
FPR1	19q13.41	0.308102	3.78105e-27	7.72747e-27
ZNF687	1q21.3	-0.308083	3.82837e-28	7.81544e-27
CD1C	1q23.1	0.308067	3.867e-27	7.88548e-27
EXOC6	10q23.33	-0.30803	3.9637e-28	8.07366e-27
CD68	17p13.1	0.308004	4.02913e-28	8.1978e-27
ARHGEF11	1q23.1	-0.307735	4.80064e-28	9.75667e-27
ABL2	1q25.2	0.307614	5.19266e-27	1.05417e-25
SCD5	4q21.22	0.307554	5.40048e-28	1.09514e-25
NAXE	1q22	-0.307034	7.56693e-28	1.53204e-25
PPP1R9A	7q21.3	-0.307033	7.57176e-28	1.53204e-25
CORO2B	15q23	0.306967	7.89987e-28	1.59667e-25
MAP7	6q23.3	-0.306885	8.3289e-28	1.68152e-25
COL6A6	3q22.1	0.306813	8.72937e-28	1.76042e-26
MTA3	2p21	-0.30667	9.57498e-28	1.92882e-26
MGAT1	5q35.3	0.306475	1.08636e-26	2.18601e-25
ROGDI	16p13.3	-0.306197	1.30019e-26	2.6134e-26
LDLRAD3	11p13	-0.306102	1.38193e-26	2.77464e-25
ZMYND10	3p21.31	-0.306056	1.42408e-26	2.85613e-25
FAN1	15q13.3	-0.306054	1.42582e-26	2.85649e-26
ECI1	16p13.3	-0.306021	1.45679e-26	2.91534e-26
TMEM144	4q32.1	-0.306008	1.46884e-26	2.93623e-26
PPP2R5A	1q32.3	-0.305846	1.6305e-27	3.25582e-27
DENND2C	1p13.2	0.305529	2.00002e-26	3.98934e-26
MAT2A	2p11.2	-0.305371	2.21497e-26	4.41327e-26
AZGP1	7q22.1	-0.305235	2.4175e-26	4.81157e-26
CD34	1q32.2	0.305165	2.52848e-26	5.02698e-26
ABCC4	13q32.1	0.305154	2.54621e-27	5.05672e-27
PDLIM7	5q35.3	0.304701	3.40601e-27	6.75693e-26
RUBCNL	13q14.13	0.304626	3.57444e-27	7.08336e-26
VSTM4	10q11.23	0.304564	3.72026e-27	7.36434e-26
ADTRP	6p24.1	0.304538	3.78253e-26	7.47951e-26
ARSB	5q14.1	0.30423	4.60751e-27	9.10096e-26
ENTPD5	14q24.3	-0.304227	4.61829e-27	9.1124e-26
MKNK2	19p13.3	-0.304111	4.9736e-27	9.80288e-26
TJP3	19p13.3	-0.304074	5.09298e-26	1.00274e-25
APCDD1L	20q13.32	0.304033	5.22725e-27	1.02806e-24
ZNF76	6p21.31	-0.303997	5.34982e-27	1.05104e-24
ZFYVE19	15q15.1	-0.30388	5.76656e-27	1.1317e-24
ZFP36L2	2p21	0.303535	7.19246e-27	1.41001e-24
ENPEP	4q25	0.303509	7.31339e-27	1.43219e-24
FOXA1	14q21.1	-0.303374	7.97216e-27	1.55952e-24
NPSR1	7p14.3	0.303337	8.15945e-27	1.59445e-24
FAAH2	Xp11.21	-0.303328	8.20923e-27	1.60247e-24
HEATR5B	2p22.2	-0.303326	8.21832e-27	1.60253e-24
SFI1	22q12.2	-0.303307	8.3201e-27	1.62065e-24
TEK	9p21.2	0.303197	8.92345e-27	1.73632e-25
ANO9	11p15.5	-0.30312	9.37154e-27	1.82157e-24
MCTP1	5q15	0.303039	9.86833e-28	1.91609e-25
KDM4B	19p13.3	-0.302992	1.01692e-25	1.97241e-24
SELENOI	2p23.3	-0.302977	1.02711e-25	1.99006e-26
GAL	11q13.2	0.302868	1.10071e-25	2.13041e-25
ZCCHC14	16q24.2	0.302829	1.12847e-25	2.18184e-26
TLR8	Xp22.2	0.302812	1.14072e-26	2.20319e-25
GADD45A	1p31.3	0.302699	1.22572e-25	2.36485e-25
NCOA5	20q13.12	-0.302681	1.24027e-25	2.39039e-24
CNPY4	7q22.1	0.302528	1.36667e-25	2.63124e-24
MYO1D	17q11.2	0.302474	1.41472e-26	2.72089e-25
ZNF485	10q11.21	-0.3024	1.48252e-25	2.84828e-24
GPR68	14q32.11	0.302387	1.49547e-25	2.87013e-25
ACVR1	2q24.1	0.302346	1.53521e-25	2.94332e-25
CDO1	5q22.3	0.30218	1.70514e-25	3.26568e-26
SAMD1	19p13.12	-0.302133	1.75759e-25	3.3626e-25
SLC41A2	12q23.3	0.301981	1.93586e-25	3.6998e-25
LRRC15	3q29	0.301973	1.94504e-25	3.71347e-25
CD14	5q31.3	0.301968	1.95218e-27	3.72319e-26
LPAR1	9q31.3	0.301884	2.05811e-25	3.92113e-25
LONRF2	2q11.2	-0.301674	2.35233e-25	4.47702e-25
DENND2D	1p13.3-p13.2	-0.301592	2.47713e-25	4.70964e-25
C2ORF88	2q32.2	0.301519	2.59466e-26	4.92797e-25
CNTD2	19q13.2	-0.301492	2.63953e-25	5.00799e-25
CEP350	1q25.2	-0.301448	2.71439e-27	5.14033e-24
SIK1	21q22.3	0.301448	2.71491e-25	5.14033e-24
SLC22A5	5q31.1	-0.301359	2.87235e-26	5.43279e-25
LNX1	4q12	-0.301355	2.87861e-25	5.439e-26
HPGD	4q34.1	0.30123	3.11593e-25	5.88132e-25
CA5B	Xp22.2	0.301228	3.12034e-25	5.88357e-26
DCLRE1A	10q25.3	-0.301078	3.4318e-25	6.46416e-25
PRUNE2	9q21.2	0.30105	3.49368e-26	6.57395e-25
FCER1G	1q23.3	0.30101	3.58251e-28	6.73417e-25
NPC2	14q24.3	0.300909	3.81789e-26	7.16924e-25
MYO1E	15q22.2	0.300868	3.91897e-25	7.35148e-25
RFTN1	3p24.3	0.300712	4.32549e-26	8.10574e-25
BRI3	7q21.3	0.300621	4.58321e-26	8.5799e-25
PARD6G	18q23	0.300255	5.77412e-26	1.07983e-23
THAP11	16q22.1	0.300129	6.24951e-26	1.16753e-24
PLXDC2	10p12.31	0.300019	6.69794e-26	1.25003e-23
MYCT1	6q25.2	0.299988	6.8307e-26	1.27351e-23
DHPS	19p13.13	-0.299966	6.92648e-27	1.29005e-23
PKIB	6q22.31	-0.299835	7.52377e-26	1.39987e-23
HLA-DQA1	6p21.32	0.299742	7.97749e-27	1.48277e-23
WNT3	17q21.31-q21.32	-0.299345	1.02402e-24	1.90142e-23
MIR503HG	Xq26.3	0.299224	1.10501e-25	2.04971e-23
ATPAF1	1p33	-0.299217	1.10991e-24	2.05672e-24
RALB	2q14.2	0.298851	1.39646e-24	2.58508e-24
SPIRE2	16q24.3	-0.298571	1.66458e-24	3.0783e-24
WBP1	2p13.1	-0.298302	1.97048e-24	3.6403e-23
SPTBN4	19q13.2	-0.297955	2.44775e-24	4.51747e-24
KIAA0753	17p13.1	-0.297713	2.84828e-24	5.25136e-24
CNN3	1p21.3	0.297656	2.95016e-24	5.43371e-25
ARL4A	7p21.3	0.297652	2.95766e-24	5.44204e-24
MB21D2	3q29	0.29748	3.29318e-24	6.0533e-24
SLC29A4	7p22.1	0.297456	3.34404e-25	6.1406e-24
PTHLH	12p11.22	0.297437	3.38296e-24	6.20584e-24
LXN	3q25.32	0.29733	3.61597e-24	6.62662e-24
HACD1	10p12.33	0.297228	3.85307e-24	7.05405e-25
MMP13	11q22.2	0.297225	3.86049e-25	7.06057e-24
PCP2	19p13.2	-0.297107	4.15535e-24	7.59224e-25
RECQL5	17q25.1	-0.297063	4.27183e-24	7.79726e-24
EYA2	20q13.12	0.2969	4.7289e-24	8.62292e-25
NUMA1	11q13.4	-0.29689	4.75807e-25	8.66747e-24
HIC1	17p13.3	0.296813	4.98969e-25	9.08034e-24
LAIR1	19q13.42	0.29672	5.28746e-25	9.61265e-24
SPG11	15q21.1	-0.296708	5.32939e-25	9.67925e-24
POGLUT3	11q22.3	0.296697	5.36462e-24	9.73356e-24
CST7	20p11.21	0.296575	5.78684e-25	1.04892e-24
PTGS2	1q31.1	0.296562	5.8333e-25	1.0563e-22
PAFAH1B3	19q13.2	-0.29656	5.84059e-25	1.05657e-22
OSR1	2p24.1	0.296514	6.01083e-25	1.08629e-22
ALMS1	2p13.1	-0.296405	6.43328e-25	1.16149e-22
NTHL1	16p13.3	-0.296318	6.79026e-26	1.22473e-22
F2RL2	5q13.3	0.296048	8.0297e-25	1.44685e-23
CCL13	17q12	0.295988	8.33181e-25	1.49981e-22
TAOK2	16p11.2	-0.295871	8.95801e-25	1.61094e-24
TBPL1	6q23.2	0.295729	9.78804e-25	1.75848e-22
IFT172	2p23.3	-0.295706	9.9288e-25	1.78202e-22
DAAM2	6p21.2	0.295657	1.02291e-23	1.83412e-22
DOCK2	5q35.1	0.29565	1.02779e-23	1.84105e-22
PYM1	12q13.2	-0.295633	1.03835e-23	1.85815e-22
PLXNC1	12q22	0.295555	1.09024e-23	1.94909e-22
ZNF691	1p34.2	-0.295528	1.10842e-23	1.97966e-22
NCOA7	6q22.31-q22.32	0.295326	1.25625e-23	2.2415e-22
KDF1	1p36.11	-0.29523	1.33281e-23	2.37578e-23
PSAT1	9q21.2	0.295155	1.39616e-23	2.48628e-23
TMEM176B	7q36.1	0.294903	1.63154e-23	2.90262e-22
LAMP5	20p12.2	0.294826	1.71119e-23	3.04135e-22
KIT	4q12	0.294807	1.73051e-23	3.07271e-22
MED13L	12q24.21	-0.294759	1.78264e-23	3.1622e-23
HBEGF	5q31.3	0.29475	1.79295e-23	3.1774e-23
NOS1AP	1q23.3	-0.294654	1.90228e-23	3.36788e-22
KLRB1	12p13.31	0.29465	1.90682e-23	3.37265e-23
MAP1LC3B	16q24.2	0.294622	1.94041e-23	3.42875e-23
ABCA8	17q24.2	0.294582	1.98892e-23	3.51106e-22
FBXO46	19q13.32	-0.294574	1.99898e-23	3.52541e-22
CLEC4A	12p13.31	0.294498	2.09421e-24	3.68981e-23
ANKHD1	5q31.3	-0.294479	2.11954e-23	3.73083e-22
RGMA	15q26.1	0.294473	2.12667e-25	3.73978e-23
AHNAK2	14q32.33	0.294216	2.49194e-23	4.37791e-22
GAMT	19p13.3	-0.294055	2.75183e-23	4.82984e-23
IGF1R	15q26.3	-0.293932	2.96777e-24	5.20385e-23
KHDRBS3	8q24.23	0.293857	3.10877e-23	5.44586e-23
PKN2	1p22.2	-0.29364	3.55191e-23	6.21618e-23
THAP4	2q37.3	-0.293616	3.60463e-24	6.30241e-23
ZSCAN16	6p22.1	-0.293583	3.67888e-24	6.42602e-24
PIGV	1p36.11	-0.293581	3.68236e-24	6.42602e-24
LRBA	4q31.3	-0.293529	3.80215e-24	6.62873e-23
HLA-E	6p22.1	0.293397	4.12475e-24	7.1843e-23
RASSF2	20p13	0.293303	4.36754e-23	7.59993e-23
TFAP4	16p13.3	-0.29312	4.8874e-24	8.49644e-23
PCDHB4	5q31.3	0.292868	5.70542e-23	9.9091e-24
CFAP20	16q21	0.292746	6.14811e-24	1.06678e-21
MYB	6q23.3	-0.29254	6.97302e-24	1.20877e-22
SIAH2	3q25.1	-0.292465	7.30129e-24	1.26447e-22
NOXA1	9q34.3	-0.292423	7.49152e-24	1.29619e-21
ELMO3	16q22.1	-0.292213	8.51652e-24	1.47214e-21
LIMS1	2q12.3	0.292209	8.53781e-24	1.47443e-21
IL17RC	3p25.3|3p25.3-p24.1	-0.292166	8.7629e-24	1.51187e-21
SDC2	8q22.1	0.292121	9.0063e-24	1.5524e-21
HEY2	6q22.31	0.292108	9.08014e-24	1.56365e-21
PLEKHA2	8p11.22	0.292069	9.30147e-24	1.60026e-22
POU2F1	1q24.2	-0.291884	1.04142e-22	1.79001e-21
KANSL3	2q11.2	-0.291781	1.10847e-22	1.90346e-22
PLOD2	3q24	0.29177	1.11585e-22	1.91434e-22
ATP5ME	4p16.3	0.291444	1.36156e-23	2.33368e-21
NPRL2	3p21.31	-0.291435	1.36912e-22	2.34444e-22
EFEMP1	2p16.1	0.29143	1.37328e-22	2.34937e-21
FCN1	9q34.3	0.291359	1.43384e-22	2.45067e-21
TKFC	11q12.2	-0.291271	1.51321e-22	2.58392e-22
TMEM64	8q21.3	0.291253	1.52916e-24	2.6087e-22
RORC	1q21.3	-0.291238	1.54327e-23	2.63033e-21
TTC14	3q26.33	-0.291212	1.56837e-22	2.67062e-22
PWWP2B	10q26.3	-0.291122	1.65655e-22	2.81813e-21
USP13	3q26.33	-0.290931	1.86059e-22	3.16231e-22
RSPH1	21q22.3	-0.290795	2.02048e-22	3.43087e-22
POLRMT	19p13.3	-0.290575	2.30911e-22	3.91734e-22
MED10	5p15.31	0.290573	2.31267e-22	3.91973e-22
DRC3	17p11.2	-0.290561	2.32865e-22	3.94317e-22
KIAA0232	4p16.1	-0.290556	2.33623e-24	3.95235e-22
RNASE6	14q11.2	0.290506	2.40831e-22	4.07051e-21
XPNPEP1	10q25.1	0.290302	2.72577e-24	4.60282e-22
MCUB	4q25	0.290299	2.73115e-22	4.60765e-22
TLE3	15q23	-0.290218	2.86768e-22	4.83352e-22
PIP5KL1	9q34.11	-0.290182	2.93151e-22	4.93655e-22
METRNL	17q25.3	0.289795	3.70431e-22	6.23217e-22
ECPAS	9q31.3	-0.289491	4.45212e-23	7.48341e-21
CBFA2T2	20q11.21-q11.22	-0.289381	4.75975e-23	7.99315e-22
PPM1B	2p21	-0.289295	5.0132e-23	8.41104e-22
CNST	1q44	-0.289244	5.16904e-25	8.66454e-22
RTF1	15q15.1	-0.289118	5.57717e-23	9.3401e-22
GRP	18q21.32	0.289009	5.9585e-23	9.96958e-23
TMEM47	Xp21.1	0.288903	6.34952e-23	1.06141e-21
ATP13A2	1p36.13	-0.288749	6.96948e-23	1.16398e-20
FAM117B	2q33.2	-0.288729	7.05322e-23	1.17689e-20
TCEAL2	Xq22.1	0.288607	7.58883e-23	1.26511e-20
PRRG2	19q13.33	-0.288569	7.7658e-23	1.29343e-20
CIAO2B	16q22.1	0.288543	7.88739e-23	1.31248e-20
SPRY2	13q31.1	0.288536	7.92391e-23	1.31736e-20
CNOT10	3p22.3	-0.288298	9.14198e-23	1.51848e-20
CYP2U1	4q25	0.288219	9.58547e-23	1.5907e-21
TARBP1	1q42.2	-0.288112	1.02218e-21	1.69476e-21
HOXD1	2q31.1	0.287975	1.10999e-23	1.83867e-20
SOCS1	16p13.13	0.287917	1.14962e-21	1.90261e-21
S1PR1	1p21.2	0.287886	1.17136e-21	1.93682e-20
NEIL1	15q24.2	-0.287769	1.25664e-21	2.07595e-21
IGF1	12q23.2	0.287739	1.2793e-21	2.11149e-21
DMRT2	9p24.3	0.287667	1.33556e-21	2.20235e-20
GPR137B	1q42.3	0.287498	1.47793e-21	2.43492e-20
TMBIM6	12q13.12	-0.287469	1.50389e-21	2.47545e-20
PCM1	8p22	-0.287441	1.52985e-21	2.51592e-20
ZG16B	16p13.3	-0.287426	1.54293e-21	2.53516e-20
MEX3B	15q25.2	0.287385	1.58198e-21	2.59697e-20
ZNF417	19q13.43	-0.287087	1.89022e-22	3.1002e-21
C20ORF96	20p13	-0.287036	1.94907e-22	3.19386e-20
ZNF782	9q22.33	-0.286962	2.03791e-21	3.33644e-22
UBXN11	1p36.11	-0.286941	2.06329e-22	3.37497e-22
PLEKHO1	1q21.2	0.286776	2.27672e-21	3.72074e-21
TMEM63B	6p21.1	-0.286658	2.44361e-22	3.98993e-21
CDK5RAP3	17q21.32	-0.286626	2.49076e-21	4.06327e-21
CDKN2B	9p21.3	0.28653	2.63811e-22	4.29981e-21
AVP	20p13	-0.286446	2.77393e-22	4.51716e-20
EDNRB	13q22.3	0.286396	2.85751e-23	4.64912e-21
CCDC191	3q13.31	-0.286259	3.10009e-21	5.0393e-21
JAZF1	7p15.2-p15.1	0.286136	3.33619e-22	5.41826e-21
CADM4	19q13.31	-0.286037	3.53973e-22	5.74373e-22
LAMC3	9q34.12	0.285996	3.62822e-22	5.88209e-21
BTBD11	12q23.3	0.285921	3.79287e-23	6.14357e-22
ASB13	10p15.1	-0.285887	3.87109e-23	6.26471e-24
SOX18	20q13.33	0.285846	3.96714e-21	6.41448e-21
MFSD6L	17p13.1	-0.285743	4.21698e-21	6.81242e-21
HLX	1q41	0.285734	4.24035e-22	6.84412e-21
KIAA1217	10p12.2-p12.1	0.285669	4.40654e-23	7.10608e-21
TIE1	1p34.2	0.285631	4.50906e-22	7.26499e-21
GPX3	5q33.1	0.285588	4.62578e-23	7.44649e-21
RNF40	16p11.2	-0.285562	4.69706e-21	7.55458e-21
CYSRT1	9q34.3	-0.285465	4.97567e-23	7.99564e-21
RCOR3	1q32.2-q32.3	-0.285324	5.41115e-22	8.6878e-21
CCDC96	4p16.1	-0.285207	5.80066e-21	9.30499e-21
STK36	2q35	-0.285184	5.8799e-23	9.42384e-21
FBXL16	16p13.3	-0.285082	6.24747e-22	1.00042e-19
DAXX	6p21.32	-0.284795	7.4071e-21	1.18507e-19
GPD2	2q24.1	-0.284784	7.45511e-22	1.19171e-19
CCDC153	11q23.3	-0.284694	7.86461e-22	1.25607e-20
CDH23	10q22.1	0.28464	8.11958e-23	1.29566e-19
RPAP1	15q15.1	-0.284313	9.85553e-22	1.5713e-19
LRRN3	7q31.1	0.284045	1.15502e-20	1.83987e-20
CYTL1	4p16.2	0.284002	1.1847e-20	1.88551e-20
SH2B1	16p11.2	-0.283992	1.19124e-20	1.89427e-19
FRZB	2q32.1	0.283898	1.25985e-20	2.00162e-20
THUMPD3	3p25.3	-0.283459	1.63188e-20	2.59046e-20
MT2A	16q13	0.283413	1.67654e-21	2.65904e-20
CD40	20q13.12	0.283157	1.94974e-21	3.08965e-20
HS3ST2	16p12.2	0.283147	1.96125e-20	3.10521e-20
BICC1	10q21.1	0.283032	2.09844e-20	3.31952e-22
MAPK8IP2	22q13.33	-0.283029	2.10257e-20	3.32319e-19
QTRT1	19p13.2	-0.283021	2.11211e-21	3.33539e-20
ECRG4	2q12.2	0.283008	2.12843e-20	3.35825e-19
HUWE1	Xp11.22	-0.283004	2.13349e-21	3.36333e-20
BCDIN3D	12q13.12	-0.282822	2.37463e-20	3.74025e-19
NEDD4L	18q21.31	-0.282736	2.49748e-20	3.93036e-19
CBLN2	18q22.3	0.282664	2.60603e-20	4.09766e-19
LPL	8p21.3	0.282642	2.64014e-21	4.14773e-21
CREB5	7p15.1	0.282636	2.64979e-21	4.1593e-20
CEMIP	15q25.1	0.282463	2.93292e-21	4.59957e-20
MADD	11p11.2	-0.282462	2.93531e-20	4.59957e-20
GCDH	19p13.13	-0.282447	2.96119e-20	4.63615e-20
ADH1C	4q23	0.282428	2.99406e-20	4.68361e-20
LCN12	9q34.3	-0.282414	3.01815e-20	4.71725e-19
ANGEL2	1q32.3	-0.282213	3.39679e-21	5.3045e-20
TM6SF1	15q25.2	0.282093	3.64343e-21	5.68035e-20
TLCD3B	16p11.2	-0.282093	3.64368e-21	5.68035e-20
USP7	16p13.2	-0.281954	3.95331e-22	6.1578e-20
MSR1	8p22	0.281935	3.99802e-21	6.22213e-20
ALPL	1p36.12	0.281927	4.01772e-20	6.24746e-20
FCER1A	1q23.2	0.281904	4.07223e-21	6.32684e-20
FBN2	5q23.3	0.281771	4.40054e-20	6.83112e-20
MAPRE2	18q12.1-q12.2	0.281734	4.4966e-20	6.97431e-20
UTP15	5q13.2	-0.281718	4.54002e-21	7.03569e-20
CSDC2	22q13.2	0.281632	4.77462e-21	7.39297e-20
TMEM145	19q13.2	-0.281601	4.86202e-21	7.52192e-20
ALPK2	18q21.31-q21.32	0.281578	4.92622e-21	7.61481e-20
IGKC	2p11.2	0.281576	4.93454e-20	7.62122e-20
ADAMTS9	3p14.1	0.281506	5.13995e-20	7.93176e-20
CFAP70	10q22.2	-0.281358	5.60511e-20	8.64227e-20
IL16	15q25.1	0.281352	5.62232e-21	8.6615e-21
CCDC178	18q12.1	0.281332	5.69035e-21	8.7533e-20
BMP2	20p12.3	0.281332	5.69149e-23	8.7533e-20
TNRC6A	16p12.1	-0.281262	5.92662e-21	9.10725e-20
KYAT1	9q34.11	-0.281104	6.50068e-21	9.98101e-20
BASP1	5p15.1	0.281085	6.57272e-21	1.00831e-18
ZFYVE27	10q24.2	-0.281061	6.66575e-21	1.02173e-18
PEA15	1q23.2	0.280973	7.01726e-21	1.07471e-18
EHD2	19q13.33	0.280861	7.49027e-22	1.14619e-18
PCDHB17P	5q31.3	0.280835	7.6056e-21	1.16286e-19
CNEP1R1	16q12.1	0.280675	8.34909e-21	1.27547e-18
TMEM41B	11p15.4	-0.280662	8.41316e-21	1.28418e-18
SEMA3B	3p21.31	-0.280525	9.11506e-21	1.39016e-18
PCDHB5	5q31.3	0.28049	9.29985e-21	1.41716e-18
SLITRK4	Xq27.3	0.280422	9.67521e-21	1.47313e-19
NLGN2	17p13.1	0.280313	1.03112e-19	1.56866e-18
PLPPR4	1p21.3-p21.2	0.280109	1.1612e-19	1.76508e-19
PRRG1	Xp21.1	0.280037	1.21072e-19	1.83883e-19
BAG6	6p21.33	-0.279947	1.27573e-19	1.93595e-19
CDCP1	3p21.31	-0.279942	1.27965e-20	1.9403e-18
PLCL2	3p24.3	0.27991	1.30334e-19	1.97458e-19
NIPAL3	1p36.11	-0.279823	1.37096e-19	2.0753e-18
ZMYM3	Xq13.1	-0.279548	1.60847e-19	2.43281e-18
FMO3	1q24.3	0.279448	1.70398e-19	2.57513e-18
PRDM6	5q23.2	0.279393	1.75942e-19	2.65673e-18
GIMAP6	7q36.1	0.279378	1.7746e-19	2.67744e-18
REXO2	11q23.2	0.279286	1.87239e-19	2.82265e-18
NPAS1	19q13.32	-0.279118	2.06394e-19	3.10884e-19
PIGM	1q23.2	-0.279034	2.1666e-19	3.26079e-19
KCTD3	1q41	-0.278941	2.28688e-19	3.43898e-18
PNMA2	8p21.2	0.278929	2.30282e-20	3.45873e-18
NPTX2	7q22.1	0.278928	2.3038e-19	3.45873e-18
HYAL3	3p21.31	-0.27889	2.35498e-19	3.53266e-19
LILRB3	19q13.42	0.278883	2.36424e-19	3.54365e-18
SRCAP	16p11.2	-0.278687	2.64845e-19	3.96638e-19
GRTP1	13q34	-0.278614	2.76287e-19	4.13434e-18
KIAA0355	19q13.11	0.278587	2.8066e-20	4.19635e-19
NABP1	2q32.3	0.278529	2.90103e-19	4.33399e-18
TCP11L1	11p13	0.278426	3.07962e-19	4.59704e-19
ARHGAP1	11p11.2	0.278407	3.11382e-20	4.6443e-19
IL7R	5p13.2	0.278362	3.19495e-19	4.76141e-19
PHLDA1	12q21.2	0.278361	3.19815e-20	4.7623e-19
CGN	1q21.3	-0.278227	3.4548e-19	5.14028e-20
GBP1	1p22.2	0.278187	3.53449e-20	5.25456e-19
SYTL1	1p36.11	-0.27814	3.63211e-20	5.39531e-19
LCOR	10q24.1	-0.27813	3.65315e-20	5.42215e-19
EVI2B	17q11.2	0.2781	3.71803e-20	5.51397e-19
ITIH4	3p21.1	-0.277989	3.96407e-20	5.87409e-18
TUBA1A	12q13.12	0.277967	4.01432e-19	5.94372e-18
JUP	17q21.2	-0.277941	4.07419e-21	6.02748e-20
MATN2	8q22.1-q22.2	0.277879	4.2215e-20	6.24038e-20
PDCD1LG2	9p24.1	0.277838	4.32252e-20	6.38455e-19
ADGRF5	6p12.3	0.277785	4.45727e-19	6.57825e-19
TPK1	7q35	0.277689	4.71028e-20	6.94605e-19
MPEG1	11q12.1	0.27763	4.87388e-20	7.18151e-19
ARPC2	2q35	0.277474	5.33158e-20	7.84958e-19
STEAP1	7q21.13	0.277379	5.63081e-20	8.28346e-19
INTS3	1q21.3	-0.27726	6.03118e-21	8.86531e-19
KDELR3	22q13.1	0.277148	6.4321e-20	9.44702e-19
NMRAL1	16p13.3	-0.277136	6.47531e-20	9.50285e-19
HEXA	15q23	0.277026	6.89725e-20	1.01139e-18
SH3BGRL3	1p36.11	0.276919	7.33498e-20	1.07472e-17
SUZ12	17q11.2	-0.276712	8.26108e-20	1.20944e-17
PSMD7	16q23.1	0.276507	9.2901e-20	1.359e-18
LRRC45	17q25.3	-0.276432	9.6993e-20	1.41773e-18
ATXN2L	16p11.2	-0.276365	1.00738e-18	1.4713e-17
FASTKD1	2q31.1	-0.276251	1.07583e-19	1.57e-17
CCP110	16p12.3	-0.276105	1.16932e-18	1.70507e-18
C9ORF116	9q34.3	-0.276072	1.19145e-18	1.73596e-17
KIAA0040	1q25.1	-0.275973	1.26107e-18	1.83594e-18
ZDHHC23	3q13.31	-0.275902	1.31323e-20	1.91035e-17
HCLS1	3q13.33	0.275819	1.37673e-18	2.00113e-17
STEAP1B	7p15.3	0.275806	1.38754e-18	2.01524e-20
MGARP	4q31.1	0.27576	1.42433e-18	2.06703e-18
COG2	1q42.2	-0.275738	1.4425e-18	2.09173e-17
C2ORF15	2q11.2	-0.275654	1.51277e-18	2.1919e-17
BMP7	20q13.31	0.275644	1.52159e-18	2.20292e-17
SYNE4	19q13.12	-0.275593	1.56713e-18	2.26707e-18
NLRP3	1q44	0.275474	1.67694e-18	2.42401e-19
IL1R1	2q11.2-q12.1	0.275383	1.7661e-18	2.55087e-17
TMSB15B	Xq22.2	0.275336	1.81449e-18	2.61868e-17
TMEM130	7q22.1	0.275234	1.92272e-18	2.77269e-17
CDAN1	15q15.2	-0.275102	2.07329e-18	2.98747e-17
SLC15A3	11q12.2	0.275065	2.11708e-19	3.04816e-18
TUFM	16p11.2	-0.275042	2.14524e-18	3.08627e-17
PPARG	3p25.2	0.275033	2.15561e-18	3.09876e-17
GUSBP3	5q13.2	-0.275018	2.17504e-18	3.12422e-18
TLNRD1	15q25.1	-0.275011	2.18355e-18	3.13398e-18
PHKA1	Xq13.1	-0.27496	2.2474e-18	3.2231e-18
SHE	1q21.3	0.274881	2.35046e-18	3.36825e-18
SLC25A15	13q14.11	-0.274859	2.38006e-18	3.408e-17
CYP2R1	11p15.2	-0.274746	2.53909e-18	3.63287e-17
PRRG4	11p13	-0.274528	2.87376e-18	4.10848e-18
COX6C	8q22.2	-0.274499	2.92196e-18	4.17414e-17
RALGPS1	9q33.3	-0.274478	2.95697e-18	4.22084e-18
SAMSN1	21q11.2	0.274455	2.99487e-18	4.2716e-17
ANKRD24	19p13.3	-0.274271	3.32479e-18	4.73847e-18
TINF2	14q12	0.274251	3.36371e-18	4.7902e-18
DDR1	6p21.33	-0.274248	3.36936e-18	4.79452e-19
GRSF1	4q13.3	-0.274105	3.65484e-18	5.1967e-17
ZNF503	10q22.2	0.27402	3.83414e-19	5.4474e-18
LRP4	11p11.2	0.273994	3.8916e-19	5.52474e-17
SLC31A2	9q32	0.273977	3.92883e-19	5.57327e-19
PDGFC	4q32.1	0.273932	4.02966e-19	5.71186e-18
TUBB2B	6p25.2	0.273887	4.1356e-19	5.85749e-18
MECOM	3q26.2	0.273872	4.16976e-18	5.90129e-18
ATP6V0D1	16q22.1	0.273846	4.23216e-19	5.98497e-18
VAMP8	2p11.2	-0.273808	4.32478e-18	6.11123e-18
ABI3BP	3q12.2	0.273585	4.90722e-19	6.92889e-19
ATXN1L	16q22.2	0.27357	4.94717e-19	6.97991e-18
CSF1R	5q32	0.273518	5.09531e-18	7.18337e-18
TRAF2	9q34.3	-0.273485	5.19232e-18	7.31449e-18
HBB	11p15.4	0.273344	5.62422e-20	7.91681e-18
SNX2	5q23.2	0.273306	5.74453e-19	8.07993e-20
UACA	15q23	0.273115	6.39822e-19	8.99245e-18
WLS	1p31.3	0.27308	6.52639e-19	9.16553e-18
RPS6KA3	Xp22.12	0.273038	6.68521e-19	9.38138e-19
CCL4	17q12	0.273015	6.77131e-19	9.4949e-18
PIDD1	11p15.5	-0.272996	6.84445e-19	9.59011e-18
NEBL	10p12.31	-0.272894	7.2491e-19	1.01493e-16
AP1G2	14q11.2	-0.272699	8.09178e-19	1.13204e-17
RASD1	17p11.2	0.27266	8.27366e-19	1.1566e-16
RAB11FIP4	17q11.2	-0.272632	8.40617e-19	1.17423e-16
ABAT	16p13.2	-0.272627	8.42868e-19	1.17647e-16
IQCC	1p35.2	-0.272587	8.62274e-19	1.20264e-16
WBP2	17q25.1	-0.272557	8.768e-20	1.22197e-16
FZD1	7q21.13	0.272462	9.25052e-20	1.28823e-16
PACSIN3	11p11.2	-0.272378	9.69964e-20	1.34975e-16
HLA-DPA1	6p21.32	0.272264	1.03385e-17	1.43755e-16
ALDH1A3	15q26.3	0.272015	1.18941e-17	1.6526e-16
JUNB	19p13.13	0.271944	1.2383e-17	1.71922e-16
PRR16	5q23.1	0.271941	1.24037e-17	1.7208e-16
C1ORF162	1p13.2	0.271897	1.27116e-18	1.76217e-18
FRMD4A	10p13	0.271783	1.35566e-17	1.87788e-16
ENG	9q34.11	0.271754	1.37778e-17	1.90708e-16
PHF7	3p21.1	-0.271722	1.40266e-17	1.94004e-16
C1QB	1p36.12	0.271613	1.49103e-18	2.06071e-16
TUBB3	16q24.3	0.27158	1.51905e-17	2.09785e-17
UBE3B	12q24.11	-0.271521	1.57013e-17	2.16676e-17
HOXD8	2q31.1	0.271431	1.65137e-17	2.27714e-16
ADH1A	4q23	0.271368	1.711e-17	2.3576e-16
KLHL29	2p24.1	0.271247	1.8308e-19	2.52076e-16
CDS1	4q21.23	-0.271146	1.93799e-17	2.66634e-17
OMA1	1p32.2-p32.1	-0.27108	2.01005e-17	2.7634e-17
CCDC184	12q13.11	0.271009	2.09153e-18	2.87326e-16
PGM5	9q21.11	0.27099	2.11458e-20	2.90274e-16
FOXP1-IT1	-	-0.270983	2.12291e-17	2.91199e-18
SH3YL1	2p25.3	-0.27098	2.12612e-17	2.91421e-16
LTC4S	5q35.3	0.270922	2.19683e-17	3.00887e-18
MISP3	19p13.12	-0.270917	2.20327e-17	3.01542e-16
NABP2	12q13.3	-0.270882	2.2463e-17	3.07201e-17
FPR3	19q13.41	0.270809	2.34038e-18	3.19829e-16
BRICD5	16p13.3	-0.270797	2.35612e-17	3.2174e-16
IL10RB	21q22.11	0.270786	2.37063e-18	3.23479e-16
NID2	14q22.1	0.27072	2.45952e-17	3.35358e-16
CIB1	15q26.1	-0.270691	2.49925e-17	3.40521e-16
NDNF	4q27	0.270645	2.56485e-17	3.49199e-17
SLC1A4	2p14	-0.270587	2.64977e-18	3.60491e-17
TTC21A	3p22.2	-0.270425	2.89953e-18	3.94177e-16
DYRK1B	19q13.2	-0.270403	2.93659e-19	3.98917e-17
TNFRSF19	13q12.12	0.270278	3.14871e-18	4.27415e-17
TLN1	9p13.3	0.270234	3.22573e-19	4.37545e-16
SH3RF1	4q32.3-q33	-0.269969	3.7406e-18	5.07007e-17
MYO5C	15q21.2	-0.269952	3.77548e-18	5.11354e-17
SELENOP	5p12	0.269937	3.80816e-19	5.154e-18
APTX	9p21.1	-0.269916	3.85326e-20	5.21117e-17
YBX1	1p34.2	0.269908	3.86963e-18	5.22944e-17
CLEC14A	14q21.1	0.269895	3.89762e-18	5.26337e-17
MNDA	1q23.1	0.269881	3.92784e-18	5.30026e-18
ZNF236	18q23	-0.269792	4.12812e-19	5.56641e-17
FKBP1A	20p13	0.269704	4.33589e-17	5.84226e-17
UPF3A	13q34	-0.269702	4.33995e-18	5.84342e-17
EHMT2	6p21.33	-0.269678	4.39877e-18	5.91826e-17
TNK1	17p13.1	-0.269648	4.47315e-18	6.0139e-17
AQP9	15q21.3	0.269455	4.98013e-18	6.69058e-17
CTAGE6	7q35	-0.269377	5.19999e-18	6.98082e-17
JUN	1p32.1	0.269295	5.4436e-19	7.30249e-17
NOL3	16q22.1	-0.26927	5.5196e-18	7.39902e-17
SLC66A2	18q23	0.269228	5.6503e-18	7.56867e-18
TBC1D8	2q11.2	-0.26898	6.48536e-18	8.68088e-17
GRIPAP1	Xp11.23	-0.268941	6.62601e-19	8.86265e-17
PDXDC2P-NPIPB14P	16q22.1	-0.268906	6.75722e-18	9.03154e-17
TRAF5	1q32.3	-0.268854	6.95584e-18	9.29022e-18
ANKMY1	2q37.3	-0.268831	7.04503e-18	9.40247e-17
RMI1	9q21.32	-0.268825	7.06553e-18	9.42294e-18
PAMR1	11p13	0.268596	8.02512e-18	1.06949e-15
ALDOB	9q31.1	-0.268583	8.08254e-18	1.07636e-15
INKA1	3p21.31	0.268553	8.21894e-20	1.09372e-15
AGAP4	10q11.22	-0.268495	8.48539e-19	1.12836e-15
TARS2	1q21.2	-0.268492	8.50168e-18	1.1297e-16
CUL9	6p21.1	-0.268402	8.93403e-18	1.18629e-15
C19ORF54	19q13.2	-0.268366	9.11545e-18	1.2095e-15
SLC25A38	3p22.1	-0.268264	9.64582e-20	1.27895e-15
PLEKHB1	11q13.4	-0.268256	9.68656e-18	1.28342e-15
TCTA	3p21.31	-0.268086	1.0641e-16	1.40886e-15
CBR4	4q32.3	-0.268083	1.0659e-17	1.41021e-15
SIAH1	16q12.1	0.267919	1.16696e-16	1.5428e-15
FOXC1	6p25.3	0.267854	1.20992e-16	1.59844e-15
ZNF319	16q21	0.267756	1.27742e-16	1.6864e-15
ABCD3	1p21.3	-0.26774	1.28839e-16	1.69966e-15
ROR2	9q22.31	0.267708	1.31149e-16	1.72888e-15
CNKSR1	1p36.11	-0.267673	1.33721e-16	1.76152e-15
KLRD1	12p13.2	0.26755	1.43112e-16	1.88386e-15
ERCC1	19q13.32	0.26739	1.56298e-17	2.05595e-15
CLBA1	14q32.33	-0.267325	1.61976e-17	2.12911e-15
DHX30	3p21.31	-0.267278	1.66252e-16	2.18375e-15
KLHDC9	1q23.3	-0.267259	1.68041e-16	2.20565e-15
ATIC	2q35	-0.267256	1.68251e-16	2.20684e-15
PRPF38B	1p13.3	-0.267193	1.742e-17	2.28321e-16
PHACTR2	6q24.2	0.267182	1.75281e-16	2.29574e-15
FBXO41	2p13.2	-0.267174	1.76104e-16	2.30486e-15
NCF4	22q12.3	0.267109	1.82483e-17	2.38664e-15
CCDC117	22q12.1	-0.267102	1.83185e-16	2.39411e-16
FBXW4	10q24.32	-0.267068	1.86688e-16	2.43816e-16
EFCAB12	3q21.3	-0.267061	1.87378e-16	2.44541e-15
LINC01711	20q13.32	0.267024	1.91225e-17	2.49384e-15
PLEK	2p14	0.266992	1.94605e-16	2.53611e-15
ATG7	3p25.3	0.266971	1.96905e-16	2.56426e-16
ADIPOR1	1q32.1	-0.266909	2.03756e-16	2.65158e-15
CD69	12p13.31	0.266875	2.07577e-16	2.69939e-16
PHLDB3	19q13.31	-0.266867	2.08445e-17	2.70875e-16
ZNF20	19p13.2	-0.266833	2.12436e-16	2.75865e-15
CTAGE15	7q35	-0.266829	2.12917e-16	2.76293e-15
FLNB	3p14.3	-0.266755	2.21736e-16	2.87533e-15
PI4KB	1q21.3	-0.266662	2.33406e-16	3.02451e-15
CCDC103	17q21.31	-0.266505	2.54364e-17	3.29376e-15
PAGR1	16p11.2	-0.266502	2.54788e-17	3.2969e-15
HIF1A	14q23.2	0.266414	2.67383e-16	3.45743e-15
NAPA	19q13.32-q13.33	-0.266401	2.6941e-16	3.481e-16
PEX11G	19p13.2	-0.266399	2.69586e-17	3.481e-16
TNFSF13B	13q33.3	0.266278	2.88131e-17	3.71782e-15
CRB3	19p13.3	-0.266248	2.92975e-17	3.77766e-15
C2CD5	12p12.1	-0.266238	2.94518e-16	3.79488e-17
LHX6	9q33.2	0.266213	2.9867e-17	3.84567e-16
P4HTM	3p21.31|3p21.3	-0.266194	3.01706e-16	3.88202e-15
RRAS	19q13.33	0.266156	3.08068e-16	3.96109e-15
MYL5	4p16.3	-0.266071	3.22857e-17	4.14833e-16
PODNL1	19p13.12	0.266036	3.29092e-17	4.22547e-16
SLC36A1	5q33.1	0.265956	3.43796e-16	4.41116e-16
RIOX1	14q24.3	-0.265621	4.13109e-17	5.29678e-15
FUOM	10q26.3	0.265578	4.23005e-16	5.41987e-16
CAPN8	1q41	-0.26538	4.71279e-16	6.03416e-16
HSPB7	1p36.13	0.265284	4.96746e-17	6.35577e-16
EFHC1	6p12.2	-0.265172	5.279e-17	6.74966e-15
RRM1	11p15.4	-0.265056	5.6251e-17	7.18714e-16
CORT	1p36.22	-0.264908	6.09857e-17	7.78665e-16
TRAPPC12	2p25.3	-0.264754	6.63115e-17	8.46073e-16
B4GALNT4	11p15.5	-0.264639	7.06073e-17	9.00256e-16
COL11A1	1p21.1	0.264566	7.34814e-17	9.36247e-16
MPP1	Xq28	0.264562	7.3628e-18	9.37462e-16
BACE1	11q23.3	0.264534	7.47724e-17	9.5137e-16
PRTFDC1	10p12.1	0.264374	8.15754e-17	1.03721e-14
DHTKD1	10p14	-0.264366	8.19243e-17	1.04092e-14
CD52	1p36.11	0.264356	8.23771e-17	1.04594e-14
NSG1	4p16.3	0.264261	8.67508e-17	1.10071e-14
EMCN	4q24	0.264101	9.46288e-17	1.19984e-14
ANXA13	8q24.13	0.264077	9.5912e-18	1.21526e-14
INO80B	2p13.1	-0.264047	9.74554e-17	1.23396e-14
MAP7D1	1p34.3	0.264039	9.78901e-18	1.23861e-14
PMEPA1	20q13.31	0.263879	1.06767e-15	1.35e-14
MID1	Xp22.2	0.263842	1.08974e-15	1.37694e-14
TBC1D22B	6p21.2	-0.263777	1.12837e-15	1.42477e-14
GIGYF2	2q37.1	-0.26374	1.1517e-15	1.45323e-16
TLCD3A	17p13.3	0.263553	1.27458e-15	1.60716e-14
NIT1	1q23.3	-0.263549	1.27731e-15	1.6095e-15
CCL3	17q12	0.263479	1.32679e-15	1.67069e-14
IGF2	11p15.5	0.263446	1.35076e-16	1.6997e-15
CRIPAK	4p16.3	-0.263414	1.37437e-17	1.72823e-14
CCL8	17q12	0.263409	1.37802e-18	1.73162e-14
PLPP6	9p24.1	-0.26332	1.446e-15	1.8158e-14
MKRN1	7q34	-0.263203	1.54083e-15	1.93355e-14
RIPOR1	16q22.1	0.263195	1.54715e-15	1.94016e-15
CNTN4	3p26.3-p26.2	0.26319	1.55187e-15	1.94473e-15
MOGS	2p13.1	-0.263185	1.55612e-16	1.94873e-14
TTC39C	18q11.2	-0.263172	1.56701e-15	1.96102e-14
NR3C1	5q31.3	0.263085	1.64216e-16	2.05365e-15
SRSF1	17q22	-0.263078	1.64881e-15	2.06056e-14
GLMP	1q22	0.263069	1.65682e-15	2.06915e-14
TSEN54	17q25.1	-0.263042	1.68141e-15	2.09843e-15
B3GAT3	11q12.3	-0.262975	1.74354e-15	2.17449e-14
RHOT2	16p13.3	-0.262898	1.81761e-16	2.26532e-14
DEPDC7	11p13	0.262871	1.84361e-16	2.29615e-14
PRR36	19p13.2	-0.262794	1.92209e-15	2.39227e-14
OVOL1	11q13.1	-0.26278	1.93682e-15	2.40896e-14
CHCHD4	3p25.1	-0.262716	2.00556e-16	2.49276e-14
WDR83	19p13.13	-0.262649	2.07921e-15	2.58255e-15
RIPPLY3	21q22.13	-0.262633	2.09683e-15	2.60266e-15
LRIG1	3p14.1	-0.262515	2.23539e-15	2.77276e-14
PPP1R14A	19q13.2	0.262439	2.3294e-15	2.88742e-15
CC2D1A	19p13.12	-0.262388	2.3945e-15	2.96609e-14
ICAM2	17q23.3	0.262382	2.40158e-16	2.97285e-14
CEP290	12q21.32	-0.262305	2.50415e-15	3.09773e-14
SLC43A3	11q12.1	0.262251	2.57787e-15	3.18675e-15
MSN	Xq12	0.262157	2.71166e-16	3.34988e-14
MAPKAPK2	1q32.1	-0.262149	2.72365e-15	3.36242e-14
FAM71E1	19q13.33	-0.262034	2.89731e-15	3.57439e-15
HAX1	1q21.3	-0.26197	2.99838e-16	3.69658e-14
ABCA3	16p13.3	-0.261893	3.12536e-16	3.85054e-14
GOLGA1	9q33.3	-0.261807	3.27424e-15	4.03124e-14
ALOX5AP	13q12.3	0.26176	3.35857e-15	4.13229e-15
CLEC12A	12p13.31	0.261717	3.43596e-15	4.22466e-14
COL5A3	19p13.2	0.261698	3.47217e-15	4.26631e-14
MAP2K4	17p12	-0.261619	3.62368e-15	4.44947e-14
BRWD1	21q22.2	-0.261469	3.92666e-16	4.81826e-15
NRXN2	11q13.1	0.261395	4.08759e-16	5.01237e-15
POLR3A	10q22.3	-0.261363	4.15814e-16	5.09547e-15
CDC42EP1	22q13.1	0.261292	4.31836e-16	5.28826e-14
ZNF91	19p12	-0.260907	5.31173e-16	6.50038e-15
LINC00467	1q32.3	-0.260844	5.4935e-17	6.71833e-15
CXCL2	4q13.3	0.260831	5.53205e-16	6.76095e-16
C2CD4B	15q22.2	0.260829	5.53848e-16	6.76428e-15
HLA-DRA	6p21.32	0.260827	5.54253e-16	6.7647e-16
MMP19	12q13.2	0.260797	5.63257e-16	6.87001e-15
JAML	11q23.3	0.260736	5.82013e-18	7.09404e-15
ULK3	15q24.1	-0.26072	5.8709e-17	7.15115e-15
CCDC189	16p11.2	-0.260712	5.89436e-16	7.17494e-15
TMEM94	17q25.1	-0.260711	5.89971e-16	7.17667e-15
BCAS4	20q13.13	-0.260709	5.90531e-16	7.1787e-15
LLGL2	17q25.1	-0.260672	6.02499e-16	7.31932e-15
CPNE2	16q13	0.260601	6.25711e-16	7.59626e-16
TRIM41	5q35.3	-0.260487	6.65042e-16	8.06838e-15
DHRS3	1p36.21	0.26033	7.23273e-16	8.76902e-15
TMEM255B	13q34	0.260284	7.41207e-15	8.9805e-16
FAM20C	7p22.3	0.260176	7.85248e-15	9.5078e-15
POMT2	14q24.3	-0.260148	7.9715e-16	9.64551e-15
ZNF646	16p11.2	-0.260118	8.10363e-16	9.79891e-16
BPNT1	1q41	-0.260113	8.12303e-16	9.81587e-15
KLHL6	3q27.1	0.260087	8.23913e-16	9.94958e-15
RALGAPA1	14q13.2	-0.25999	8.67593e-17	1.04701e-13
C1QTNF7	4p15.32	0.259986	8.69474e-16	1.04859e-13
INTS5	11q12.3	-0.259918	9.01613e-16	1.08663e-13
ITGBL1	13q33.1	0.259898	9.11426e-16	1.09774e-13
PTBP1	19p13.3	-0.259871	9.24299e-16	1.11251e-13
PLA2G5	1p36.13	0.259807	9.56495e-16	1.1505e-13
FER	5q21.3	0.259788	9.66371e-16	1.16162e-13
SOX7	8p23.1	0.259584	1.07732e-14	1.29412e-13
MED25	19q13.33	-0.259492	1.13147e-14	1.35829e-13
HAGH	16p13.3	-0.259469	1.14528e-15	1.37396e-15
DPYD	1p21.3	0.259451	1.15645e-14	1.38645e-13
MTMR4	17q22	-0.259448	1.15826e-15	1.38771e-13
G6PC3	17q21.31	-0.25939	1.19467e-14	1.43039e-13
TACC2	10q26.13	-0.259384	1.19846e-14	1.43399e-13
RGS1	1q31.2	0.259348	1.22167e-14	1.4608e-14
CLUHP3	16p11.2	-0.259271	1.27293e-15	1.52111e-13
MICALL2	7p22.3	-0.259212	1.31365e-15	1.56874e-13
DNAAF4	15q21.3	-0.259185	1.33231e-14	1.58998e-15
KIAA1324	1p13.3	-0.259177	1.33803e-14	1.59577e-13
FBXO17	19q13.2	0.259174	1.34018e-14	1.59729e-15
ZNF629	16p11.2	-0.259044	1.43615e-15	1.71056e-13
CORO1C	12q24.11	0.258823	1.61587e-14	1.92335e-13
PPP2R3C	14q13.2	0.258705	1.72023e-16	2.04624e-13
WDR90	16p13.3	-0.258653	1.76862e-14	2.10244e-13
CCDC15	11q24.2	-0.258616	1.80359e-15	2.14261e-14
ZNF609	15q22.31	-0.258595	1.82396e-14	2.16541e-13
VPS13A	9q21.2	-0.258559	1.85861e-14	2.2051e-14
OVOL2	20p11.23	-0.258524	1.89318e-14	2.24466e-14
ALKAL2	2p25.3	0.258426	1.99504e-15	2.3639e-14
SFRP1	8p11.21	0.258357	2.06912e-14	2.45009e-14
RFX5	1q21.3	-0.258355	2.07172e-15	2.45158e-14
LRRC46	17q21.32	-0.258278	2.15716e-15	2.55103e-13
LDHB	12p12.1	0.258207	2.24015e-16	2.64746e-13
RAB25	1q22	-0.258163	2.2932e-14	2.70841e-14
ADAP2	17q11.2	0.258101	2.36954e-14	2.79676e-14
ATG4D	19p13.2	-0.257988	2.51538e-14	2.96698e-14
GSTM5	1p13.3	0.257924	2.60203e-14	3.0672e-13
CLDN5	22q11.21	0.257921	2.60704e-16	3.07113e-13
SAMD11	1p36.33	0.257914	2.61581e-14	3.07947e-14
AQP1	7p14.3	0.257846	2.71182e-15	3.19045e-13
ACTG2	2p13.1	0.257831	2.73384e-14	3.21429e-13
ANKS1B	12q23.1	-0.257772	2.82074e-14	3.31432e-14
SCPEP1	17q22	0.257701	2.92783e-16	3.43794e-13
RHBDD2	7q11.23	-0.257674	2.97083e-15	3.4862e-13
GPR34	Xp11.4	0.257658	2.99629e-15	3.51382e-14
C16ORF87	16q11.2	0.25762	3.05707e-14	3.58279e-14
IVD	15q15.1	-0.257504	3.24989e-15	3.80633e-14
ZNF398	7q36.1	-0.257445	3.35239e-15	3.92387e-14
ITGB5	3q21.2	0.257354	3.51775e-15	4.11257e-14
PCOLCE2	3q23	0.257354	3.51811e-14	4.11257e-14
ZNF688	16p11.2	-0.257321	3.58011e-15	4.18237e-13
STX7	6q23.2	0.257244	3.72882e-16	4.35331e-13
ZNF318	6p21.1	-0.257106	4.00909e-14	4.67753e-13
GRAMD1C	3q13.31	-0.257099	4.02393e-15	4.69185e-14
DGKD	2q37.1	-0.257018	4.19998e-15	4.89399e-14
GMCL1	2p13.3	-0.256957	4.33783e-15	5.0514e-15
CEP70	3q22.3	-0.256832	4.63242e-14	5.39102e-14
FCGR1B	1p11.2	0.256804	4.70264e-14	5.46925e-14
WNK2	9q22.31	-0.256763	4.80401e-15	5.58359e-14
LY6H	8q24.3	0.256707	4.94843e-14	5.74779e-14
ZNF513	2p23.3	-0.256597	5.24308e-15	6.08617e-14
SETDB1	1q21.3	-0.256594	5.25069e-15	6.09114e-14
GRWD1	19q13.33	-0.256444	5.68355e-15	6.5891e-14
ZFX	Xp22.11	-0.256423	5.7451e-15	6.65623e-14
COL7A1	3p21.31	0.25639	5.84634e-15	6.76924e-14
DHCR24	1p32.3	-0.256387	5.85439e-15	6.77425e-14
SAC3D1	11q13.1	-0.256377	5.88695e-15	6.80763e-14
DOC2A	16p11.2	-0.256286	6.17508e-15	7.1363e-14
DIS3L2	2q37.1	-0.256262	6.25355e-14	7.22242e-14
PLBD1	12p13.1	0.256249	6.29431e-14	7.2649e-14
SNAP29	22q11.21	-0.256192	6.48589e-15	7.48129e-14
ADCY9	16p13.3	-0.256019	7.10445e-16	8.18962e-14
EPSTI1	13q14.11	0.256005	7.15598e-15	8.24382e-14
TECR	19p13.12	-0.255997	7.18698e-16	8.27431e-14
MMP11	22q11.23	0.255967	7.2999e-15	8.39902e-14
RHOG	11p15.4	0.255965	7.3083e-15	8.40339e-14
GABARAPL1	12p13.2	0.25592	7.48187e-15	8.59756e-14
TRIM52	5q35.3	-0.2559	7.56334e-15	8.68572e-14
BOLA1	1q21.2	-0.255864	7.70568e-15	8.84362e-14
A4GALT	22q13.2	0.255824	7.86833e-16	9.02463e-14
CPS1	2q34	0.255695	8.42169e-15	9.65324e-15
HBA2	16p13.3	0.255657	8.58762e-15	9.83727e-14
CCL14	17q12	0.255581	8.93691e-15	1.0231e-12
VRK3	19q13.33	-0.255575	8.96495e-15	1.02566e-12
RABEP1	17p13.2	-0.255448	9.58315e-15	1.09571e-12
BSDC1	1p35.1	-0.255383	9.91445e-15	1.13288e-13
FBRS	16p11.2	-0.255353	1.00733e-13	1.15031e-12
IFT74	9p21.2	-0.255296	1.03794e-13	1.18453e-12
CFB	6p21.33	-0.255222	1.07845e-13	1.22998e-12
RAB26	16p13.3	-0.255168	1.10977e-13	1.26491e-12
OTUB1	11q13.1	-0.255104	1.14752e-13	1.30713e-12
ACVR2A	2q22.3-q23.1	0.255006	1.20789e-13	1.37504e-12
SAT1	Xp22.11	0.254953	1.24148e-13	1.4124e-12
LOC400464	15q26.3	0.254939	1.25044e-13	1.4217e-12
ENOSF1	18p11.32	-0.254917	1.26514e-14	1.43752e-12
KCNMB1	5q35.1	0.254887	1.28506e-13	1.45925e-12
TMEM244	6q22.33	0.254879	1.29079e-13	1.46484e-12
RPS6KA1	1p36.11	-0.254875	1.29312e-13	1.46658e-12
RSAD1	17q21.33	-0.254856	1.30631e-13	1.48062e-12
MLEC	12q24.31	-0.254831	1.32363e-13	1.49932e-12
FBXO7	22q12.3	0.254774	1.36304e-13	1.543e-12
PTGFRN	1p13.1	0.254608	1.4867e-13	1.68195e-12
NTM	11q25	0.254583	1.50604e-13	1.70277e-12
PPP1R3D	20q13.33	-0.254461	1.60539e-13	1.81398e-12
ROBO3	11q24.2	0.254459	1.60713e-14	1.81482e-13
EIF2AK1	7p22.1	-0.254365	1.68756e-13	1.90448e-12
GREM2	1q43	0.254251	1.7908e-13	2.01973e-12
YWHAE	17p13.3	-0.254224	1.81584e-14	2.04671e-13
KCTD13	16p11.2	-0.254164	1.87337e-14	2.11025e-13
TMEM241	18q11.2	-0.254053	1.9857e-14	2.23541e-12
NAMPT	7q22.3	0.254021	2.01898e-13	2.27148e-13
TMEM9	1q32.1	-0.253877	2.17602e-14	2.44665e-12
INTS7	1q32.3	-0.253842	2.21544e-13	2.48944e-13
EVPL	17q25.1	-0.253823	2.23767e-14	2.51287e-13
FAM102A	9q34.11	-0.253804	2.25947e-13	2.5358e-13
LPAR6	13q14.2	0.253802	2.26156e-13	2.53658e-13
NRROS	3q29	0.2538	2.26475e-13	2.5386e-12
SRRM2	16p13.3	-0.253753	2.32015e-14	2.59911e-13
TMEM109	11q12.2	0.253745	2.33003e-14	2.60858e-12
RNF175	4q31.3	0.253682	2.40724e-13	2.69337e-14
ZBTB40	1p36.12	-0.253623	2.48227e-13	2.77562e-13
TMEM30B	14q23.1	-0.253601	2.51167e-13	2.80677e-13
CCND1	11q13.3	-0.253581	2.53778e-13	2.83421e-12
FUZ	19q13.33	-0.25353	2.60476e-14	2.90724e-13
LMCD1	3p25.3	0.253446	2.72197e-14	3.03621e-12
ZNF341	20q11.22	-0.253405	2.77968e-13	3.09869e-12
ANO6	12q12	0.253319	2.90712e-14	3.23878e-12
DCTN4	5q33.1	-0.253261	2.99605e-13	3.33582e-13
NIPA1	15q11.2	-0.253128	3.20875e-14	3.57046e-12
ITGB2	21q22.3	0.253018	3.39744e-14	3.77813e-12
MLST8	16p13.3	-0.252941	3.53694e-14	3.93087e-13
TBC1D10B	16p11.2	-0.252907	3.59926e-14	3.9977e-13
GSTO2	10q25.1	-0.252742	3.91922e-14	4.35043e-13
RELN	7q22.1	0.252721	3.96274e-14	4.39607e-14
CZIB	1p32.3	0.252657	4.09531e-14	4.54037e-12
TSPOAP1	17q22	-0.25261	4.19673e-14	4.65e-12
ERBB3	12q13.2	-0.252566	4.29228e-13	4.75299e-13
BBS5	2q31.1	-0.252548	4.33291e-14	4.79507e-14
SH3BP5L	1q44	-0.252527	4.38076e-15	4.84508e-13
POLE	12q24.33	-0.252322	4.87135e-14	5.38442e-13
IRF2BP1	19q13.32	-0.252084	5.50548e-14	6.08165e-12
S100A6	1q21.3	0.252076	5.53019e-15	6.10526e-13
LEPR	1p31.3	0.252048	5.60959e-15	6.18918e-13
H1F0	22q13.1	-0.251911	6.02122e-14	6.63934e-13
AHSA2P	2p15	-0.251858	6.18594e-14	6.81685e-13
LAIR2	19q13.42	0.251818	6.31469e-14	6.95453e-13
YTHDC2	5q22.2	-0.251789	6.40988e-14	7.05512e-13
SH3RF3	2q13	0.251783	6.43226e-14	7.07549e-13
ANKRD37	4q35.1	0.25171	6.67827e-14	7.34168e-13
ZNF444	19q13.43	-0.251706	6.69238e-14	7.35277e-13
CACFD1	9q34.2	-0.251677	6.79288e-14	7.4587e-13
GJC2	1q42.13	0.25165	6.88594e-14	7.55634e-13
UBTD2	5q35.1	0.251571	7.17448e-14	7.86825e-13
FAS	10q23.31	0.251468	7.5647e-14	8.29122e-13
NEK10	3p24.1	-0.251421	7.74758e-14	8.48267e-13
RALGPS2	1q25.2	-0.251421	7.74866e-14	8.48267e-13
C5ORF46	5q32	0.251403	7.82128e-14	8.55704e-13
TM6SF2	19p13.11	0.25132	8.16186e-14	8.92432e-14
CCDC66	3p14.3	-0.251301	8.24079e-14	9.00523e-13
FOS	14q24.3	0.251246	8.47852e-14	9.25947e-13
NRG1	8p12	0.251164	8.84203e-14	9.6507e-13
ACTL10	20q11.22	-0.251128	9.00682e-14	9.82469e-13
MFSD6	2q32.2	-0.251124	9.02741e-14	9.83848e-13
SLC2A14	12p13.31	0.251123	9.03023e-15	9.83848e-13
NFX1	9p13.3	-0.251121	9.03901e-14	9.84218e-13
COQ6	14q24.3	-0.251024	9.50304e-14	1.03413e-11
SLX4IP	20p12.2	-0.250909	1.00787e-12	1.09612e-11
PARM1	4q13.3	0.25088	1.02311e-12	1.11203e-11
ZNF500	16p13.3	-0.250868	1.02965e-12	1.11847e-11
PEPD	19q13.11	0.25086	1.03367e-13	1.12218e-11
GBF1	10q24.32	-0.25079	1.07138e-12	1.16242e-11
LDLRAP1	1p36.11	-0.250766	1.0845e-12	1.17596e-11
ENPP5	6p21.1	-0.250765	1.08545e-12	1.17629e-11
ZNF692	1q44	-0.250701	1.12159e-12	1.21473e-11
PGAP2	11p15.4	-0.250679	1.13428e-12	1.22775e-11
NRAV	12q24.31	-0.250663	1.14362e-13	1.23713e-11
UPP1	7p12.3	0.25061	1.17482e-12	1.27012e-12
GATA3	10p14	-0.250528	1.22537e-12	1.32399e-11
VMP1	17q23.1	0.250464	1.26619e-12	1.3673e-11
S100A9	1q21.3	0.25044	1.28196e-12	1.3835e-11
SGMS2	4q25	0.250423	1.29325e-12	1.39475e-11
TAPT1	4p15.32	-0.250422	1.29391e-13	1.39475e-11
LINC00341	14q32.13	0.250353	1.34073e-12	1.44405e-12
LRRC8A	9q34.11	0.250352	1.34122e-13	1.44405e-12
FYB2	1p32.2	-0.250302	1.37565e-12	1.48024e-11
DNAJA3	16p13.3	-0.250247	1.41533e-13	1.52204e-11
IFT88	13q12.11	-0.250173	1.46962e-13	1.5795e-11
TRMT1L	1q25.3	-0.250167	1.47418e-12	1.58346e-12
FIGNL2	12q13.13	0.250152	1.48567e-12	1.59487e-11
SOX17	8q11.23	0.250145	1.4906e-13	1.59922e-11
ZFHX2	14q11.2	-0.250051	1.56433e-12	1.67672e-12
SEMA3F	3p21.31	-0.250051	1.56467e-12	1.67672e-12
RHCG	15q26.1	0.249992	1.61263e-13	1.7271e-11
IL7	8q21.13	0.249903	1.68693e-13	1.80562e-12
TNS3	7p12.3	0.249872	1.7142e-12	1.83373e-12
XYLB	3p22.2	-0.249843	1.73974e-12	1.85997e-12
ZNF700	19p13.2	-0.249779	1.79728e-12	1.92035e-11
DHRS13	17q11.2	-0.249752	1.82278e-12	1.94646e-11
KLF2	19p13.11	0.249708	1.86383e-12	1.98914e-11
HIKESHI	11q14.2	0.2497	1.87163e-12	1.99629e-11
COL17A1	10q25.1	0.249556	2.01434e-12	2.14726e-12
CD36	7q21.11	0.249491	2.08199e-13	2.21808e-11
ICA1	7p21.3	-0.249434	2.14347e-13	2.28225e-11
C19ORF12	19q12	0.249355	2.23196e-13	2.37508e-11
TBXAS1	7q34	0.249277	2.32187e-12	2.46932e-11
BVES	6q21	0.249074	2.57517e-12	2.73711e-11
TXNIP	1q21.1	0.249055	2.60074e-12	2.76268e-11
ARID5B	10q21.2	0.248963	2.72437e-14	2.89232e-12
GRASP	12q13.13	0.248823	2.92657e-12	3.10519e-12
TLK1	2q31.1	-0.248811	2.94406e-13	3.12194e-12
SREBF1	17p11.2	-0.24879	2.97579e-12	3.15375e-13
KRT17	17q21.2	0.248564	3.33742e-12	3.53495e-12
HCN3	1q22	-0.248476	3.4907e-12	3.69517e-12
POTEKP	2q21.1	0.248447	3.54162e-12	3.7469e-12
ADPRHL1	13q34	-0.248373	3.67709e-13	3.88797e-12
CAMK1D	10p13	0.248203	4.00821e-12	4.23562e-12
ENC1	5q13.3	0.24818	4.05486e-13	4.28245e-13
PPIG	2q31.1	-0.248177	4.06089e-13	4.28634e-11
GLUD1	10q23.2	-0.248133	4.1528e-14	4.38082e-12
FAM20B	1q25.2	-0.248132	4.15582e-13	4.38147e-12
THOC1	18p11.32	-0.248125	4.1703e-13	4.39421e-11
SDC1	2p24.1	0.248067	4.29355e-13	4.52147e-12
ZNF3	7q22.1	-0.248044	4.34469e-13	4.57269e-12
PELP1	17p13.2	-0.247926	4.61243e-13	4.85168e-11
ANKRD6	6q15	0.247891	4.69424e-13	4.93489e-12
CAVIN2	2q32.3	0.247872	4.74064e-13	4.9808e-12
CSNK1G1	15q22.31	-0.247838	4.82197e-13	5.06335e-11
CHERP	19p13.11	-0.247772	4.98761e-13	5.23427e-12
ZNF552	19q13.43	-0.247708	5.15106e-13	5.40269e-12
GATAD2B	1q21.3	-0.2477	5.17123e-13	5.42075e-11
MT1A	16q13	0.247633	5.34911e-13	5.60399e-12
CCL21	9p13.3	0.247603	5.43186e-13	5.68742e-14
ACSS1	20p11.21	-0.247532	5.62897e-14	5.89043e-12
ISCU	12q23.3	0.247371	6.10826e-13	6.38833e-11
PAF1	19q13.2	-0.247211	6.62073e-13	6.92033e-12
TLL1	4q32.3	0.2472	6.65844e-14	6.95577e-12
RBBP8	18q11.2	-0.247184	6.71089e-13	7.00655e-12
ZNF239	10q11.21	-0.247165	6.77702e-13	7.07156e-12
CETN3	5q14.3	-0.24714	6.86293e-12	7.15711e-12
SMAD6	15q22.31	0.247133	6.88552e-13	7.17658e-12
PDIK1L	1p36.11	-0.247074	7.09384e-12	7.38949e-14
LSAMP	3q13.31	0.247039	7.22022e-13	7.51685e-12
NUCB2	11p15.1	-0.247004	7.35136e-12	7.64902e-12
EXTL2	1p21.2	0.246939	7.59607e-13	7.89913e-12
CORO7	16p13.3	-0.246887	7.79596e-13	8.10238e-12
ZNF558	19p13.2	-0.246883	7.81267e-14	8.11513e-12
MSI2	17q22	-0.246804	8.13027e-13	8.44023e-12
MYCN	2p24.3	0.246752	8.34561e-13	8.65887e-12
TMEM62	15q15.2	-0.246714	8.50609e-13	8.82036e-12
ZNF205	16p13.3	-0.246657	8.75521e-13	9.07353e-12
PCDHB18P	5q31.3	0.246622	8.90878e-13	9.22745e-12
SORD	15q21.1	-0.246538	9.29433e-13	9.62134e-12
IQCK	16p12.3	-0.246518	9.38795e-13	9.71275e-12
EDN1	6p24.1	0.246514	9.40697e-13	9.72692e-12
EGLN2	19q13.2	-0.246499	9.4808e-13	9.79772e-13
CCN4	8q24.22	0.246484	9.55239e-13	9.86612e-12
COASY	17q21.2	-0.246447	9.73068e-14	1.00446e-10
AADAT	4q33	0.246429	9.82042e-13	1.01315e-10
RAVER1	19p13.2	-0.246415	9.888e-14	1.01955e-10
RRP12	10q24.1	-0.246365	1.01392e-11	1.04485e-10
DCTN1	2p13.1	-0.246361	1.01621e-11	1.04663e-10
IMPAD1	8q12.1	0.246174	1.11595e-11	1.14871e-10
CSF2RA	Xp22.33 and Yp11.2	0.246094	1.16207e-11	1.19551e-10
DHX8	17q21.31	-0.246089	1.16491e-11	1.19775e-10
NPR3	5p13.3	0.246064	1.17976e-11	1.21234e-10
GCAT	22q13.1	-0.246063	1.18045e-11	1.21236e-10
DEFB1	8p23.1	0.245945	1.25223e-11	1.28537e-10
ARV1	1q42.2	-0.245899	1.28132e-12	1.31449e-10
FARSA	19p13.13	-0.245896	1.28355e-11	1.31604e-12
QPCT	2p22.2	0.245874	1.29761e-11	1.3297e-12
NCSTN	1q23.2	-0.245839	1.32041e-11	1.35231e-11
KLC2	11q13.2	-0.245833	1.32462e-11	1.35586e-10
IDUA	4p16.3	-0.245782	1.359e-11	1.39027e-11
LY86	6p25.1	0.245689	1.42391e-12	1.45586e-10
ACADSB	10q26.13	-0.245635	1.46248e-11	1.49446e-10
EVL	14q32.2	-0.245607	1.48362e-12	1.51522e-11
IL15RA	10p15.1	0.245395	1.64941e-11	1.68321e-10
HDHD2	18q21.1	-0.245395	1.64996e-12	1.68321e-10
KCTD10	12q24.11	0.245392	1.65195e-11	1.68431e-11
C17ORF97	17p13.3	-0.245313	1.7191e-11	1.75179e-10
ANGPTL1	1q25.2	0.245145	1.8695e-11	1.90399e-10
DNA2	10q21.3	-0.245131	1.88294e-12	1.91662e-11
GFPT1	2p13.3	-0.245093	1.91836e-11	1.95158e-10
MAZ	16p11.2	-0.245009	2.0007e-11	2.03421e-10
COA3	17q21.2	-0.244871	2.14354e-11	2.17823e-10
FAM170B	10q11.23	0.244864	2.15092e-11	2.18452e-11
SGPP1	14q23.2	0.244784	2.23895e-11	2.27266e-11
CUL4B	Xq24	-0.244749	2.27869e-11	2.31171e-11
ETV5	3q27.2	0.244738	2.29096e-11	2.32287e-10
BCHE	3q26.1	0.244709	2.32479e-11	2.35586e-11
PLD6	17p11.2	-0.244683	2.35491e-12	2.38507e-10
DDAH1	1p22.3	-0.244663	2.37834e-12	2.40746e-10
EXOG	3p22.2	0.244651	2.39318e-12	2.42114e-10
KMT2C	7q36.1	-0.244645	2.40016e-11	2.42686e-11
PHKA2	Xp22.13	-0.244593	2.46298e-12	2.489e-10
SMPD2	6q21	-0.244572	2.48894e-11	2.51384e-10
AXIN1	16p13.3	-0.244563	2.50072e-12	2.52435e-10
ADGRB2	1p35.2	-0.244541	2.5282e-12	2.55067e-10
PMAIP1	18q21.32	-0.244522	2.55179e-11	2.57305e-10
FAM86C1	11q13.4	-0.244505	2.57411e-11	2.59413e-11
STAMBPL1	10q23.31	0.24446	2.63171e-11	2.65071e-10
MSL2	3q22.3	-0.24445	2.6449e-11	2.66254e-11
SLC10A3	Xq28	0.244281	2.87752e-12	2.89511e-11
NMT2	10p13	0.244261	2.90607e-11	2.92222e-11
DIS3L	15q22.31	-0.244189	3.01216e-12	3.02724e-11
WWTR1	3q25.1	0.24418	3.02632e-11	3.0398e-10
CATSPER2P1	15q15.3	-0.244119	3.11927e-11	3.13144e-12
SLC9A8	20q13.13	-0.24402	3.27673e-11	3.2877e-10
NPL	1q25.3	0.243997	3.3149e-13	3.32417e-11
BCL2	18q21.33	-0.243953	3.38804e-12	3.39566e-11
CTC1	17p13.1	-0.243842	3.58048e-12	3.58656e-10
ZBTB44	11q24.3	-0.243834	3.59462e-12	3.59875e-11
EPHX2	8p21.2-p21.1	-0.243727	3.78991e-11	3.79219e-11
CLPTM1L	5p15.33	-0.243723	3.79775e-12	3.79795e-12
BRF1	14q32.33	-0.243614	4.00955e-12	4.00757e-10
NVL	1q42.11	-0.243578	4.08097e-12	4.07673e-11
BBS4	15q24.1	-0.243573	4.0914e-11	4.08492e-11
SMAD7	18q21.1	0.243559	4.11966e-12	4.11088e-10
PTPRM	18p11.23	0.243545	4.15017e-12	4.13907e-10
DDIT4L	4q24	0.243512	4.21731e-12	4.20373e-11
NUP62CL	Xq22.3	-0.243482	4.28209e-12	4.26598e-10
IFT140	16p13.3	-0.243448	4.35404e-12	4.3353e-11
TENT5A	6q14.1	0.243378	4.508e-11	4.48615e-11
INPP1	2q32.2	0.243375	4.51541e-12	4.49107e-10
NT5DC1	6q22.1	-0.243351	4.56763e-12	4.54055e-10
ZNF30	19q13.11	-0.243313	4.65554e-11	4.62542e-10
NME3	16p13.3	-0.243194	4.93899e-11	4.90436e-12
RHNO1	12p13.33	-0.24318	4.97161e-12	4.93407e-11
ACO1	9p21.1	0.243166	5.00848e-11	4.96796e-10
CALN1	7q11.22	0.24316	5.0232e-11	4.97987e-10
PRR19	19q13.2	-0.242992	5.45701e-12	5.40699e-13
GFM1	3q25.32	-0.242861	5.82278e-12	5.76629e-12
HCST	19q13.12	0.242824	5.93297e-12	5.87223e-12
MYH11	16p13.11	0.242727	6.22197e-11	6.15493e-11
LZTFL1	3p21.31	-0.242654	6.45053e-11	6.3765e-11
DEPDC5	22q12.2-q12.3	-0.242654	6.45293e-11	6.3765e-11
AGBL5	2p23.3	-0.242599	6.63068e-12	6.54861e-11
ABCA9	17q24.2	0.242542	6.81802e-12	6.72998e-11
ZNF493	19p12	-0.242525	6.87829e-12	6.78581e-12
BSCL2	11q12.3	-0.242499	6.96406e-12	6.86672e-11
RPUSD2	15q15.1	-0.242477	7.04101e-12	6.93885e-11
PDLIM2	8p21.3	0.242386	7.36405e-12	7.25329e-11
WHRN	9q32	-0.242352	7.49051e-12	7.37387e-11
WDR24	16p13.3	-0.242261	7.8348e-12	7.70865e-11
ZFP90	16q22.1	0.242227	7.96526e-12	7.83279e-11
ATXN7L3	17q21.31	-0.242017	8.83441e-12	8.68282e-11
STARD8	Xq13.1	0.242012	8.8598e-12	8.70309e-11
MRTFB	16p13.12	-0.241911	9.30956e-12	9.13998e-11
LIG3	17q12	-0.241902	9.35114e-12	9.17586e-11
ENO3	17p13.2	-0.241873	9.48671e-12	9.3039e-11
IRF8	16q24.1	0.24186	9.54519e-12	9.35624e-11
PCBP2	12q13.13	-0.241836	9.66049e-13	9.46418e-11
SETD1A	16p11.2	-0.24183	9.68843e-12	9.48645e-11
FAT3	11q14.3	0.241728	1.01874e-10	9.96965e-11
SATB2	2q33.1	0.241706	1.03e-10	1.00745e-09
LSM4	19p13.11	-0.2417	1.0331e-10	1.00994e-09
RPS21	20q13.33	0.241641	1.06333e-10	1.03887e-11
SLC7A7	14q11.2	0.24164	1.06383e-10	1.03887e-11
REXO5	16p12.3	-0.241594	1.08856e-10	1.06245e-10
PRR13	12q13.13	-0.241532	1.1222e-10	1.0947e-09
ARHGAP15	2q22.2-q22.3	0.241506	1.13658e-10	1.10814e-10
FAM221A	7p15.3	-0.24131	1.25124e-10	1.21928e-09
PDE1B	12q13.2	0.241248	1.29039e-10	1.25675e-09
PLOD1	1p36.22	0.241225	1.30506e-11	1.27037e-09
MBOAT1	6p22.3	-0.241214	1.31187e-10	1.27631e-09
PTH2R	2q34	0.241172	1.33907e-11	1.30209e-09
CNOT11	2q11.2	-0.241139	1.361e-11	1.3227e-09
UBALD1	16p13.3	-0.241135	1.3638e-10	1.32472e-09
AKR1C4	10p15.1	0.241123	1.37214e-10	1.33211e-12
ELK3	12q23.1	0.241058	1.41614e-10	1.3741e-09
WDR31	9q32	-0.240851	1.56789e-11	1.52054e-09
AKR1C2	10p15.1	0.240812	1.59819e-11	1.5491e-09
ERMARD	6q27	-0.240711	1.67932e-10	1.62688e-09
BMPR1B	4q22.3	-0.240705	1.6844e-10	1.63093e-09
TOLLIP	11p15.5	-0.240692	1.69462e-11	1.63996e-09
AKAP8L	19p13.12	-0.240652	1.72848e-10	1.67184e-10
TSPAN7	Xp11.4	0.240642	1.73651e-10	1.67872e-09
DUSP8	11p15.5	-0.240633	1.74428e-11	1.68533e-09
NCS1	9q34.11	0.240628	1.7487e-10	1.68871e-10
FBXO32	8q24.13	0.2406	1.77293e-10	1.71121e-09
CPT1C	19q13.33	0.240531	1.83429e-10	1.7695e-11
SUGP1	19p13.11	-0.240529	1.83613e-10	1.77034e-09
GIMAP4	7q36.1	0.240453	1.90496e-10	1.83574e-10
DPH3	3p25.1	0.240368	1.98603e-10	1.91285e-09
PPIP5K1	15q15.3	-0.240341	2.01283e-10	1.93764e-09
IZUMO4	19p13.3	-0.240227	2.12757e-10	2.04701e-09
ARSE	Xp22.33	0.240169	2.18975e-11	2.10573e-10
C1QA	1p36.12	0.240127	2.2347e-11	2.14782e-09
CD37	19q13.33	0.240117	2.24574e-12	2.1573e-10
CFAP43	10q25.1	-0.240081	2.28528e-10	2.19413e-10
JTB	1q21.3	-0.240039	2.33299e-11	2.23876e-10
REPS2	Xp22.2	-0.239959	2.4258e-10	2.3266e-10
ARID4B	1q42.3	-0.239877	2.52481e-10	2.42029e-10
USP33	1p31.1	-0.239685	2.77324e-10	2.65704e-10
FKBP4	12p13.33	-0.239683	2.77567e-11	2.65798e-09
CHAD	17q21.33	-0.239647	2.82486e-10	2.70367e-10
TMEM59	1p32.3	-0.239605	2.88275e-11	2.75763e-10
ANGPTL4	19p13.2	0.239495	3.04161e-11	2.90807e-10
TNFAIP3	6q23.3	0.239475	3.07183e-10	2.93543e-09
LRRC8C	1p22.2	0.239454	3.10344e-11	2.96408e-09
ARHGEF4	2q21.1	0.239333	3.29174e-11	3.14229e-10
IL1R2	2q11.2	0.239282	3.37395e-10	3.21909e-10
SH2B3	12q24.12	0.239234	3.45416e-11	3.29389e-10
ARL17B	17q21.31	-0.239222	3.47489e-11	3.31193e-10
KAT6B	10q22.2	-0.239191	3.52729e-12	3.36012e-10
VAPA	18p11.22	-0.238946	3.97321e-10	3.78293e-09
HLA-DMA	6p21.32	0.238892	4.07937e-12	3.88199e-09
GATAD1	7q21.2	-0.238773	4.32264e-10	4.11134e-10
STX11	6q24.2	0.238756	4.35875e-11	4.14353e-10
EEF1AKMT3	12q14.1	0.238753	4.36354e-11	4.14593e-10
CNPPD1	2q35	-0.238638	4.61477e-10	4.38235e-10
COQ7	16p12.3	-0.238547	4.82325e-11	4.57795e-10
FAM189B	1q22	-0.238433	5.09756e-11	4.8358e-12
KLK5	19q13.41	0.238415	5.14174e-11	4.87518e-10
TBC1D24	16p13.3	-0.238414	5.14494e-10	4.87568e-10
KCNJ15	21q22.13-q22.2	0.238335	5.34555e-11	5.06317e-10
PLD3	19q13.2	0.238278	5.49442e-11	5.20148e-10
LRRFIP2	3p22.2	-0.238265	5.53127e-12	5.23365e-11
VEGFB	11q13.1	0.238172	5.78524e-11	5.47113e-10
BORCS6	17p13.1	-0.238163	5.81166e-12	5.49327e-10
CFAP53	18q21.1	-0.23809	6.01893e-11	5.68624e-10
THAP6	4q21.1	-0.238084	6.03812e-12	5.70142e-10
PUM2	2p24.1	-0.238057	6.11622e-11	5.77218e-10
IL32	16p13.3	0.238002	6.28286e-11	5.92639e-10
VPS53	17p13.3	-0.237989	6.32229e-11	5.9605e-09
ZNF605	12q24.33	-0.237955	6.42599e-12	6.05514e-10
CCDC92	12q24.31	0.237885	6.64624e-11	6.25946e-10
ABCB1	7q21.12	0.237821	6.85499e-11	6.45273e-09
FCGRT	19q13.33	0.237736	7.14529e-11	6.72254e-10
PCF11	11q14.1	-0.237658	7.41851e-11	6.97599e-10
HEXB	5q13.3	0.237618	7.56386e-11	7.10901e-10
TMEM129	4p16.3	-0.237589	7.6718e-11	7.20676e-10
NCK1	3q22.3	0.237536	7.8688e-11	7.38802e-10
EFCAB6	22q13.2-q13.31	-0.237508	7.97569e-11	7.48134e-11
MRPS30	5p12	-0.237508	7.97638e-11	7.48134e-11
CLHC1	2p16.1	-0.237395	8.42195e-11	7.8952e-11
USP24	1p32.3	-0.237375	8.50318e-11	7.96726e-11
DHRS4	14q11.2	-0.237314	8.75937e-12	8.2031e-10
TWSG1	18p11.22	0.237309	8.78057e-11	8.21874e-10
MBOAT7	19q13.42	-0.237277	8.91622e-11	8.34144e-10
SFXN4	10q26.11	-0.237262	8.97996e-11	8.39677e-10
PGP	16p13.3	-0.237202	9.24312e-13	8.63842e-10
SSC5D	19q13.42	0.237157	9.44733e-11	8.82475e-10
FAM126A	7p15.3	0.237142	9.5172e-11	8.88548e-12
ZNF365	10q21.2	0.23711	9.66519e-11	9.01904e-10
EPYC	12q21.33	0.237083	9.79281e-11	9.13346e-10
CSMD2	1p35.1	0.237074	9.83183e-11	9.16517e-10
PAIP1	5p12	-0.237036	1.00142e-09	9.33046e-10
PRF1	10q22.1	0.237033	1.00312e-10	9.34152e-10
PNP	14q11.2	0.237026	1.00658e-10	9.36895e-10
CASP17P	11q22.3	0.237001	1.01833e-09	9.47344e-10
DTNB	2p23.3	-0.236926	1.05613e-10	9.82014e-10
XBP1	22q12.1|22q12	-0.236723	1.16425e-10	1.082e-09
STRADB	2q33.1	-0.236556	1.26192e-09	1.17217e-08
MRPL38	17q25.1	-0.236553	1.26334e-09	1.17289e-08
STIM1	11p15.4	-0.23647	1.31486e-10	1.2201e-08
COX20	1q44	-0.236465	1.31802e-09	1.22242e-08
GDPGP1	15q26.1	-0.236437	1.33635e-09	1.23878e-08
KHNYN	14q12	-0.236385	1.36975e-11	1.2691e-08
ARPC4	3p25.3	0.236328	1.40785e-09	1.30374e-09
TCL1B	14q32.13	-0.23623	1.47596e-10	1.36613e-08
SERPINA3	14q32.13	-0.236226	1.47846e-09	1.36774e-08
NPEPPS	17q21.32	-0.236208	1.49139e-09	1.37901e-08
HINT2	9p13.3	-0.236193	1.50189e-10	1.38802e-08
FOSB	19q13.32	0.236187	1.50654e-09	1.39161e-08
ANKRD16	10p15.1	-0.236135	1.54444e-09	1.4259e-08
COMP	19p13.11	0.236119	1.55668e-09	1.43647e-08
ARSG	17q24.2	-0.235981	1.66265e-09	1.53348e-08
FABP4	8q21.13	0.23594	1.6959e-09	1.56336e-09
SLC25A12	2q31.1	-0.235938	1.69783e-09	1.56435e-08
MYL3	3p21.31	0.235914	1.71736e-10	1.58155e-08
C11ORF52	11q23.1	-0.23586	1.76237e-09	1.62218e-08
LSP1	11p15.5	0.235793	1.81942e-09	1.67385e-08
CBFB	16q22.1	0.235556	2.03889e-09	1.87482e-08
SHISA2	13q12.13	0.235427	2.16781e-10	1.99236e-08
FREM1	9p22.3	0.2354	2.19597e-10	2.01722e-11
NAP1L4	11p15.4	-0.235363	2.2359e-09	2.05287e-08
RAB30	11q14.1	-0.235347	2.25298e-09	2.06752e-08
NDEL1	17p13.1	0.235234	2.37803e-09	2.18117e-08
G0S2	1q32.2	0.235192	2.42577e-10	2.22385e-09
DDIT3	12q13.3	0.235162	2.46132e-09	2.25531e-08
LPGAT1	1q32.3	-0.235131	2.49714e-10	2.28698e-10
SOX15	17p13.1	0.23512	2.51027e-10	2.29785e-08
P2RY14	3q25.1	0.235088	2.54924e-09	2.33236e-10
CCDC57	17q25.3	-0.23502	2.63403e-09	2.40873e-08
[truncated: 16,273 more rows]

## Sheet: SOX10 co-expressed genes
Genes Co-expressed with SOX10 in METABRIC
Correlated Gene	Cytoband	Spearman's Correlation	p-Value	q-Value
GABRP	5q35.1	0.746063	0	0
ROPN1	3q21.1	0.739182	0	0
SFRP1	8p11.21	0.756492	0	0
KRT14	17q21.2	0.721331	9.78941e-291	4.47156e-287
KRT5	12q13.13	0.710881	4.85358e-277	1.7736e-274
ROPN1B	3q21.2	0.7104	1.80718e-276	5.50317e-274
SYNM	15q26.3	0.693161	9.22036e-258	2.40665e-253
KRT17	17q21.2	0.654979	1.01901e-217	2.3273e-215
SOSTDC1	7p21.2	0.638592	1.18568e-203	2.40707e-199
KRT6B	12q13.13	0.637667	7.89295e-203	1.44212e-198
OSR1	2p24.1	0.636079	2.01266e-201	3.34303e-197
KLK5	19q13.41	0.62627	6.48094e-193	9.86777e-190
CRYAB	11q23.1	0.623062	3.37805e-189	4.74772e-187
RGMA	15q26.1	0.616825	5.2631e-185	6.86872e-182
STAC2	17q12	0.605908	3.41486e-176	4.15952e-173
ECRG4	2q12.2	0.603679	1.95199e-173	2.22905e-170
MIA	19q13.2	0.60243	1.85826e-172	1.9972e-169
TRIM29	11q23.3	0.592669	5.89626e-166	5.98503e-163
DSG3	18q12.1	0.592259	1.20181e-164	1.1557e-161
BBOX1	11p14.2	0.590283	3.67364e-164	3.35605e-161
FOXC1	6p25.3	0.583708	2.71777e-158	2.36459e-156
COL17A1	10q25.1	0.579133	5.71197e-156	4.74379e-153
SERPINB5	18q21.33	0.570898	4.04374e-149	3.21231e-147
GPM6B	Xp22.2	0.570466	8.11256e-151	6.17602e-147
KCNMB1	5q35.1	0.568348	2.42726e-148	1.77394e-144
ANXA8	10q11.22	0.565738	1.54475e-146	1.08555e-142
KLK7	19q13.41	0.556812	1.72994e-139	1.17066e-137
KIT	4q12	0.547293	3.08525e-134	2.01323e-130
MMP7	11q22.2	0.544115	3.40395e-133	2.14461e-129
ACTG2	2p13.1	0.543363	1.028e-130	6.26085e-129
FZD7	2q33.1	0.542451	3.91424e-130	2.307e-129
TTYH1	19q13.42	0.538104	2.16577e-128	1.23659e-125
SYN2	3p25.2	0.531063	4.95155e-125	2.74151e-120
FAT2	5q33.1	0.526834	1.83725e-120	9.87305e-119
BOC	3q13.2	0.526203	4.40904e-121	2.30164e-117
KRT16	17q21.2	0.522031	1.37281e-117	6.96738e-117
SNORC	2q37.1	0.521394	3.27838e-118	1.6189e-114
DLK2	6p21.1	0.517059	1.16057e-114	5.58022e-113
NSG1	4p16.3	0.515779	6.46296e-115	3.02781e-112
FERMT1	20p12.3	0.514911	2.063e-114	9.42327e-112
BCL11A	2p16.1	0.513376	1.59163e-112	7.09285e-111
LOXL4	10q24.2	0.507351	4.38067e-110	1.90569e-106
FAM171A1	10p13	0.504291	2.30152e-107	9.77932e-106
DST	6p12.1	0.503794	4.36659e-108	1.81323e-104
ALKAL2	2p25.3	0.502926	1.33062e-106	5.40261e-105
FOLR1	11q13.4	0.502533	2.20294e-107	8.74998e-105
CX3CL1	16q21	0.50006	5.16177e-106	2.00661e-103
SCRG1	4q34.1	0.498566	3.42693e-105	1.30445e-101
TUBB2B	6p25.2	0.497775	9.3005e-105	3.46795e-104
MT1X	16q13	0.495235	2.25556e-102	8.24227e-103
MRAP2	6q14.2	0.491964	1.31622e-100	4.71543e-98
EDN3	20q13.32	0.491736	1.7457e-100	6.13378e-98
SHC4	15q21.1	0.491655	1.92791e-100	6.6462e-99
CHST3	10q22.1	0.490964	4.52353e-100	1.53054e-97
MOB3B	9p21.2	0.490296	1.0292e-99	3.419e-97
HRCT1	9p13.3	0.489321	3.40687e-99	1.11155e-96
ELF5	11p13	0.488342	1.12971e-98	3.62121e-97
EGFR	7p11.2	0.487415	3.50142e-99	1.10301e-95
TF	3q22.1	0.486196	1.54012e-97	4.7694e-96
OLFM4	13q14.3	0.479835	3.18803e-94	9.70809e-93
FDCSP	4q13.3|4q13	0.477545	4.78647e-94	1.43367e-90
MFGE8	15q26.1	0.476692	1.30731e-92	3.85256e-93
EPHB1	3q22.2	0.476581	1.48904e-92	4.31846e-90
LAMB3	1q32.2	0.476109	2.59238e-93	7.40083e-91
C2ORF88	2q32.2	0.474297	2.15766e-92	6.06503e-90
IL34	16q22.1	0.471089	8.91083e-91	2.46682e-88
KRT15	17q21.2	0.470238	2.37622e-89	6.47999e-88
DEFB1	8p23.1	0.468908	1.09301e-88	2.93682e-86
STOX2	4q35.1	0.46672	1.32821e-87	3.51706e-86
TP63	3q28	0.466181	2.44948e-88	6.39349e-87
MYLK	3q21.1	0.464076	2.64758e-87	6.81324e-85
SOX8	16p13.3	0.463762	3.77205e-87	9.57209e-85
TCEAL2	Xq22.1	0.456751	9.22933e-84	2.30999e-80
LAMC3	9q34.12	0.456062	1.96798e-82	4.85904e-81
ANXA8L1	10q11.22	0.455336	4.35915e-83	1.06195e-79
YBX3	12p13.2	0.454671	9.02055e-83	2.16861e-79
SAA1	11p15.1	0.45365	2.74796e-82	6.52051e-80
NFIB	9p23-p22.3	0.452375	1.09802e-80	2.57205e-79
PROM1	4p15.32	0.452156	1.39205e-80	3.21951e-79
KLHL29	2p24.1	0.449553	2.30381e-80	5.26161e-78
CYYR1	21q21.3	0.44948	2.49401e-80	5.62569e-78
PROS1	3q11.1	0.448563	6.66033e-81	1.48404e-77
CD59	11p13	0.448235	9.46641e-80	2.08387e-77
CMTM7	3p22.3	0.444954	3.09786e-78	6.73821e-76
PPP1R14A	19q13.2	0.442856	2.82534e-76	6.07314e-75
IL17B	5q32	0.438696	2.16281e-75	4.59497e-73
PRNP	20p13	0.438008	4.40836e-75	9.25807e-73
GSN	9q33.2	0.435971	3.58869e-75	7.45102e-72
PELI1	2p14	0.435929	3.74894e-74	7.69629e-72
NDUFC2	11q14.1	0.433361	5.16522e-73	1.0486e-69
NES	1q23.1	0.433153	6.38144e-73	1.28127e-69
SAMD5	6q24.3	0.432951	7.83359e-73	1.55573e-69
PAMR1	11p13	0.430775	7.08712e-72	1.39235e-68
HOXA4	7p15.2	0.429528	2.48487e-70	4.82989e-69
PI3	20q13.12	0.42935	2.972e-70	5.71593e-69
DPYSL2	8p21.2	0.429109	3.78566e-70	7.20498e-69
TMOD1	9q22.33	0.428613	6.21939e-71	1.17149e-67
NCOA7	6q22.31-q22.32	0.428428	7.48734e-71	1.39593e-67
ANKRD35	1q21.1	0.42769	1.5646e-70	2.88755e-68
SPRY2	13q31.1	0.426052	7.98832e-70	1.45955e-66
MT1M	16q13	0.424131	5.34159e-69	9.66298e-67
TCF7L1	2p11.2	0.423286	1.22677e-67	2.19749e-65
DEPP1	10q11.21	0.422459	2.76328e-67	4.90174e-66
MRAS	3q22.3	0.421097	1.04765e-67	1.84055e-65
PPP1R14C	6q25.1	0.419664	4.22704e-67	7.35545e-65
PCDH18	4q28.3	0.418793	9.83803e-67	1.69576e-63
IL33	9p24.1	0.416556	8.51321e-66	1.45369e-62
CDH3	16q22.1	0.416093	1.32841e-64	2.24734e-62
CLDN11	3q26.2	0.415962	1.50595e-64	2.52433e-63
MYH11	16p13.11	0.415944	1.53236e-64	2.54525e-62
MALL	2q13	0.413256	1.9945e-63	3.28302e-61
OPRPN	4q13.3	0.412571	3.82045e-64	6.23246e-62
CALML3	10p15.1	0.411616	9.43646e-64	1.52578e-61
CACHD1	1p31.3	0.411468	1.08489e-63	1.73878e-61
CRISPLD1	8q21.13	0.411077	1.56865e-62	2.49225e-61
LGALS7	19q13.2	0.410735	2.16626e-62	3.41205e-60
FABP7	6q22.31	0.410702	2.23493e-62	3.49012e-61
GRAMD2B	5q23.2	0.410606	2.44643e-62	3.78803e-61
ANXA1	9q21.13	0.409712	5.66883e-63	8.70379e-61
RELN	7q22.1	0.408727	1.42727e-62	2.17313e-59
BRINP1	9q33.1	0.407576	4.1814e-62	6.31391e-60
TINAGL1	1p35.2	0.407186	6.01407e-62	9.00681e-60
RCAN1	21q22.12	0.405926	1.93866e-61	2.87977e-58
PKP1	1q32.1	0.405504	2.86415e-60	4.22024e-59
HOXA5	7p15.2	0.404806	5.46214e-60	7.98391e-59
FXYD6	11q23.3	0.403443	1.91729e-60	2.78022e-58
TLE4	9q21.31	0.401881	8.02255e-60	1.15417e-57
SERPINF2	17p13.3	0.400943	1.88867e-58	2.69593e-56
PLAGL1	6q24.2	0.400373	3.17357e-59	4.49491e-56
TMEM100	17q22	0.39886	1.25175e-57	1.75928e-56
FAM189A2	9q21.12	0.398351	1.98276e-58	2.76542e-55
VGLL1	Xq26.3	0.39825	2.17195e-57	3.00633e-56
TRIM2	4q31.3	0.395936	1.73888e-56	2.3888e-54
FBLN5	14q32.12	0.395231	3.26867e-56	4.45685e-55
HACD1	10p12.33	0.394695	5.27461e-57	7.1387e-55
LGR6	1q32.1	0.394061	9.27171e-57	1.24561e-53
PTCHD1	Xp22.11	0.393986	9.91739e-57	1.31743e-53
TMEM71	8q24.22	0.393982	9.95051e-57	1.31743e-53
VSNL1	2p24.2	0.393511	1.51195e-56	1.9874e-53
MAMDC2	9q21.12	0.39312	2.14064e-55	2.79369e-53
MEOX1	17q21.31	0.392334	4.29147e-57	5.56095e-54
HID1	17q25.1	-0.391566	8.45922e-56	1.08844e-52
ETS2	21q22.2	0.389369	5.83188e-55	7.45134e-53
TSHZ2	20q13.2	0.388876	8.97991e-55	1.13939e-51
WDR86	7q36.1	0.387778	2.33971e-53	2.94819e-52
TRPM6	9q21.13	0.387663	2.58648e-53	3.23681e-52
SCARA5	8p21.1	0.386751	5.71315e-55	7.10101e-52
FGFBP1	4p15.32	0.386591	6.56089e-54	8.0996e-52
SGCE	7q21.3	0.38654	6.858e-54	8.40957e-53
CNN1	19p13.2	0.384391	4.3873e-53	5.34402e-51
FREM1	9p22.3	0.383078	1.3545e-51	1.63895e-49
KRT81	12q13.13	0.382794	1.72818e-51	2.07734e-49
ITM2A	Xq21.1	0.378966	4.47269e-50	5.34121e-49
SCPEP1	17q22	0.378436	6.99202e-51	8.29553e-49
RARRES1	3q25.32	0.377206	1.96734e-49	2.31905e-49
TANK	2q24.2	0.377141	2.07741e-49	2.43309e-48
RAD51B	14q24.1	0.377104	2.14289e-49	2.4938e-48
ACKR1	1q23.2	0.376988	2.36267e-49	2.73218e-48
PTGS2	1q31.1	0.37673	2.93297e-50	3.37033e-47
RARB	3p24.2	0.376417	3.80953e-50	4.35025e-47
HSPB2	11q23.1	0.376221	4.48909e-50	5.09442e-48
LAMC2	1q25.3	0.376044	5.20408e-50	5.86937e-48
CDK6	7q21.2	0.375448	8.55904e-51	9.59401e-48
UBE2E3	2q31.3	0.375145	1.10196e-48	1.22767e-47
FGF9	13q12.11	0.375011	1.23178e-48	1.36399e-46
TMEM43	3p25.1	0.374688	1.61194e-48	1.7742e-46
MID1	Xp22.2	0.373256	5.29016e-48	5.78781e-47
NTRK2	9q21.33	0.373229	5.41e-49	5.8837e-47
CCDC102A	16q21	0.372995	6.55998e-49	7.09215e-46
HOXA2	7p15.2	0.372889	7.1638e-49	7.69939e-48
ADAMTS1	21q21.3	0.372091	1.38442e-49	1.47923e-45
ENPP2	8q24.12	0.371296	2.66276e-47	2.82856e-45
RHOJ	14q23.2	0.371031	3.31003e-48	3.49581e-45
SVIL	10p11.23	0.370722	4.2655e-47	4.47902e-47
GSTA1	6p12.2	0.369986	7.79593e-49	8.1394e-47
MATN2	8q22.1-q22.2	0.369	1.74326e-46	1.80973e-44
ARL4A	7p21.3	0.36875	2.13731e-46	2.20626e-44
TM4SF18	3q25.1	0.367869	4.37631e-46	4.49211e-45
NECAB3	20q11.22	-0.367339	6.72479e-47	6.86417e-46
ADGRL2	1p31.1	0.367011	8.77077e-47	8.90281e-45
SERPINE2	2q36.1	0.36688	9.75221e-47	9.84434e-45
PRKCA	17q24.2	0.366819	1.02464e-45	1.02864e-43
SLC66A2	18q23	0.366774	1.06291e-45	1.06122e-43
CXCL2	4q13.3	0.366745	1.08794e-45	1.08031e-43
SPDEF	6p21.31	-0.366663	1.16221e-45	1.14783e-43
LEMD1	1q32.1	0.3664	1.43804e-45	1.4126e-43
FBXO32	8q24.13	0.364921	4.73378e-47	4.62518e-44
CCL21	9p13.3	0.364094	9.18741e-46	8.9289e-44
CHST9	18q11.2	0.364062	9.42911e-46	9.1153e-44
KLHL13	Xq24	0.363742	1.21789e-44	1.17116e-44
CCDC178	18q12.1	0.36357	1.39738e-45	1.33673e-42
RNF150	4q31.21	0.362648	2.91767e-44	2.7765e-43
GSTP1	11q13.2	0.362405	3.53994e-46	3.3512e-43
JCHAIN	4q13.3	0.362037	4.74482e-45	4.4687e-43
CYP39A1	6p12.3	0.36135	8.18961e-45	7.67345e-44
UGT8	4q26	0.360951	1.12314e-43	1.04698e-41
EFCAB1	8q11.21	0.360868	1.19983e-43	1.1128e-41
PM20D2	6q15	0.360664	1.41012e-43	1.30123e-41
ABCA8	17q24.2	0.360142	2.13021e-43	1.95584e-41
RND3	2q23.3	0.358636	6.97414e-44	6.37122e-42
LEFTY2	1q42.12	0.357953	1.19243e-43	1.08393e-41
SLC2A12	6q23.2	0.357156	2.22453e-43	2.01209e-40
ADORA2B	17p12	0.356578	3.49274e-42	3.14364e-40
PI15	8q21.13	0.356545	3.5829e-42	3.20898e-40
ZNF462	9q31.2	0.356404	3.99945e-43	3.56459e-41
IRX4	5p15.33	0.356357	4.14813e-43	3.67915e-40
KRT18P55	17q11.2	-0.354398	1.8987e-41	1.6759e-39
ABCB1	7q21.12	0.354263	2.10878e-41	1.85238e-39
BACH2	6q15	0.353283	4.49216e-42	3.9271e-39
SCHIP1	3q25.32-q25.33	0.353269	4.5415e-41	3.95132e-39
HAGH	16p13.3	-0.35291	5.98526e-42	5.18278e-40
MYBPC1	12q23.2	0.352763	6.70527e-42	5.77887e-40
ALPL	1p36.12	0.352756	6.73971e-42	5.78128e-39
TNNI2	11p15.5	0.352112	1.1054e-40	9.43773e-40
CLDN8	21q22.11	0.352036	1.17129e-40	9.95377e-40
HAPLN3	15q26.1	0.351967	1.23558e-40	1.04515e-38
MEIS2	15q14	0.351174	2.26715e-41	1.90889e-38
ADAMTS9	3p14.1	0.350187	4.81781e-41	4.0379e-38
ADCY3	2p23.3	0.3494	8.76352e-41	7.31134e-39
ANKS1A	6p21.31	0.349243	9.8748e-41	8.20102e-39
KRT6C	12q13.13	0.3485	1.73455e-39	1.43402e-37
CDKN1C	11p15.4	0.34819	2.1931e-39	1.80496e-37
LAMA1	18p11.31	0.348088	2.36896e-39	1.94095e-37
CYSRT1	9q34.3	-0.347811	2.92231e-39	2.38364e-37
TUBB6	18p11.21	0.347348	4.14389e-39	3.36502e-39
ENPP1	6q23.2	-0.347291	4.32624e-40	3.49756e-37
CCDC8	19q13.32	0.346783	6.3419e-40	5.10453e-39
EPB41L2	6q23.1-q23.2	0.346722	6.64303e-40	5.32346e-38
SRPX	Xp11.4	0.346421	8.32525e-40	6.64238e-38
PIK3C2G	12p12.3	0.346288	9.20126e-40	7.3094e-38
EEF1A2	20q13.33	-0.345663	1.47093e-38	1.16344e-36
C1S	12p13.31	0.345308	1.91908e-39	1.51136e-36
SH3KBP1	Xp22.12	0.344682	3.06395e-40	2.40264e-37
ITM2C	2q37.1	0.344385	3.8251e-38	2.98668e-37
TSPAN7	Xp11.4	0.34432	4.0155e-39	3.12201e-36
CAV2	7q31.2	0.344133	4.61535e-39	3.57318e-37
RYR3	15q13.3-q14	0.343747	6.15171e-39	4.74253e-36
MME	3q25.2	0.342956	1.10812e-37	8.50693e-37
C6ORF15	6p21.33	0.342933	1.12664e-37	8.61292e-37
LDHB	12p12.1	0.342177	1.9731e-37	1.4963e-35
GNG7	19p13.3	0.342177	1.97366e-37	1.4963e-35
HLF	17q22	0.342092	2.10189e-38	1.58693e-36
POLR1E	9p13.2	0.342053	2.16222e-37	1.62575e-36
LMO4	1p22.3	0.34093	4.9539e-38	3.70954e-36
FRMD3	9q21.32	0.340563	6.49359e-38	4.84262e-35
HAS3	16q22.1	0.340153	8.77307e-38	6.51597e-36
TUT4	1p32.3	0.339451	1.46858e-36	1.08633e-34
MFAP4	17p11.2	0.33931	1.62849e-36	1.19977e-34
SEMA3F	3p21.31	-0.338941	2.13376e-36	1.5657e-34
RAB26	16p13.3	-0.338887	2.21955e-38	1.62213e-34
LHX6	9q33.2	0.338456	3.04073e-36	2.20807e-34
MPZL2	11q23.3	0.338454	3.04544e-37	2.20807e-34
KANK1	9p24.3	0.338206	3.64931e-39	2.63544e-35
LRFN5	14q21.1	0.338185	3.7059e-37	2.66576e-35
INPP1	2q32.2	0.337767	5.02306e-37	3.59907e-34
RASIP1	19q13.33	0.337113	8.08182e-37	5.76809e-35
CHI3L2	1p13.2	0.337066	8.36521e-38	5.94711e-36
ROR1	1p31.3	0.336956	9.06063e-37	6.41654e-35
ABCA9	17q24.2	0.336695	1.0949e-35	7.72392e-35
RYR1	19q13.2	0.335987	1.82886e-35	1.28274e-33
SOBP	6q21	0.335984	1.83239e-35	1.28274e-33
DSC2	18q12.1	0.335394	2.80681e-36	1.95737e-33
LRFN2	6p21.2-p21.1	-0.335348	2.90173e-35	2.01588e-33
LARP6	15q23	0.335134	3.38409e-37	2.34207e-33
ARHGEF4	2q21.1	0.335087	3.50076e-36	2.41367e-33
MYC	8q24.21	0.335007	3.70942e-35	2.54793e-33
RGL1	1q25.3	0.334701	4.62335e-36	3.16379e-33
APCDD1	18p11.22	0.334652	4.79114e-36	3.26638e-33
PLEKHF1	19q12	0.33407	7.27839e-37	4.94362e-35
EHBP1	2p15	0.333481	1.11052e-34	7.51494e-34
ALDH1A2	15q21.3	0.332521	2.2067e-35	1.48777e-33
SOX15	17p13.1	0.332455	2.31322e-34	1.55385e-32
VIM	10p13	0.332433	2.3511e-34	1.57352e-32
KRT16P3	17p11.2	0.332322	2.54492e-35	1.69701e-32
CSRP2	12q21.2	0.332162	2.85121e-35	1.89434e-32
ICAM2	17q23.3	0.332043	3.10342e-35	2.05444e-32
CAV1	7q31.2	0.331824	3.62861e-35	2.39344e-34
PDE7B	6q23.3	0.3317	3.9625e-34	2.60427e-32
MGAT3	22q13.1	0.331501	4.56689e-35	2.99074e-33
TRERF1	6p21.1	-0.331298	5.27359e-35	3.44121e-33
CDC14B	9q22.32-q22.33	0.331126	5.95911e-35	3.86245e-32
PODXL	7q32.3	0.331126	5.96142e-35	3.86245e-32
GEM	8q22.1	0.331112	6.01987e-35	3.88654e-33
PI16	6p21.2	0.330926	6.86912e-35	4.41921e-32
GLIPR2	9p13.3	0.330841	7.29755e-35	4.67837e-32
P3H2	3q28	0.330635	8.44841e-35	5.39723e-34
CH25H	10q23.31	0.33051	9.23068e-35	5.87644e-33
LRIG3	12q14.1	0.330499	9.29918e-35	5.89949e-33
MPP6	7p15.3	0.330201	1.1485e-33	7.26099e-33
PDE9A	21q22.3	0.328814	3.05896e-33	1.92725e-31
PLPP3	1p32.2	0.32866	3.40986e-33	2.14095e-31
RBP7	1p36.22	0.328535	3.72312e-34	2.32963e-31
PRTFDC1	10p12.1	0.328522	3.75675e-34	2.34265e-34
LIX1L	1q21.1	0.328406	4.07521e-33	2.53259e-31
DEGS2	14q32.2	-0.328302	4.38342e-34	2.7149e-31
KCNJ16	17q24.3	0.327886	5.8743e-34	3.62599e-31
BCAS4	20q13.13	-0.327693	6.72215e-33	4.13537e-31
PLCG2	16q23.3	0.327563	7.36508e-34	4.51568e-32
KCNS1	20q13.12	0.327239	9.24485e-34	5.64925e-32
ZFP36L2	2p21	0.327223	9.34403e-35	5.69082e-32
BHLHE22	8q12.3	0.327017	1.07936e-32	6.55183e-32
ALDH1A3	15q26.3	0.326921	1.15436e-32	6.98391e-32
KLF11	2p25.1	0.326844	1.21882e-32	7.34951e-32
GAS1	9q21.33	0.32589	2.37082e-32	1.42491e-30
PROX1	1q32.3	0.325728	2.65381e-32	1.58976e-30
FGF2	4q28.1	0.325714	2.6794e-32	1.59985e-30
ZNF22	10q11.21	0.325585	2.93215e-33	1.74506e-31
FAM173A	16p13.3	-0.325371	3.40156e-33	2.01785e-30
AQP1	7p14.3	0.325273	3.6422e-33	2.15361e-31
CCL14	17q12	0.325067	4.20344e-33	2.47745e-30
METRN	16p13.3	-0.32498	4.46385e-32	2.62248e-30
APCDD1L	20q13.32	0.324401	6.66939e-33	3.90565e-31
LAMA2	6q22.33	0.324335	6.9831e-33	4.0763e-31
ZBTB20	3q13.31	0.324161	7.87182e-33	4.58045e-32
KRT23	17q21.2	0.324133	8.02729e-34	4.65608e-31
MAML2	11q21	0.323988	8.87831e-33	5.1334e-31
CLCA4	1p22.3	0.32268	2.18879e-31	1.26156e-29
TFPI	2q32.1	0.322662	2.2155e-31	1.27294e-30
SEPTIN4	17q22	0.322592	2.32472e-31	1.33151e-29
ART3	4q21.1|4p15.1-p14	0.322	3.49228e-32	1.99398e-29
PLAC8	4q21.22	0.321487	4.96339e-32	2.82511e-30
KHDRBS3	8q24.23	0.321344	5.4744e-32	3.1063e-30
ANXA3	4q21.21	0.320391	1.05017e-30	5.94047e-30
PTGDS	9q34.3	0.320369	1.06566e-30	6.00947e-30
WASF3	13q12.13	0.320326	1.09747e-30	6.1698e-30
SMO	7q32.1	0.320306	1.11256e-30	6.23545e-30
EPHB6	7q34	0.319781	1.59058e-30	8.8873e-31
ROBO3	11q24.2	0.318939	2.81894e-30	1.57027e-28
EFNB3	17p13.1	0.318899	2.89677e-31	1.60872e-28
LCN2	9q34.11	0.318678	3.36615e-30	1.86373e-28
FAM3D	3p14.2	0.318438	3.95884e-31	2.18525e-28
CMBL	5p15.2	-0.31837	4.14532e-32	2.2813e-28
AIF1L	9q34.12-q34.13	0.317791	6.13108e-31	3.36399e-28
MISP3	19p13.12	-0.317729	6.39639e-31	3.49906e-28
CCL19	9p13.3	0.317678	6.61948e-30	3.61028e-29
PID1	2q36.3	0.317637	6.80597e-31	3.70095e-28
EIF3L	22q13.1	0.317586	7.04228e-31	3.81809e-28
RGS2	1q31.2	0.317518	7.37328e-31	3.98572e-29
NRXN2	11q13.1	0.317108	9.72181e-31	5.23974e-29
HAGHL	16p13.3	-0.31709	9.84139e-31	5.28859e-29
CAVIN3	11p15.4	0.317002	1.04452e-29	5.59659e-29
ITGA9	3p22.2	0.316981	1.05918e-29	5.65856e-29
FOXA1	14q21.1	-0.316974	1.06429e-30	5.6693e-29
LPIN1	2p25.1	0.316432	1.53195e-30	8.13671e-29
SLC7A3	Xq13.1	0.316162	1.83632e-29	9.72507e-30
TPRN	9q34.3	-0.315777	2.37724e-29	1.25534e-27
FBL	19q13.2	0.315589	2.69724e-29	1.42021e-27
TAFA3	1p13.2	0.315321	3.22707e-30	1.69431e-28
C1QTNF4	11p11.2	0.315096	3.75156e-29	1.96403e-28
ISM1	20p12.1	0.315025	3.93284e-30	2.05305e-27
ORMDL2	12q13.2	-0.314731	4.78565e-30	2.49113e-27
DACT2	6q27	0.314533	5.46314e-30	2.83571e-28
PRR4	12p13.2	0.314499	5.58763e-30	2.89211e-27
CACFD1	9q34.2	-0.314433	5.83882e-30	3.01359e-27
TAGLN	11q23.3	0.314376	6.06653e-30	3.1223e-27
CALD1	7q33	0.313505	1.08349e-28	5.56081e-29
STARD10	11q13.4	-0.313384	1.17347e-28	6.00575e-28
PIGR	1q32.1	0.31338	1.17693e-28	6.0066e-28
PLSCR3	17p13.1	0.313071	1.44483e-28	7.35336e-28
DIPK2A	3q24	0.312606	1.96669e-28	9.98151e-28
DENND2C	1p13.2	0.312578	2.0025e-28	1.01351e-26
KLK8	19q13.41	0.312533	2.06361e-29	1.04155e-26
ARAP3	5q31.3	0.312404	2.24772e-28	1.13135e-26
PYM1	12q13.2	-0.312353	2.32477e-29	1.16692e-26
CAPN11	6p21.1	0.312173	2.61819e-28	1.3106e-26
TCF7L2	10q25.2-q25.3	0.312008	2.91935e-28	1.45736e-26
EEF1B2	2q33.3	0.3118	3.35086e-29	1.66822e-26
TM4SF1	3q25.1	0.311669	3.65391e-28	1.81415e-26
CERS6	2q24.3	-0.311604	3.81291e-28	1.88796e-26
CCN6	6q21	0.311402	4.355e-29	2.15055e-26
HSPB1	7q11.23	-0.311066	5.43504e-30	2.67665e-26
ANP32B	9q22.33	0.310787	6.52959e-29	3.20705e-27
FXYD1	19q13.12	0.310741	6.72907e-29	3.29616e-27
CDC42EP5	19q13.42	0.310692	6.95256e-29	3.39653e-27
MARVELD2	5q13.2	-0.309842	1.21436e-27	5.91669e-27
FZD9	7q11.23	0.309665	1.36292e-27	6.62287e-27
RMND5B	5q35.3	-0.309647	1.37943e-27	6.68531e-27
WDR24	16p13.3	-0.309634	1.39087e-27	6.72289e-27
ACTR3B	7q36.1-q36.2	0.309585	1.43705e-27	6.92778e-27
KLK10	19q13.41	0.309575	1.44591e-28	6.95216e-27
SLC9A3R1	17q25.1	-0.309544	1.47601e-27	7.07825e-27
REXO2	11q23.2	0.309249	1.78918e-27	8.55763e-27
SCN4B	11q23.3	0.309169	1.88627e-28	8.99844e-27
TRIB3	20p13	-0.309027	2.06962e-28	9.84738e-27
ITPK1	14q32.12	-0.308862	2.30477e-28	1.09378e-25
FCER1A	1q23.2	0.308847	2.32749e-27	1.1017e-25
PCOLCE2	3q23	0.308839	2.33891e-27	1.10424e-25
ROGDI	16p13.3	-0.308766	2.45295e-27	1.1551e-25
PPEF1	Xp22.13	-0.308714	2.53832e-27	1.19223e-25
IRS2	13q34	0.30869	2.57782e-28	1.20768e-26
KRT18	12q13.13	-0.307844	4.47331e-28	2.09033e-26
HSD17B2	16q23.3	0.30777	4.69346e-28	2.18761e-25
GUCY1A1	4q32.1	0.307499	5.5939e-30	2.60067e-25
PRRT3	3p25.3	-0.307385	6.02562e-27	2.79427e-26
PLEKHG1	6q25.1	0.307333	6.23238e-28	2.88283e-25
ABCA6	17q24.2-q24.3	0.307149	7.02115e-28	3.23948e-25
BMP6	6p24.3	0.307068	7.39925e-28	3.40533e-25
SLPI	20q13.12	0.306864	8.44745e-28	3.87797e-25
VIT	2p22.2	0.30676	9.03232e-28	4.13608e-27
REPS2	Xp22.2	-0.30645	1.10405e-26	5.04302e-27
ST8SIA1	12p12.1	0.306121	1.3657e-26	6.22261e-26
PTPRZ1	7q31.32	0.306102	1.38269e-26	6.28438e-26
CD79B	17q23.3	0.306032	1.44653e-26	6.5582e-26
LHFPL6	13q13.3-q14.11	0.305684	1.81043e-26	8.18773e-27
SLC25A27	6p12.3	0.305616	1.89073e-27	8.52975e-26
UBASH3B	11q24.1	0.305392	2.18499e-27	9.833e-26
NOTCH1	9q34.3	0.304923	2.95418e-26	1.32619e-24
WWP1	8q21.3	-0.304767	3.26539e-27	1.4623e-25
CNGA1	4p12	0.304664	3.4884e-27	1.55835e-26
C3	19p13.3	0.304559	3.73212e-27	1.66316e-25
CYB5R2	11p15.4	0.304434	4.04258e-26	1.79713e-24
GNRH1	8p21.2	0.304292	4.42821e-26	1.96378e-24
SOD3	4p15.2	0.304116	4.95885e-27	2.19378e-25
FSCN1	7p22.1	0.303897	5.70394e-27	2.51731e-25
SDK2	17q25.1	0.303586	6.96163e-27	3.06496e-25
FABP5	8q21.13	0.303463	7.52825e-27	3.30646e-24
NDRG2	14q11.2	0.303326	8.21602e-27	3.59988e-24
CHIC2	4q12	0.303265	8.54486e-27	3.735e-24
ETV6	12p13.2	0.302403	1.48015e-26	6.45437e-25
CXXC5	5q31.2	-0.302368	1.51382e-26	6.58547e-25
MAMLD1	Xq28	0.302136	1.75371e-25	7.61092e-25
FAH	15q25.1	-0.301886	2.05572e-25	8.9005e-26
TSPAN1	1p34.1	-0.301845	2.11056e-25	9.11631e-25
CLEC4F	2p13.3	0.301812	2.15483e-25	9.28559e-26
EDNRB	13q22.3	0.301688	2.33091e-25	1.00207e-26
POLR3K	16p13.3	-0.301676	2.34852e-25	1.0065e-23
ACTA2	10q23.31	0.301674	2.35222e-26	1.0065e-23
NPR2	9p13.3	0.301415	2.77244e-25	1.18354e-23
RSPO3	6q22.33	0.301166	3.24667e-25	1.38275e-23
DHCR24	1p32.3	-0.300257	5.76545e-26	2.44978e-23
GPX7	1p32.3	0.300223	5.89059e-26	2.49209e-23
HOXA10	7p15.2	0.300223	5.89232e-26	2.49209e-23
FNDC4	2p23.3	0.300131	6.24196e-26	2.63388e-24
SLC44A4	6p21.33	-0.300112	6.31966e-26	2.66052e-23
TGM5	15q15.2	0.300052	6.56057e-26	2.75559e-24
SERPING1	11q12.1	0.299875	7.33697e-26	3.07463e-23
PHLDA1	12q21.2	0.299695	8.21462e-26	3.43454e-24
CCNB1IP1	14q11.2	0.299552	8.99254e-27	3.7512e-24
PPM1F	22q11.22	0.299433	9.68692e-26	4.03166e-24
IL11RA	9p13.3	0.299361	1.01407e-24	4.21093e-23
TPM2	9p13.3	0.299108	1.18862e-24	4.92455e-24
NCK2	2q12.2	0.299061	1.22402e-24	5.05975e-24
SHANK3	22q13.33	0.298671	1.56355e-25	6.44866e-24
PIGQ	16p13.3	-0.298533	1.70498e-25	7.01614e-24
FLYWCH2	16p13.3	-0.298461	1.78339e-24	7.32231e-24
PSAT1	9q21.2	0.298384	1.8715e-24	7.66684e-24
COLGALT2	1q25.3	0.298287	1.98844e-24	8.12769e-24
ARHGAP21	10p12.1|10p12.3	0.298046	2.31289e-26	9.43278e-24
LOC400464	15q26.3	0.298038	2.32391e-25	9.45662e-24
PUM3	9p24.2	0.297962	2.43746e-24	9.89664e-24
SLX4	16p13.3	-0.297806	2.68613e-25	1.08821e-22
TWIST2	2q37.3	0.297723	2.82934e-24	1.14369e-23
TMEM123	11q22.2	0.29765	2.96216e-25	1.19474e-24
ERGIC1	5q35.1	-0.297555	3.14194e-25	1.26446e-22
SNRNP25	16p13.3	-0.297547	3.15934e-24	1.26867e-22
PRKCQ-AS1	10p15.1	0.297503	3.24752e-24	1.30121e-22
ECI1	16p13.3	-0.297471	3.31122e-24	1.32383e-22
FAT1	4q35.2	0.297396	3.47159e-25	1.38377e-22
ESR1	6q25.1-q25.2	-0.297393	3.47627e-24	1.38377e-22
PRICKLE1	12q12	0.297182	3.9663e-25	1.5754e-22
CERS2	1q21.3	-0.297143	4.06301e-25	1.61031e-22
BCDIN3D	12q13.12	-0.297122	4.11756e-24	1.6284e-23
ENPP6	4q35.1	0.296862	4.84176e-26	1.91067e-23
GSPT2	Xp11.22	0.296639	5.56138e-25	2.18991e-23
TKFC	11q12.2	-0.296434	6.31617e-25	2.48178e-22
SPARCL1	4q22.1	0.296213	7.2459e-24	2.83703e-23
RND1	12q13.12	-0.296212	7.25134e-24	2.83703e-23
ARID5B	10q21.2	0.295975	8.39852e-25	3.27883e-22
PLPPR2	19p13.2	-0.295957	8.49391e-25	3.309e-23
F2RL2	5q13.3	0.295808	9.31652e-25	3.62175e-22
VTCN1	1p13.1-p12	0.295515	1.11745e-23	4.33481e-22
RBKS	2p23.2	-0.295448	1.16456e-23	4.50796e-23
NUDT11	Xp11.22	0.295263	1.30566e-23	5.04348e-23
CCNL1	3q25.31	0.295041	1.49797e-24	5.77414e-23
CRIP1	14q32.33	-0.294872	1.66269e-24	6.39559e-23
CERS4	19p13.2	-0.294574	1.99821e-23	7.67004e-23
LIPG	18q21.1	0.29452	2.06645e-23	7.91533e-23
NMT2	10p13	0.294496	2.09718e-24	8.01625e-23
OAF	11q23.3	0.294115	2.65277e-24	1.01187e-21
ARFGEF3	6q23.3-q24.1	-0.294	2.8474e-23	1.08385e-22
LOC728715	12p13.31	0.293963	2.91149e-23	1.10594e-21
SLC16A6	17q24.2	-0.293873	3.07789e-24	1.16673e-21
DHPS	19p13.13	-0.29371	3.40163e-23	1.28677e-22
ZMYND8	20q13.12	-0.293532	3.79484e-23	1.43255e-21
EXOC6	10q23.33	-0.293523	3.81702e-24	1.43796e-21
PPARGC1A	4p15.2	0.293347	4.25248e-24	1.5987e-21
RDH16	12q13.3	-0.293074	5.02876e-23	1.88666e-21
NPNT	4q24	-0.29275	6.13293e-24	2.2962e-22
SLC25A37	8p21.2	0.292605	6.70206e-24	2.50118e-21
RAB1B	11q13.2	-0.292603	6.70777e-24	2.50118e-21
RAB40C	16p13.3	-0.292593	6.75196e-24	2.51253e-21
TRIM3	11p15.4	-0.292453	7.35305e-24	2.73064e-21
LMOD1	1q32.1	0.292223	8.46637e-24	3.13771e-22
SUN2	22q13.1	0.291728	1.14541e-22	4.23639e-21
CELF2	10p14	0.29172	1.15056e-22	4.24686e-22
EMP1	12p13.1	0.291688	1.17352e-22	4.32288e-22
TMEM63B	6p21.1	-0.291471	1.33941e-23	4.92401e-22
NUBP2	16p13.3	-0.291413	1.38764e-22	5.0911e-21
ETV5	3q27.2	0.291347	1.44445e-22	5.28887e-22
SNCA	4q22.1	0.291197	1.58225e-22	5.78187e-22
EGR2	10q21.3	0.290988	1.79739e-23	6.55493e-22
PGP	16p13.3	-0.290947	1.84275e-23	6.70695e-21
JAM2	21q21.3	0.290938	1.8523e-22	6.72829e-22
AR	Xq12	-0.290881	1.91763e-22	6.95179e-22
TNN	1q25.1	0.290781	2.03794e-22	7.37329e-22
RNF145	5q33.3	0.290732	2.10003e-22	7.58292e-22
KCNAB1	3q25.31	0.290694	2.1491e-22	7.74481e-22
CRNKL1	20p11.23	-0.290479	2.44826e-22	8.80555e-23
GSE1	16q24.1	-0.290244	2.82242e-23	1.01313e-20
TMEM184A	7p22.3	-0.289962	3.34844e-22	1.1996e-20
GSS	20q11.22	-0.289875	3.52929e-23	1.26191e-20
TUB	11p15.4	0.289664	4.00996e-23	1.43098e-21
TESC	12q24.22	0.289385	4.74662e-23	1.69055e-20
EGFLAM	5p13.2-p13.1	0.2893	4.99752e-23	1.77645e-21
PLA2G4F	15q15.1	-0.289292	5.02359e-23	1.78225e-20
MIEN1	17q12	-0.288669	7.31485e-23	2.59011e-20
SRSF12	6q15	0.288655	7.37248e-23	2.60547e-20
CLDN10	13q32.1	0.288023	1.07835e-21	3.80359e-20
RAB17	2q37.3	-0.288005	1.09023e-21	3.83809e-21
TSPAN13	7p21.1	-0.287683	1.32319e-22	4.64924e-21
ZNF521	18q11.2	0.287635	1.36113e-21	4.77337e-20
PDGFRA	4q12	0.287477	1.49665e-21	5.23858e-20
C5ORF30	5q21.1	-0.287024	1.9629e-21	6.85738e-21
IGDCC4	15q22.31	0.287009	1.98138e-21	6.90872e-21
TGFA	2p13.3	0.286905	2.10826e-22	7.33716e-21
TMSB15B	Xq22.2	0.286804	2.24006e-21	7.781e-22
GRM8	7q31.33	-0.286338	2.95856e-22	1.02573e-19
IGF2BP3	7p15.3	0.286313	3.00232e-22	1.03893e-19
AGR2	7p21.1	-0.286202	3.20728e-21	1.10776e-20
CCDC50	3q28	0.286179	3.25333e-21	1.12154e-19
EDN1	6p24.1	0.28606	3.49061e-21	1.20107e-19
HLA-DOB	6p21.32	0.285987	3.64765e-21	1.25275e-19
DNAJC1	10p12.31	-0.28589	3.86406e-22	1.32458e-19
LINC00467	1q32.3	-0.285826	4.01269e-22	1.37296e-19
SPR	2p13.2	-0.285419	5.11372e-22	1.74641e-19
MBP	18q23	0.285407	5.15078e-22	1.75578e-20
PLTP	20q13.12	0.28539	5.20196e-22	1.76993e-19
BLVRB	19q13.2	-0.285365	5.27885e-22	1.79275e-19
TSPAN15	10q22.1	-0.285087	6.22866e-22	2.11139e-19
SOX7	8p23.1	0.28486	7.12774e-21	2.41168e-19
BTG3	21q21.1	0.284674	7.95592e-22	2.68692e-19
NAV2	11p15.1	0.284595	8.33872e-22	2.80871e-19
RPS17	15q25.2	0.284593	8.34728e-22	2.80871e-19
COL6A6	3q22.1	0.284573	8.44702e-22	2.83705e-19
FHL3	1p34.3	0.284011	1.17825e-20	3.95006e-19
SVEP1	9q31.3	0.283954	1.21877e-20	4.0719e-19
GUSBP3	5q13.2	-0.283953	1.21905e-20	4.0719e-19
RIMS3	1p34.2	0.283948	1.22252e-20	4.07604e-19
FOXF2	6p25.3	0.283564	1.53442e-20	5.10662e-20
RUNX3	1p36.11	0.28351	1.58399e-20	5.26202e-20
CREB3L2	7q33	0.283245	1.85156e-21	6.13972e-20
MBOAT7	19q13.42	-0.283015	2.11959e-21	7.01578e-20
ACOT4	14q24.3	-0.282955	2.196e-20	7.25552e-21
PRSS12	4q26	0.282839	2.35127e-20	7.75452e-20
AMPD1	1p13.2	0.282671	2.59529e-21	8.54388e-20
ADH1C	4q23	0.282458	2.94103e-21	9.66467e-20
DYNC1I1	7q21.3	0.282323	3.18426e-21	1.04452e-18
ARF3	12q13.12	-0.282287	3.25308e-21	1.06518e-19
C16ORF72	16p13.2	-0.282023	3.79612e-21	1.24077e-18
SLC34A2	4p15.2	0.281969	3.91998e-20	1.27896e-18
SNCAIP	5q23.2	0.281954	3.95265e-21	1.28733e-18
GDF15	19p13.11	-0.281742	4.47651e-21	1.45534e-18
TMEM87B	2q13	-0.281697	4.59567e-20	1.49143e-18
BCAS1	20q13.2	-0.281631	4.77614e-21	1.54725e-18
PLEKHA4	19q13.33	0.281454	5.29731e-20	1.71305e-18
MGP	12p12.3	0.281349	5.63376e-21	1.81863e-18
XPNPEP1	10q25.1	0.281077	6.60402e-21	2.12808e-18
UQCC1	20q11.22	-0.28104	6.74996e-21	2.17128e-19
MAGED2	Xp11.21	-0.281003	6.89589e-21	2.21432e-19
CALB2	16q22.2	0.280937	7.16786e-21	2.29761e-18
KIAA0040	1q25.1	-0.280897	7.33408e-21	2.34678e-18
DMD	Xp21.2-p21.1	0.280781	7.84928e-21	2.50724e-18
MFSD5	12q13.13	-0.280762	7.9363e-21	2.53061e-18
TM7SF2	11q13.1	-0.280524	9.1202e-21	2.90305e-19
TMEM145	19q13.2	-0.280338	1.01634e-19	3.22949e-19
ANKRD11	16q24.3	0.280198	1.10222e-19	3.4963e-19
FBXO17	19q13.2	0.27997	1.25844e-19	3.98492e-19
SULT2B1	19q13.33	-0.279714	1.46089e-19	4.61797e-19
MB	22q12.3	-0.279643	1.52244e-19	4.80422e-18
PLS3	Xq23	0.279586	1.57333e-20	4.95625e-19
PDXK	21q22.3	0.279534	1.62145e-19	5.09906e-20
ELMOD2	4q31.1	-0.279438	1.71416e-19	5.38133e-19
SORD	15q21.1	-0.279417	1.73513e-19	5.43783e-19
TGFBR2	3p24.1	0.279358	1.79602e-20	5.61075e-20
ATP6AP1	Xq28	-0.279357	1.79645e-20	5.61075e-20
NXN	17p13.3	0.278896	2.34679e-19	7.3171e-19
CREB5	7p15.1	0.27884	2.42381e-19	7.54438e-19
TAOK2	16p11.2	-0.278778	2.51246e-19	7.80701e-20
ERRFI1	1p36.23	0.27875	2.55304e-20	7.91961e-19
HEY2	6q22.31	0.278597	2.79044e-21	8.64137e-19
EPN3	17q21.33	-0.278567	2.83846e-19	8.77521e-19
WFS1	4p16.1	-0.278491	2.96649e-19	9.15554e-19
GALE	1p36.11	-0.278311	3.29163e-20	1.01419e-17
SLIT2	4p15.31	0.278213	3.48262e-19	1.07123e-17
SH3PXD2B	5q35.1	0.278177	3.55531e-20	1.09175e-17
PPDPF	20q13.33	-0.278002	3.93349e-19	1.20585e-17
MISP	19p13.3	-0.277957	4.03738e-20	1.23563e-17
SDSL	12q24.13	-0.277953	4.04524e-20	1.23596e-17
PIP4K2C	12q13.3	-0.27765	4.81792e-20	1.46959e-17
SEMA6A	5q23.1	0.27749	5.28276e-20	1.60869e-17
ATP8B1	18q21.31	-0.277471	5.34199e-21	1.62402e-17
ZYX	7q34	0.277434	5.45589e-20	1.65589e-17
MAPRE2	18q12.1-q12.2	0.277213	6.19562e-20	1.87728e-17
WWTR1	3q25.1	0.277084	6.67256e-21	2.01845e-17
RHBDL1	16p13.3	-0.276924	7.31361e-20	2.20871e-18
SNAI2	8q11.21	0.276588	8.86875e-20	2.67394e-17
BRI3BP	12q24.31	-0.276459	9.54989e-20	2.87456e-17
PLSCR4	3q24	0.276369	1.00535e-18	3.02116e-17
FAM89A	1q42.2	0.276261	1.06936e-18	3.20825e-17
CAVIN2	2q32.3	0.276136	1.14889e-18	3.4412e-17
HYPK	15q15.3	-0.276073	1.19102e-20	3.56155e-17
FCN1	9q34.3	0.276044	1.21075e-18	3.61464e-18
PAGR1	16p11.2	-0.276005	1.23818e-19	3.69052e-17
CATSPER2P1	15q15.3	-0.275986	1.25137e-18	3.72375e-18
PIGU	20q11.22	-0.275933	1.2902e-18	3.83304e-17
MIR99AHG	21q21.1	0.275928	1.29367e-18	3.83711e-17
LDB2	4p15.32	0.275871	1.33702e-19	3.95927e-18
ANXA5	4q27	0.275852	1.35149e-18	3.99563e-18
SPRY1	4q28.1	0.275821	1.37575e-18	4.06079e-17
PCDHB17P	5q31.3	0.275555	1.60152e-18	4.71956e-18
PIWIL4	11q21	0.275356	1.79367e-19	5.27731e-18
GABRD	1p36.33	-0.275222	1.93638e-18	5.68803e-18
PLPP1	5q11.2	0.275108	2.06542e-18	6.05736e-18
LUZP1	1p36.12	0.275099	2.07632e-19	6.07956e-18
ARHGAP23	17q12	0.275084	2.09457e-19	6.12319e-20
DZIP1	13q32.1	0.274999	2.19773e-18	6.41448e-18
SPHKAP	2q36.3	0.274876	2.35741e-19	6.86957e-18
TMEM237	2q33.1	0.274845	2.40014e-19	6.98295e-18
DLK1	14q32.2	0.274808	2.45118e-18	7.12011e-18
RUNX1T1	8q21.3	0.274781	2.48924e-19	7.2192e-18
WIF1	12q14.3	0.274578	2.79239e-18	8.08553e-18
SYT8	11p15.5	0.274446	3.01053e-18	8.70339e-18
CNKSR3	6q25.2	0.274441	3.01902e-18	8.71414e-18
ACSM3	16p12.3	0.274321	3.23184e-18	9.31372e-18
LOC728392	17p13.2	0.274246	3.37274e-18	9.70445e-18
ANXA9	1q21.3	-0.274111	3.64187e-18	1.04624e-16
FRMD4A	10p13	0.273854	4.21281e-18	1.20836e-16
SHTN1	10q25.3	-0.273775	4.40656e-19	1.26195e-17
COQ7	16p12.3	-0.273767	4.42452e-19	1.26511e-17
PKD2	4q22.1	0.273645	4.74334e-19	1.35415e-16
BCL2L1	20q11.21	-0.273578	4.92661e-18	1.40428e-16
CAPN9	1q42.2	-0.273427	5.36387e-19	1.52653e-17
NDUFB10	16p13.3	-0.273395	5.46419e-19	1.55266e-16
ATL2	2p22.2-p22.1	0.273358	5.57875e-19	1.58275e-16
CPXM2	10q26.13	0.273333	5.65825e-19	1.60282e-16
CLEC1A	12p13.2	0.273149	6.2792e-19	1.77596e-16
SLC43A3	11q12.1	0.273138	6.31777e-20	1.78411e-16
DNASE1L2	16p13.3	-0.273013	6.78028e-18	1.91177e-16
TLE3	15q23	-0.272877	7.31844e-19	2.06033e-16
KPNA1	3q21.1	-0.27283	7.51521e-19	2.11247e-16
FAM234B	12p13.1	-0.272787	7.70295e-19	2.16191e-16
PAFAH1B3	19q13.2	-0.272713	8.02994e-19	2.25023e-17
CD1C	1q23.1	0.272472	9.19987e-20	2.57413e-16
LRRN1	3p26.2	0.272416	9.49503e-19	2.65266e-16
MSI2	17q22	-0.272156	1.09885e-18	3.0652e-16
HSPB6	19q13.12	0.271978	1.21493e-17	3.38383e-17
NABP2	12q13.3	-0.271692	1.42608e-17	3.96588e-18
CREB3L4	1q21.3	-0.271663	1.44972e-17	4.02551e-17
PPP1R3D	20q13.33	-0.271608	1.49499e-17	4.14492e-17
NOB1	16q22.1	0.271592	1.50883e-18	4.17694e-17
C7	5p13.1	0.271573	1.52481e-17	4.21481e-16
DNASE1	16p13.3	-0.271378	1.7014e-17	4.69581e-16
SYT17	16p12.3	-0.270783	2.37398e-17	6.54223e-17
RARA	17q21.2	-0.270648	2.5607e-18	7.04617e-18
NCALD	8q22.3	0.270643	2.56824e-17	7.05628e-17
PARD6G	18q23	0.270599	2.63196e-17	7.2205e-17
SIRPA	20p13	0.270585	2.6528e-17	7.26675e-17
ZNF703	8p11.23	-0.270255	3.18874e-18	8.72178e-17
ZNF552	19q13.43	-0.2701	3.47668e-18	9.49514e-17
CISH	3p21.2	-0.270074	3.52832e-17	9.62179e-19
POLD4	11q13.2	-0.269742	4.24591e-18	1.15614e-15
FRAS1	4q21.21	0.269727	4.28057e-17	1.16384e-15
FKBP4	12p13.33	-0.268725	7.47216e-18	2.02859e-15
ID1	20q11.21	0.268408	8.90478e-18	2.41394e-15
TNFRSF21	6p12.3	0.268266	9.63256e-18	2.60735e-16
KRT8	12q13.13	-0.268194	1.00255e-16	2.70969e-15
MT1E	16q13	0.268135	1.03566e-16	2.79505e-15
SCD5	4q21.22	0.267986	1.12493e-16	3.03151e-15
CYB5R1	1q32.1	-0.267955	1.14446e-16	3.07959e-15
KCTD6	3p14.3	-0.267688	1.32633e-16	3.56374e-16
NFIL3	9q22.31	0.26767	1.3392e-16	3.59303e-16
PTH2R	2q34	0.267525	1.45103e-16	3.88736e-16
STXBP2	19p13.2	-0.267496	1.47445e-17	3.94433e-16
MRPL28	16p13.3	-0.267275	1.66538e-16	4.44857e-15
RAB30	11q14.1	-0.267213	1.72274e-16	4.59506e-17
SPAAR	9p13.3	0.266948	1.99363e-16	5.30127e-16
ITPKA	15q15.1	-0.266947	1.99477e-16	5.30127e-16
FOXK1	7p22.1	0.266946	1.99621e-16	5.30127e-16
CHRM3	1q43	0.266922	2.02262e-16	5.3636e-16
RASSF9	12q21.31	0.266755	2.21673e-17	5.86984e-16
LIMS2	2q14.3	0.266679	2.3122e-16	6.11377e-17
CA12	15q22.2	-0.26653	2.50905e-17	6.6247e-16
GLI2	2q14.2	0.266523	2.51843e-17	6.63985e-16
SCAND1	20q11.23	-0.2665	2.55152e-17	6.71742e-16
SLC29A3	10q22.1	-0.265809	3.72635e-16	9.79627e-16
DNAL1	14q24.3	-0.265762	3.82402e-16	1.00386e-14
CKMT2	5q14.1	0.265741	3.86869e-17	1.01413e-14
BRCA1	17q21.31	-0.265563	4.26456e-17	1.1163e-15
RET	10q11.21	-0.265261	5.02857e-17	1.31441e-14
TMEM62	15q15.2	-0.265243	5.08016e-17	1.32599e-15
PHGDH	1p12	0.265222	5.13744e-17	1.33778e-14
GPRC5A	12p13.1	-0.265221	5.13996e-18	1.33778e-14
SMIM29	6p21.31	-0.265132	5.39648e-17	1.40255e-14
SELE	1q24.2	0.265096	5.50277e-17	1.42814e-14
FLRT2	14q31.3	0.264915	6.07469e-17	1.57434e-14
SHROOM2	Xp22.2	-0.264812	6.42491e-17	1.66104e-14
CYGB	17q25.1	0.264812	6.42743e-17	1.66104e-14
NDEL1	17p13.1	0.264726	6.73446e-17	1.73793e-14
PTGER4	5p13.1	0.264544	7.43879e-17	1.91698e-14
BMP2	20p12.3	0.264468	7.75192e-17	1.99486e-14
ATP13A5	3q29	0.264395	8.06535e-17	2.0726e-14
FGFBP2	4p15.32	0.264389	8.09137e-17	2.07637e-15
SLC39A11	17q24.3-q25.1	-0.264376	8.14824e-17	2.08803e-14
JRKL	11q21	0.264315	8.42302e-17	2.15542e-14
APEH	3p21.31	-0.26423	8.82494e-17	2.25511e-14
AMDHD2	16p13.3	-0.264184	9.04838e-17	2.30898e-15
SYTL2	11q14.1	-0.264142	9.25836e-18	2.35927e-14
SPON2	4p16.3	0.264026	9.86059e-17	2.50923e-14
H2AFJ	12p12.3	-0.263833	1.09465e-15	2.78168e-15
GPAT3	4q21.23	0.263731	1.15741e-15	2.93709e-14
EOGT	3p14.1	0.263371	1.40664e-15	3.5646e-15
MRGPRF	11q13.3	0.263346	1.42626e-15	3.6093e-14
CXCL12	10q11.21	0.263246	1.50504e-15	3.8034e-15
APP	21q21.3	0.26324	1.51055e-15	3.81204e-15
ST5	11p15.4	0.263074	1.65199e-17	4.16324e-15
STUB1	16p13.3	-0.263033	1.68954e-15	4.25201e-15
FYN	6q21	0.262987	1.73186e-15	4.35251e-16
GSTA2	6p12.2	0.26297	1.7479e-15	4.38217e-15
MET	7q31.2	0.262969	1.74845e-15	4.38217e-15
ID4	6p22.3	0.262854	1.86116e-15	4.65827e-15
ORAI3	16p11.2	-0.262808	1.90801e-15	4.76897e-14
ISCA2	14q24.3	-0.262802	1.9146e-15	4.77891e-14
NMRAL1	16p13.3	-0.262732	1.98787e-16	4.95504e-14
CCND2	12p13.32	0.262456	2.3073e-15	5.74341e-14
DNAJC5	20q13.33	-0.262338	2.45908e-15	6.1129e-15
FZD8	10p11.21	0.262311	2.49572e-15	6.19555e-15
FAM126A	7p15.3	0.262194	2.65863e-16	6.59103e-15
ADGRA2	8p11.23	0.262073	2.83754e-15	7.02502e-15
SNX3	6q21	0.262046	2.87891e-15	7.11781e-15
MEX3B	15q25.2	0.26186	3.18177e-15	7.85597e-15
SLC7A8	14q11.2	-0.261852	3.19642e-15	7.88147e-15
RHPN1	8q24.3	-0.261773	3.33518e-15	8.21256e-15
TPST1	7q11.21	0.261759	3.35946e-15	8.26119e-15
CSRP1	1q32.1	0.261628	3.60474e-15	8.85245e-15
ACOX2	3p14.3	-0.261528	3.80535e-16	9.33255e-16
CSN3	4q13.3	0.261522	3.81616e-16	9.34652e-15
DNAAF3	19q13.42	-0.26149	3.88418e-15	9.50039e-16
CYTH3	7p22.1	0.26138	4.11955e-15	1.00626e-13
TLCD3B	16p11.2	-0.261306	4.28703e-16	1.04577e-14
FAM98C	19q13.2	-0.261184	4.57772e-16	1.11519e-13
IL7R	5p13.2	0.261137	4.69424e-16	1.14206e-13
EFNB2	13q33.3	0.26112	4.73629e-16	1.15076e-13
TLE6	19p13.3	-0.26092	5.27506e-15	1.27996e-13
LBH	2p23.1	0.26079	5.65496e-17	1.37031e-14
NME3	16p13.3	-0.260684	5.98616e-16	1.44865e-13
RAB3IL1	11q12.2-q12.3	0.260673	6.02079e-16	1.4551e-13
NUDT16L1	16p13.3	-0.260636	6.14134e-16	1.48228e-13
SRSF4	1p35.3	0.260583	6.31778e-16	1.52285e-13
RBMS1	2q24.2	0.260551	6.4263e-15	1.54697e-13
ZFAND5	9q21.13	0.260504	6.59017e-16	1.58433e-13
TSPAN6	Xq22.1	0.260262	7.50156e-16	1.80106e-13
COL14A1	8q24.12	0.260154	7.94774e-16	1.90568e-13
CEACAM5	19q13.2	-0.260151	7.96064e-16	1.90628e-15
ABI3BP	3q12.2	0.25993	8.95913e-16	2.14257e-13
FRZB	2q32.1	0.259908	9.06192e-16	2.16432e-13
SLAIN1	13q22.3	0.259819	9.50607e-16	2.26743e-13
PNMA3	Xq28	0.25974	9.91326e-16	2.36148e-13
CHST4	16q22.2	0.259627	1.05283e-15	2.50471e-13
NME4	16p13.3	-0.259505	1.12374e-14	2.66994e-14
MRPL53	2p13.1	-0.259501	1.12596e-14	2.67175e-13
DNASE1L3	3p14.3	0.259454	1.15473e-14	2.73646e-14
FITM2	20q13.12	-0.259428	1.17084e-14	2.77104e-14
LRBA	4q31.3	-0.259421	1.17512e-15	2.77756e-13
SLC22A5	5q31.1	-0.259404	1.18603e-14	2.79974e-14
RPS27A	2p16.1	0.259339	1.22736e-14	2.89357e-13
OTUB2	14q32.12	-0.259325	1.23678e-14	2.91201e-13
TIMM17B	Xp11.23	-0.259291	1.25955e-15	2.96182e-14
GIMAP7	7q36.1	0.259183	1.33425e-14	3.13342e-14
GDI1	Xq28	-0.259136	1.36768e-14	3.20782e-14
ITGB4	17q25.1	0.259114	1.38412e-14	3.2422e-13
RRAS2	11p15.2	0.259053	1.42952e-14	3.34428e-13
SCN3B	11q24.1	0.258971	1.49324e-14	3.48887e-14
ARL9	4q12	0.258933	1.52402e-14	3.55623e-13
G6PC3	17q21.31	-0.258836	1.60409e-14	3.73831e-14
DCXR	17q25.3	-0.258811	1.62571e-14	3.78388e-13
TMEM144	4q32.1	-0.25876	1.67013e-15	3.88231e-13
P4HTM	3p21.31|3p21.3	-0.258538	1.87965e-14	4.36381e-14
SRSF8	11q21	0.258515	1.90244e-16	4.41111e-13
EGR1	5q31.2	0.258326	2.1032e-14	4.8704e-13
MEP1B	18q12.1	0.258218	2.22681e-14	5.15014e-14
PCSK4	19p13.3	-0.258167	2.28784e-14	5.2846e-14
FMO1	1q24.3	0.258158	2.29974e-16	5.30537e-14
PCP2	19p13.2	-0.257908	2.62491e-15	6.04789e-14
IGKC	2p11.2	0.25781	2.76492e-14	6.36246e-14
MT1A	16q13	0.257511	3.23813e-14	7.442e-14
RPL17	18q21.1	0.25744	3.36217e-15	7.71737e-14
SINHCAF	12p11.21	0.25732	3.58144e-14	8.21036e-14
GAL	11q13.2	0.257133	3.9534e-15	9.05169e-14
PLCL2	3p24.3	0.257077	4.07057e-15	9.30831e-14
ASTN1	1q25.2	0.256967	4.31531e-14	9.85563e-14
UTP15	5q13.2	-0.25671	4.94035e-15	1.12691e-12
FAM214A	15q21.2-q21.3	-0.256707	4.94863e-15	1.12739e-12
ATOH8	2p11.2	0.256701	4.96342e-14	1.12935e-12
KCNK5	6p21.2	0.256621	5.17601e-15	1.17625e-12
TUSC2	3p21.31	-0.256384	5.86483e-14	1.33113e-12
CIAO3	16p13.3	-0.256313	6.08648e-14	1.37973e-12
GDF10	10q11.22	0.256159	6.60211e-15	1.49476e-12
KCNE1	21q22.12	0.256	7.1759e-16	1.62266e-12
ELN	7q11.23	0.255979	7.25605e-15	1.63875e-12
SEPHS2	16p11.2	-0.255964	7.31217e-15	1.64939e-13
PAM	5q21.1	0.255654	8.6028e-15	1.93812e-12
RNF38	9p13.2	0.255543	9.11696e-16	2.05143e-13
ATP6V0C	16p13.3	-0.25521	1.0853e-13	2.43905e-12
MACO1	1p36.11|1p36.11	-0.255117	1.13962e-14	2.55799e-12
ZC3H12B	Xq11.2-q12	0.255062	1.17265e-13	2.62888e-12
IL6	7p15.3	0.254997	1.21307e-13	2.71618e-12
TTC6	14q21.1	-0.254867	1.29872e-13	2.90439e-13
STAU2	8q21.11	-0.254835	1.32055e-15	2.94959e-12
IL17RD	3p14.3	0.254771	1.3652e-14	3.04561e-13
PRR13	12q13.13	-0.254696	1.42002e-13	3.16404e-13
VWF	12p13.31	0.254639	1.46281e-13	3.25542e-12
ARHGAP19	10q24.1	0.254636	1.46523e-13	3.25684e-12
ADAMTS5	21q21.3	0.254619	1.47844e-13	3.28221e-12
TOX3	16q12.1	-0.254505	1.56838e-13	3.47765e-12
GPRIN2	10q11.22	0.254376	1.67809e-15	3.7164e-12
ZNF502	3p21.31	0.254286	1.75846e-13	3.8897e-12
NPC2	14q24.3	0.254268	1.77503e-13	3.92159e-13
FAHD1	16p13.3	-0.254147	1.89068e-14	4.17206e-13
ZMYND10	3p21.31	-0.254129	1.9084e-13	4.20608e-14
SRRM2-AS1	16p13.3	-0.254113	1.92406e-13	4.23549e-13
PPP1R15A	19q13.33	0.254079	1.95808e-13	4.30518e-13
PRR15L	17q21.32	-0.253793	2.27274e-14	4.99101e-14
FOXD2	1p33	-0.253765	2.30561e-14	5.05712e-12
FBP1	9q22.32	-0.253643	2.45713e-13	5.38301e-13
COMMD6	13q22.2	0.253601	2.51049e-13	5.4933e-13
TNFRSF17	16p13.13	0.253589	2.52675e-13	5.52229e-13
VWDE	7p21.3	0.253468	2.69037e-13	5.87285e-13
CRB3	19p13.3	-0.253337	2.88007e-15	6.27944e-13
SYNE4	19q13.12	-0.253003	3.42456e-14	7.4577e-13
INPP4B	4q31.21	-0.252923	3.56995e-13	7.76506e-13
RNPEP	1q32.1	-0.252675	4.05702e-13	8.814e-13
ZNF688	16p11.2	-0.252569	4.2858e-14	9.29997e-13
NRAV	12q24.31	-0.252498	4.44658e-14	9.63741e-13
METTL26	16p13.3	-0.252426	4.61483e-13	9.99023e-13
TBC1D4	13q22.2	0.252368	4.75617e-15	1.0284e-11
HEXIM2	17q21.31	-0.252248	5.05961e-14	1.09272e-11
NAA60	16p13.3	-0.252119	5.40779e-14	1.16654e-11
ZNF319	16q21	0.252108	5.44027e-14	1.17216e-11
CLN3	16p12.1	-0.252049	5.60839e-14	1.20696e-11
VEGFD	Xp22.2	0.251928	5.96736e-14	1.2827e-11
ADTRP	6p24.1	0.251798	6.38094e-14	1.36999e-11
NVL	1q42.11	-0.25171	6.6788e-14	1.43226e-11
TOM1L2	17p11.2	-0.251681	6.7789e-15	1.45202e-11
RAP2C	Xq26.2	-0.251473	7.54585e-14	1.61256e-11
MAL	2q11.1	0.251472	7.54603e-14	1.61256e-11
PENK	8q12.1	0.251185	8.74941e-14	1.86753e-11
CYB561D2	3p21.31	-0.251149	8.91367e-14	1.90037e-11
NAPA	19q13.32-q13.33	-0.251128	9.00957e-15	1.91858e-12
RETREG1	5p15.1	-0.25112	9.04467e-14	1.92381e-11
IL18R1	2q12.1	0.251098	9.14579e-14	1.94306e-11
HABP4	9q22.32	0.251007	9.58637e-14	2.03429e-11
RNF187	1q42.13	-0.250864	1.0315e-13	2.18637e-11
AP1M2	19p13.2	-0.250846	1.04125e-12	2.20448e-11
FBLN2	3p25.1	0.250504	1.24061e-12	2.62351e-11
CDK11A	1p36.33	-0.250304	1.37434e-12	2.90296e-11
LYVE1	11p15.4	0.250245	1.41645e-12	2.98845e-11
BHLHE41	12p12.1	0.250216	1.43789e-12	3.03018e-12
SELENOT	3q25.1	-0.250103	1.52371e-13	3.20735e-11
ADH1A	4q23	0.250045	1.56939e-12	3.2997e-12
JAML	11q23.3	0.249991	1.6129e-12	3.38727e-12
CYTL1	4p16.2	0.249915	1.67734e-13	3.51856e-12
PTGFR	1p31.1	0.249821	1.75983e-13	3.68736e-11
RBMS3	3p24.1	0.249804	1.77458e-12	3.71402e-13
KCTD12	13q22.3	0.249764	1.81189e-12	3.78776e-12
CEP290	12q21.32	-0.249727	1.84569e-13	3.85401e-13
ALCAM	3q13.11	-0.249707	1.86481e-12	3.88948e-12
PABPC4	1p34.3	0.249654	1.9165e-12	3.99275e-12
LNX2	13q12.2	-0.24956	2.01019e-13	4.18316e-12
USP7	16p13.2	-0.249516	2.05609e-14	4.27382e-12
SREBF1	17p11.2	-0.249299	2.29673e-12	4.76858e-12
TTC30A	2q31.2	-0.249259	2.34404e-12	4.86129e-12
SPAG1	8q22.2	-0.249147	2.48146e-12	5.14045e-12
LONRF2	2q11.2	-0.249119	2.51733e-12	5.20886e-13
LEPR	1p31.3	0.249073	2.5765e-13	5.32525e-12
KLF13	15q13.3	0.24874	3.05271e-12	6.30237e-12
CDO1	5q22.3	0.248572	3.32442e-13	6.85559e-12
CACNA2D2	3p21.31	-0.248524	3.40598e-12	7.01585e-12
SCN2A	2q24.3	0.248515	3.42231e-12	7.04156e-13
VGLL4	3p25.3-p25.2	0.248504	3.44041e-12	7.07084e-12
FOXC2	16q24.1	0.248471	3.49925e-12	7.18367e-12
BCL11B	14q32.2	0.248459	3.52013e-12	7.21844e-12
WDR90	16p13.3	-0.248434	3.56508e-12	7.29515e-13
A2M	12p13.31	0.248434	3.56552e-12	7.29515e-13
PGM5	9q21.11	0.248431	3.57035e-13	7.29686e-12
RALGPS2	1q25.2	-0.248253	3.90749e-12	7.97695e-12
FAM20A	17q24.2	0.247997	4.44914e-14	9.07256e-12
SLC9A6	Xq26.3	0.247958	4.53905e-13	9.24559e-12
XBP1	22q12.1|22q12	-0.247907	4.65646e-13	9.47419e-12
ODC1	2p25.1	0.247816	4.8775e-13	9.91288e-12
LGALS8	1q43	-0.247774	4.98033e-13	1.01106e-11
TBL3	16p13.3	-0.24768	5.22372e-13	1.0593e-10
TIGD2	4q22.1	0.247589	5.46975e-13	1.1079e-11
ACSL4	Xq23	0.247587	5.47551e-13	1.1079e-11
CPNE8	12q12	0.247575	5.50978e-13	1.1136e-10
LLGL2	17q25.1	-0.247546	5.59114e-13	1.12879e-10
MAP1B	5q13.2	0.24745	5.86849e-13	1.18348e-10
TMPRSS6	22q12.3	-0.247373	6.10212e-13	1.22924e-10
UHRF1BP1L	12q23.1	-0.247305	6.31284e-13	1.27028e-10
GPRC5C	17q25.1	-0.24718	6.72454e-13	1.35164e-11
AAAS	12q13.13	-0.247005	7.34471e-13	1.47467e-11
ALDH1L1	3q21.3	0.24689	7.78322e-13	1.561e-10
NR3C2	4q31.23	0.246704	8.54912e-13	1.71273e-10
FAM234A	16p13.3	-0.24666	8.73989e-13	1.74903e-10
COX17	3q13.33	-0.246635	8.85108e-13	1.76935e-10
DOP1B	21q22.12	-0.246626	8.88979e-13	1.77514e-10
ZDHHC24	11q13.2	-0.246563	9.18009e-13	1.83111e-10
RPS3	11q13.4	0.246548	9.24741e-13	1.84252e-10
FAM168B	2q21.1	0.246527	9.34645e-13	1.86023e-10
ZSCAN32	16p13.3	-0.246498	9.48169e-13	1.88509e-12
LAMP3	3q27.1	0.246423	9.8467e-14	1.95553e-10
RNF144A	2p25.1	0.246393	9.99804e-14	1.98343e-11
PCK2	14q11.2-q12	-0.246314	1.04015e-11	2.06124e-10
NSMCE1	16p12.1	-0.246272	1.0626e-11	2.10344e-10
STK40	1p34.3	0.246232	1.08398e-11	2.14344e-12
FNBP1	9q34.11	0.246112	1.15173e-11	2.27496e-10
KRT86	12q13.13	0.24604	1.19396e-12	2.35582e-10
MSRA	8p23.1	0.246005	1.2153e-11	2.39534e-10
SIDT1	3q13.2	-0.245998	1.21953e-12	2.40108e-10
PLA2G12A	4q25	-0.245975	1.23378e-11	2.42652e-10
LMNTD2	11p15.5	-0.245962	1.24136e-12	2.43881e-11
CYP1B1	2p22.2	0.245951	1.24824e-11	2.44969e-10
ESYT3	3q22.3	0.245935	1.25834e-11	2.46686e-11
ANGPT1	8q23.1	0.245825	1.32995e-11	2.60446e-11
PPP2R2B	5q32	0.24581	1.33996e-12	2.62124e-10
NFIX	19p13.13	0.245797	1.34861e-12	2.63535e-11
AKAP13	15q25.3	0.245773	1.36488e-11	2.66428e-11
BLVRA	7p13	-0.245711	1.40825e-11	2.746e-11
TDRD10	1q21.3	0.24563	1.46633e-11	2.85622e-10
GATA3	10p14	-0.245487	1.57551e-12	3.06562e-10
EVA1A	2p12	0.24544	1.6132e-11	3.13562e-10
RNF25	2q35	-0.245364	1.67557e-11	3.25338e-12
C9ORF106	9q34.11	-0.245309	1.72221e-11	3.3404e-10
ARHGEF16	1p36.32	-0.245297	1.73247e-11	3.35673e-11
TNNT1	19q13.42	-0.245291	1.73779e-12	3.36348e-11
RALGAPA1	14q13.2	-0.245246	1.77737e-11	3.43643e-11
PGM1	1p31.3	0.245174	1.8422e-11	3.55802e-10
IGF2BP2	3q27.2	0.244978	2.03208e-12	3.92062e-11
LTBP4	19q13.2	0.244952	2.05893e-11	3.96821e-11
CAPN13	2p23.1	-0.244828	2.19058e-11	4.2175e-11
KLHL21	1p36.31	0.244815	2.20502e-11	4.24083e-10
EPHB3	3q27.1	0.244747	2.28059e-12	4.38156e-10
LINC00341	14q32.13	0.244732	2.29764e-11	4.40968e-12
CAVIN1	17q21.2	0.244493	2.58879e-11	4.96326e-11
FAM13A	4q22.1	0.244434	2.66561e-11	5.10517e-10
ADIPOR1	1q32.1	-0.244366	2.75821e-11	5.277e-12
TSPYL5	8q22.1	0.244327	2.81291e-11	5.376e-11
EMCN	4q24	0.244294	2.85881e-11	5.45802e-11
KIAA0232	4p16.1	-0.244259	2.90866e-11	5.5474e-11
CYB561	17q23.3	-0.244111	3.131e-12	5.96523e-11
ZNF385A	12q13.13	-0.244096	3.15575e-11	6.00612e-13
ARSG	17q24.2	-0.244059	3.21299e-11	6.1087e-11
SLX1A	16p11.2	-0.24387	3.53114e-12	6.7066e-12
TMEM205	19p13.2	-0.243853	3.56116e-12	6.75659e-12
SLX4IP	20p12.2	-0.243846	3.57365e-13	6.77325e-11
CCDC125	5q13.2	-0.243833	3.59687e-12	6.81019e-12
NLGN1	3q26.31	0.243632	3.97306e-12	7.51467e-11
C1QTNF1	17q25.3	0.243579	4.08001e-12	7.70898e-11
MICALL2	7p22.3	-0.243371	4.52369e-11	8.53847e-12
KLRB1	12p13.31	0.243177	4.97992e-12	9.38991e-11
TJP3	19p13.3	-0.243172	4.99157e-12	9.40216e-11
EBF1	5q33.3	0.243139	5.07616e-12	9.55164e-11
KIF22	16p11.2	-0.242944	5.58893e-13	1.05057e-09
NAB1	2q32.2	0.242901	5.71051e-11	1.07232e-09
LZTS1	8p21.3	0.242853	5.84751e-12	1.09692e-09
NR2F1	5q15	0.242563	6.75015e-12	1.26494e-09
CYP26B1	2p13.2	0.242498	6.96975e-12	1.30476e-10
SCG5	15q13.3	0.242438	7.17728e-13	1.34223e-10
PRKCD	3p21.1	-0.242274	7.78517e-12	1.45443e-09
TACC1	8p11.22	0.242267	7.81028e-13	1.45763e-09
GPKOW	Xp11.23	-0.242246	7.89398e-12	1.47174e-09
NCK1	3q22.3	0.242191	8.10858e-12	1.51021e-10
RPS6	9p22.1	0.242151	8.27201e-12	1.53908e-09
NTRK3	15q25.3	0.242117	8.4094e-12	1.56305e-09
WDR59	16q23.1	0.24207	8.60949e-12	1.59862e-09
TAF6	7q22.1	-0.241981	8.99632e-12	1.66875e-09
TPD52	8q21.13	-0.241962	9.07921e-12	1.68242e-09
LYSMD4	15q26.3	0.241812	9.77542e-12	1.80959e-09
GPR12	13q12.13	0.241705	1.03049e-10	1.90568e-09
CD34	1q32.2	0.241608	1.08113e-11	1.9973e-09
LRRC8C	1p22.2	0.241602	1.08428e-10	2.00109e-09
ARGLU1	13q33.3	0.241495	1.14292e-10	2.10719e-09
EFCAB11	14q32.11	-0.241445	1.17134e-10	2.15741e-10
NECTIN3	3q13.13	0.241415	1.18832e-10	2.18649e-10
FGF13	Xq26.3-q27.1	0.241352	1.22591e-10	2.25338e-10
ELOVL4	6q14.1	0.24134	1.23332e-10	2.26473e-09
GCNT2	6p24.3-p24.2	0.24118	1.3342e-11	2.4475e-11
SCCPDH	1q44	-0.241075	1.40457e-10	2.57401e-09
MUC15	11p14.2	0.241062	1.4137e-11	2.58816e-10
CXCL6	4q13.3	0.241027	1.4382e-10	2.63037e-10
RCBTB2	13q14.2	0.240956	1.48878e-10	2.72014e-09
IL1R2	2q11.2	0.240763	1.63668e-10	2.98739e-09
STX19	3q11.2	0.240727	1.66568e-10	3.0373e-10
GAS7	17p13.1	0.240712	1.67862e-11	3.05783e-09
VANGL2	1q23.2	0.240671	1.71201e-10	3.11555e-11
HYAL1	3p21.31	0.240641	1.73783e-11	3.15939e-09
ABCC11	16q12.1	-0.240624	1.75194e-11	3.18188e-09
APOD	3q29	0.240609	1.76474e-10	3.20194e-10
QPCT	2p22.2	0.240514	1.84893e-10	3.35138e-09
INPP5J	22q12.2	-0.240479	1.88111e-10	3.40632e-09
MLPH	2q37.3	-0.240392	1.96333e-10	3.55109e-09
DIMT1	5q12.1	0.24039	1.96495e-10	3.55109e-09
SNHG32	6p21.33	0.240264	2.08977e-10	3.77295e-09
ZNHIT2	11q13.1	-0.240193	2.1632e-10	3.89833e-09
YBX1	1p34.2	0.240193	2.16349e-11	3.89833e-09
GAMT	19p13.3	-0.239858	2.54795e-10	4.58657e-10
FOXO1	13q14.11	0.239836	2.57561e-10	4.63179e-10
SIL1	5q31.2	-0.239726	2.71754e-11	4.88222e-10
GLIPR1	12q21.2	0.239715	2.73287e-10	4.90495e-10
KLHDC3	6p21.1	0.23971	2.73985e-11	4.91264e-10
BIN1	2q14.3	0.239619	2.86297e-11	5.12837e-10
COL11A1	1p21.1	-0.239592	2.90107e-10	5.19152e-10
RNASE7	14q11.2	0.23959	2.90473e-11	5.19299e-10
LRRC56	11p15.5	-0.239327	3.3016e-10	5.89672e-10
TEX10	9q31.1	0.23929	3.36096e-10	5.99689e-10
GIMAP6	7q36.1	0.239202	3.50888e-11	6.2547e-10
SOX9	17q24.3	0.239143	3.61101e-10	6.43049e-10
HDAC11	3p25.1	-0.23911	3.6684e-10	6.52633e-10
NTHL1	16p13.3	-0.2391	3.68679e-11	6.55267e-11
SOX9-AS1	17q24.3	0.239092	3.7007e-11	6.57099e-10
S1PR1	1p21.2	0.239078	3.72689e-12	6.61106e-10
RUBCNL	13q14.13	0.238909	4.04544e-11	7.16918e-10
CPEB1	15q25.2	0.238853	4.15672e-10	7.35924e-09
PRELP	1q32.1	0.23876	4.3504e-11	7.69468e-09
AK5	1p31.1	0.238687	4.50574e-10	7.96174e-10
SLFN11	17q12	0.238649	4.59052e-12	8.10372e-10
GTF3C1	16p12.1	-0.238616	4.66445e-11	8.22627e-10
SPATS2L	2q33.1	0.238608	4.68241e-11	8.24998e-11
N4BP2L1	13q13.1	0.238564	4.78444e-10	8.42163e-10
YAP1	11q22.1	0.238484	4.97399e-10	8.74684e-11
UBFD1	16p12.2	-0.238384	5.22116e-11	9.17267e-10
ANTXR2	4q21.21	0.238304	5.42652e-12	9.52431e-10
KCNG1	20q13.13	0.238178	5.76958e-11	1.01167e-08
PTCH1	9q22.32	0.238143	5.86721e-11	1.0278e-08
LOR	1q21.3	0.238082	6.04442e-11	1.05783e-08
POC5	5q13.3	-0.238072	6.07155e-11	1.06156e-08
MYOM1	18p11.31	0.238064	6.09684e-11	1.06497e-08
GPD2	2q24.1	-0.237901	6.59777e-11	1.15136e-08
NEURL3	2q11.2	0.237897	6.60859e-11	1.15215e-08
C1R	12p13.31	0.237887	6.6396e-11	1.15646e-08
MRPS34	16p13.3	-0.237723	7.18857e-11	1.25088e-08
LMBRD2	5p13.2	-0.237692	7.29849e-12	1.2688e-08
MTCH1	6p21.2	0.237661	7.40612e-11	1.28628e-08
HIST1H4J	6p22.1	-0.237636	7.49857e-11	1.3011e-08
MSN	Xq12	0.237547	7.82695e-11	1.35679e-08
TCN1	11q12.1	0.237496	8.02158e-11	1.38922e-08
KLK6	19q13.41	0.23727	8.94518e-11	1.5477e-08
CPXM1	20p13	0.237245	9.05731e-11	1.56562e-08
METAP1	4q23	0.237225	9.14248e-11	1.57885e-08
F10	13q34	0.237173	9.37707e-11	1.61783e-08
TMBIM6	12q13.12	-0.237136	9.54553e-11	1.64534e-08
FBXL16	16p13.3	-0.23705	9.94572e-12	1.71271e-08
SERINC2	1p35.2	-0.237008	1.01509e-10	1.7464e-09
PKIB	6q22.31	-0.236965	1.03622e-10	1.78107e-08
MMEL1	1p36.32	-0.236891	1.07395e-09	1.84418e-09
COL15A1	9q22.33	0.236651	1.20526e-09	2.06773e-08
FAF2	5q35.2	-0.236415	1.34997e-09	2.31383e-08
CNN3	1p21.3	0.236409	1.35398e-10	2.31852e-10
ATF3	1q32.3	0.236403	1.35831e-09	2.32375e-08
CNTFR	9p13.3	0.236259	1.455e-09	2.48683e-08
ARRDC3	5q14.3	0.236226	1.47827e-09	2.52424e-08
DIO1	1p32.3	-0.236016	1.63494e-09	2.78918e-08
DHRS4L2	14q11.2	-0.235985	1.65954e-09	2.82849e-09
ZSWIM1	20q13.12	-0.235983	1.66134e-11	2.82892e-08
GFRA3	5q31.2	0.235964	1.67658e-10	2.85221e-09
ABCA3	16p13.3	-0.235893	1.73427e-10	2.9472e-08
PELI2	14q22.3	0.235892	1.73564e-09	2.9472e-08
QKI	6q26	0.235837	1.78218e-10	3.02341e-08
CACNA1H	16p13.3	-0.235791	1.82161e-09	3.08744e-08
CDC42EP3	2p22.2	0.235767	1.84247e-09	3.1199e-09
SPOCK2	10q22.1	0.235763	1.84568e-09	3.12245e-08
EZR	6q25.3	-0.235708	1.89521e-09	3.20327e-08
DMRT2	9p24.3	0.235677	1.92387e-09	3.24871e-08
KCNN4	19q13.31	0.235505	2.08894e-10	3.52419e-09
POLDIP3	22q13.2	0.235465	2.12929e-10	3.58896e-09
CCT5	5p15.2	-0.235422	2.17337e-11	3.65987e-09
TP53INP1	8q22.1	-0.23541	2.18554e-10	3.67699e-08
KLHDC9	1q23.3	-0.235379	2.2188e-10	3.72951e-08
EEF1G	11q12.3	0.235336	2.26418e-09	3.80228e-08
CCDC22	Xp11.23	-0.23529	2.31514e-09	3.88429e-09
ZNF205	16p13.3	-0.235186	2.43245e-10	4.07737e-09
ALDH1A1	9q21.13	0.235168	2.45378e-10	4.10934e-09
ADORA3	1p13.2	-0.235112	2.51988e-10	4.21618e-09
ABCG1	21q22.3	-0.235087	2.55097e-09	4.2643e-09
CAPN5	11q13.5	0.235082	2.55686e-09	4.27024e-09
CDS1	4q21.23	-0.235045	2.60197e-09	4.3416e-08
ETNK2	1q32.1	-0.234908	2.77778e-09	4.63074e-09
EMILIN2	18p11.32-p11.31	0.234872	2.82664e-10	4.7079e-09
DPP3	11q13.2	-0.234756	2.9874e-09	4.97111e-08
DLL1	6q27	0.23474	3.00983e-09	5.00387e-08
TCEAL9	Xq22.2	0.234655	3.13501e-09	5.20725e-08
VPS37C	11q12.2	-0.234624	3.18091e-09	5.2787e-09
COG2	1q42.2	-0.234575	3.25581e-09	5.3958e-09
GLG1	16q23.1	0.234574	3.25739e-10	5.3958e-09
AIFM1	Xq26.1	-0.23454	3.31102e-10	5.47968e-09
RIPK4	21q22.3	0.234445	3.46423e-10	5.72806e-09
CORO1B	11q13.2	-0.234417	3.51061e-09	5.79949e-09
FHOD3	18q12.2	0.234365	3.59809e-10	5.93864e-09
WDR54	2p13.1	-0.234356	3.6138e-09	5.95918e-09
RDH10	8q21.11	0.234301	3.70894e-09	6.11056e-09
ZNF263	16p13.3	-0.234167	3.95456e-09	6.50935e-09
FAM102A	9q34.11	-0.234076	4.12796e-10	6.78865e-09
RAVER2	1p31.3	0.234061	4.15844e-10	6.83263e-09
VASN	16p13.3	0.234045	4.18983e-10	6.87802e-09
COG7	16p12.2	-0.233974	4.33343e-10	7.10736e-09
PSENEN	19q13.12	-0.233929	4.42677e-10	7.25395e-09
GATA6-AS1	18q11.2	0.233853	4.58946e-11	7.5138e-09
GNG11	7q21.3	0.233755	4.80788e-12	7.86436e-09
KRT19	17q21.2	-0.233745	4.83144e-11	7.89581e-09
TBK1	12q14.2	-0.233632	5.09681e-10	8.32205e-09
PIGY	4q22.1	0.233539	5.32598e-10	8.68848e-09
MINDY4	7p14.3	0.233495	5.43871e-09	8.86447e-09
ANKRD29	18q11.2	0.233273	6.04392e-10	9.84211e-09
CNTNAP3B	9p11.2	0.233262	6.07284e-10	9.88039e-09
S100A6	1q21.3	0.233244	6.12599e-10	9.958e-09
ZNF622	5p15.1	-0.233115	6.51146e-09	1.05752e-07
ATP6V1C2	-	0.233057	6.69224e-09	1.08591e-07
PTPN2	18p11.21	0.233003	6.86576e-10	1.11308e-07
TFF3	21q22.3	-0.232789	7.59518e-10	1.23024e-07
CA4	17q23.1	0.232775	7.64833e-10	1.23776e-08
HNRNPF	10q11.21	-0.232709	7.88788e-10	1.27539e-08
SLC16A8	22q13.1	0.232645	8.13166e-10	1.31365e-07
TMEM135	11q14.2	-0.232454	8.89872e-10	1.43629e-08
RGCC	13q14.11	0.232328	9.44295e-10	1.52279e-07
DLG3	Xq13.1	-0.232233	9.87343e-11	1.59081e-07
GSPT1	16p13.13	-0.23218	1.01264e-10	1.63012e-07
RHOB	2p24.1	-0.232153	1.02516e-09	1.64884e-07
TRMT11	6q22.32	0.232105	1.04869e-08	1.68511e-08
CFI	4q25	0.232104	1.04956e-09	1.68511e-08
DOLK	9q34.11	-0.232084	1.05934e-08	1.69931e-07
TNNT3	11p15.5	0.232076	1.06333e-08	1.70423e-07
TRIM41	5q35.3	-0.231959	1.1232e-08	1.79859e-07
IGFBP7	4q12	0.23193	1.13867e-08	1.82178e-07
CLDN5	22q11.21	0.231868	1.17239e-09	1.87409e-07
NUDT12	5q21.2	-0.231853	1.18088e-08	1.88601e-07
DHRS13	17q11.2	-0.231759	1.23437e-10	1.96971e-08
SYNC	1p35.1	-0.231739	1.24562e-08	1.98592e-07
NDN	15q11.2	0.231681	1.28023e-08	2.03933e-07
RGN	Xp11.3	0.231678	1.28228e-08	2.04082e-07
SLC22A18	11p15.4	-0.231591	1.33531e-08	2.12336e-07
FOXN3	14q31.3-q32.11	0.23157	1.34854e-08	2.14254e-07
YIPF1	1p32.3	-0.231498	1.39492e-08	2.2143e-09
IVD	15q15.1	-0.231483	1.40486e-09	2.22655e-07
TELO2	16p13.3	-0.231483	1.40507e-08	2.22655e-07
DGKD	2q37.1	-0.231419	1.44801e-08	2.29259e-07
FAAH	1p33	-0.231402	1.45972e-09	2.30913e-07
NEFH	22q12.2	0.231334	1.50707e-08	2.38198e-07
MGAT4A	2q11.2	-0.231262	1.55848e-08	2.4611e-08
SLC2A4RG	20q13.33	-0.231048	1.72325e-08	2.71895e-09
IGFBP6	12q13.13	0.230999	1.76309e-08	2.77942e-07
ADARB1	21q22.3	0.230955	1.79986e-08	2.83493e-08
CSNK2A2	16q21	0.23076	1.9716e-08	3.10277e-09
CLIP3	19q13.12	0.230751	1.9801e-09	3.11346e-09
CD164L2	1p36.11	0.230733	1.9966e-09	3.13671e-07
MADD	11p11.2	-0.230728	2.00117e-08	3.14118e-07
ARRDC1	9q34.3	-0.230718	2.01135e-08	3.15445e-07
PHC2	1p35.1	0.230713	2.01539e-08	3.15808e-08
RNF40	16p11.2	-0.230652	2.07382e-08	3.24685e-08
SLC41A3	3q21.2-q21.3	0.230549	2.17597e-10	3.40387e-07
PPP1R16B	20q11.23	0.230529	2.19714e-09	3.43404e-08
KRT6A	12q13.13	0.23052	2.20563e-08	3.44436e-07
C10ORF90	10q26.2	0.230453	2.27628e-09	3.55165e-07
FAM20C	7p22.3	0.230413	2.31861e-09	3.61462e-09
ATG16L1	2q37.1	-0.230255	2.49643e-09	3.88852e-08
TRUB2	9q34.11	-0.230243	2.5107e-09	3.9074e-07
ZFYVE19	15q15.1	-0.23017	2.59713e-08	4.03848e-07
AKR1C3	10p15.1	0.23015	2.62167e-09	4.07317e-09
EARS2	16p12.2	-0.229982	2.8353e-11	4.39811e-08
ZNF362	1p35.1	0.229982	2.83563e-08	4.39811e-08
TSPAN8	12q21.1	0.229976	2.84387e-10	4.40715e-07
FAM174B	15q26.1	-0.22988	2.97427e-08	4.60533e-08
KANK4	1p31.3	0.229845	3.02226e-08	4.67568e-07
SPHK1	17q25.1	0.229811	3.07079e-09	4.74674e-10
WDR91	7q33	0.229777	3.1199e-08	4.81857e-08
DCTN4	5q33.1	-0.229731	3.18721e-08	4.91837e-08
EFEMP1	2p16.1	0.229687	3.25323e-08	5.01602e-08
CIB3	19p13.11	-0.229637	3.32988e-12	5.12987e-07
FES	15q26.1	0.229628	3.34427e-09	5.1477e-08
LRRN3	7q31.1	0.229494	3.5596e-08	5.47453e-08
DYNLRB2	16q23.2	-0.229466	3.60584e-09	5.54099e-08
AFTPH	2p14	-0.229441	3.64763e-09	5.60049e-08
LONRF1	8p23.1	0.229373	3.76465e-09	5.77531e-08
ITGA10	1q21.1	0.229288	3.91566e-09	6.00193e-08
AQP5	12q13.12	0.22924	4.00435e-10	6.13273e-08
CASC15	6p22.3	0.22915	4.17567e-09	6.38976e-09
BBS4	15q24.1	-0.229094	4.28651e-09	6.55388e-08
CASZ1	1p36.22	-0.228945	4.59144e-08	7.01423e-08
PANK3	5q34	-0.228933	4.61889e-09	7.05027e-08
CDH23	10q22.1	0.228925	4.63594e-08	7.07039e-08
OPTN	10p13	0.228906	4.67725e-09	7.12744e-08
ITPRIPL1	2q11.2	0.228895	4.7012e-09	7.15797e-08
PARN	16p13.12	-0.228858	4.78145e-10	7.2741e-08
XAB2	19p13.2	-0.228851	4.79709e-09	7.29182e-08
TBC1D9	4q31.21	-0.22884	4.82146e-09	7.32276e-08
ZDHHC11	5p15.33	-0.228795	4.92367e-09	7.46671e-08
DDR2	1q23.3	0.228794	4.92441e-08	7.46671e-08
CTSG	14q12	0.228774	4.97073e-09	7.53069e-08
NMB	15q25.2	0.228679	5.19459e-10	7.86332e-08
DNAJA3	16p13.3	-0.228666	5.2276e-09	7.90674e-08
PPIP5K1	15q15.3	-0.228664	5.23197e-09	7.90681e-08
LMTK3	19q13.33	-0.228593	5.40559e-08	8.16244e-09
CCN2	6q23.2	0.228554	5.50375e-09	8.3038e-08
NKAIN1	1p35.2	-0.228543	5.53229e-08	8.33998e-08
IFI16	1q23.1	0.228527	5.57519e-08	8.39772e-08
PCSK5	9q21.13	0.228508	5.62304e-09	8.46282e-08
HPN	19q13.11	-0.228478	5.70214e-08	8.57479e-08
MPRIP	17p11.2	0.228464	5.74006e-10	8.62472e-08
CCDC24	1p34.1	-0.228397	5.92005e-08	8.88786e-08
PAPLN	14q24.2	0.228386	5.95115e-09	8.92721e-08
ATXN1L	16q22.2	0.228355	6.03516e-09	9.04581e-08
PRKCB	16p12.2-p12.1	0.228297	6.19842e-08	9.2829e-08
ANXA2R	5p12	0.228234	6.38298e-08	9.55147e-08
REM1	20q11.21	0.22779	7.83724e-09	1.1718e-06
LRRC46	17q21.32	-0.227691	8.20294e-09	1.22548e-07
LFNG	7p22.3	-0.227655	8.33974e-09	1.2449e-07
TP53AIP1	11q24.3	0.227652	8.351e-09	1.24556e-06
CEBPD	8q11.21	0.227638	8.40474e-09	1.25255e-07
F7	13q34	-0.22762	8.47303e-10	1.2617e-06
DECR2	16p13.3	-0.227516	8.89204e-09	1.32302e-06
STAC	3p22.3-p22.2	0.22748	9.03988e-09	1.34392e-06
PLAC1	Xq26.3	-0.227447	9.17798e-10	1.36334e-07
OR52A5	11p15.4	-0.227405	9.35496e-09	1.3885e-07
PSEN2	1q42.13	-0.227327	9.69956e-09	1.43848e-06
ZNF467	7q36.1	-0.227272	9.94836e-09	1.47418e-06
PTTG2	4p14	0.227212	1.02278e-08	1.51436e-06
MMGT1	Xq26.3	0.22716	1.04731e-07	1.54943e-07
SMIM1	1p36.32	-0.22699	1.13229e-07	1.6738e-07
HSPA4	5q31.1	-0.22696	1.14798e-07	1.69561e-06
PEX11A	15q26.1	-0.22693	1.16432e-07	1.71835e-06
CEBPB	20q13.13	0.226827	1.22052e-07	1.79985e-06
FAM110A	20p13	-0.226778	1.24811e-08	1.83905e-07
LNPEP	5q15	-0.226764	1.25622e-07	1.84952e-06
OCA2	15q12-q13.1	0.226731	1.27521e-07	1.87595e-06
ZNF341	20q11.22	-0.226674	1.30937e-07	1.92466e-07
RPL18	19q13.33	0.226618	1.34308e-07	1.97262e-06
SLC9B2	4q24	0.226563	1.3776e-07	2.02169e-06
ANKRD30B	18p11.21	-0.226367	1.50685e-07	2.2096e-07
AKAP12	6q25.1	0.22634	1.5256e-08	2.23531e-06
ABHD15	17q11.2	-0.226267	1.57758e-08	2.30961e-06
VPS18	15q15.1	-0.226156	1.66009e-08	2.42846e-06
IFT27	22q12.3	-0.226083	1.71632e-07	2.50871e-06
UCN	2p23.3	-0.226077	1.72112e-07	2.51371e-07
CYP11A1	15q24.1	0.225867	1.89467e-08	2.76498e-06
PKHD1	6p12.3-p12.2	-0.225782	1.97003e-07	2.87265e-07
TMEM88	17p13.1	0.225676	2.06759e-07	3.01252e-07
PDIK1L	1p36.11	-0.225663	2.07963e-07	3.02765e-06
MAP3K21	1q42.2	0.225648	2.09428e-07	3.04655e-07
DCBLD2	3q12.1|3	0.225614	2.12661e-07	3.09112e-07
LPL	8p21.3	0.225534	2.20554e-08	3.2033e-06
FFAR2	19q13.12	-0.225513	2.22704e-07	3.23194e-06
BPI	20q11.23	0.225468	2.2735e-08	3.29676e-06
CHL1	3p26.3	0.225466	2.27585e-07	3.29754e-07
MRPS36	5q13.2	-0.225424	2.3194e-08	3.35798e-06
PRR36	19p13.2	-0.225207	2.55991e-08	3.70185e-07
OGFRL1	6q13	0.225207	2.56097e-08	3.70185e-07
TMEM139	7q34	0.225196	2.5734e-08	3.71688e-07
DPCD	10q24.32	-0.225178	2.59497e-07	3.74508e-07
IGSF10	3q25.1	0.225176	2.59711e-07	3.74521e-07
CDH5	16q21	0.22506	2.7376e-08	3.9447e-06
FOXQ1	6p25.3	0.225049	2.75133e-09	3.96135e-06
AMD1	6q21	0.224943	2.88808e-08	4.15497e-07
PDIA3P1	1q21.1	-0.224858	3.0016e-08	4.31489e-07
TRNP1	1p36.11	0.224814	3.06156e-08	4.39762e-07
CCL2	17q12	0.22451	3.5154e-08	5.04556e-07
CRISPLD2	16q24.1	0.224498	3.53473e-07	5.06932e-07
GLYATL2	11q12.1	0.224381	3.72752e-08	5.3416e-07
RPS9	19q13.42	0.224351	3.77781e-08	5.40894e-07
TIMP2	17q25.3	0.22435	3.78043e-08	5.40894e-07
SHE	1q21.3	0.224189	4.066e-08	5.81299e-07
TTC26	7q34	-0.224114	4.2072e-08	6.01014e-07
NCEH1	3q26.31	-0.22409	4.25286e-08	6.07062e-07
RUNDC1	17q21.31	-0.224077	4.27796e-08	6.10169e-07
RGL2	6p21.32	-0.224004	4.4219e-08	6.30207e-07
SCGB3A1	5q35.3	0.223951	4.5297e-08	6.45067e-07
C19ORF54	19q13.2	-0.223913	4.60762e-07	6.55653e-07
NACAD	7p13	0.223895	4.64585e-09	6.60578e-07
ARMT1	6q25.1	-0.223878	4.68224e-08	6.65235e-07
AP1G2	14q11.2	-0.223832	4.77946e-08	6.7852e-07
FAAH2	Xp11.21	-0.223779	4.89761e-08	6.94753e-07
SORBS2	4q35.1	0.223762	4.93339e-08	6.99286e-08
EVA1C	21q22.11	0.223665	5.1559e-08	7.3026e-07
SLC49A3	4p16.3	-0.223622	5.25606e-08	7.43868e-07
DHRS3	1p36.21	0.223572	5.37654e-08	7.60332e-07
CASQ2	1p13.1	0.223537	5.46356e-08	7.7204e-07
DSC1	18q12.1	0.223469	5.63365e-08	7.95459e-07
DCX	Xq23	0.22343	5.73341e-08	8.08921e-07
DNM3	1q24.3	0.223412	5.78079e-08	8.14976e-08
CORO7	16p13.3	-0.223369	5.8925e-08	8.30084e-10
TMEM47	Xp21.1	0.223343	5.96283e-08	8.39344e-07
CCND1	11q13.3	-0.22332	6.02544e-08	8.47504e-07
TEX264	3p21.2	-0.223206	6.34371e-08	8.91585e-07
TRAF3IP1	2q37.3	-0.223165	6.46071e-08	9.0733e-07
LRP4	11p11.2	0.223116	6.60518e-08	9.26906e-07
SMA4	5q13.2	-0.222946	7.13226e-08	1.0001e-05
TBPL2	14q22.3	0.222911	7.24577e-08	1.01524e-06
CD79A	19q13.2	0.222878	7.35355e-08	1.02955e-06
MRPL27	17q21.33	-0.222705	7.95184e-08	1.11247e-05
PLAC9	10q22.3	0.222681	8.03689e-08	1.1235e-05
ANK2	4q25-q26	0.222635	8.20468e-08	1.14608e-05
ARAF	Xp11.3	-0.222584	8.39527e-08	1.17181e-05
GTF2IRD1	7q11.23	-0.222542	8.55676e-08	1.19344e-05
ELMO3	16q22.1	-0.222525	8.62068e-08	1.20144e-05
TCTA	3p21.31	-0.222424	9.0207e-08	1.2557e-05
CEP112	17q24.1	0.222423	9.0238e-09	1.2557e-05
BSCL2	11q12.3	-0.222389	9.16471e-08	1.27434e-05
TGFBR3	1p22.1	0.222266	9.6861e-08	1.34582e-05
STYXL1	7q11.23	-0.222244	9.78096e-08	1.35796e-05
CPEB2	4p15.32	-0.222016	1.08368e-06	1.50341e-05
RBP1	3q23	0.221993	1.09489e-06	1.51781e-05
GPRC5B	16p12.3	0.221989	1.09675e-06	1.51923e-05
SLC46A1	17q11.2	-0.221977	1.10258e-06	1.52615e-05
RRAGA	9p22.1	0.221967	1.10774e-06	1.53214e-05
SMCO4	11q21	0.221962	1.11002e-06	1.53413e-06
TCN2	22q12.2	0.221882	1.15049e-06	1.58885e-05
COX6C	8q22.2	-0.221847	1.16887e-06	1.61303e-05
TXNDC5	6p24.3	0.221811	1.18761e-06	1.6368e-05
RTN4RL1	17p13.3	-0.221811	1.18789e-06	1.6368e-05
CDK5	7q36.1	-0.221785	1.2015e-06	1.6543e-05
SYAP1	Xp22.2	-0.221782	1.20322e-06	1.65542e-05
PLA2G10	16p13.12	-0.221735	1.2287e-06	1.68921e-05
TRAF3IP3	1q32.2	0.221693	1.25238e-06	1.72047e-05
GGT5	22q11.23	0.221627	1.29011e-06	1.77096e-05
TXNIP	1q21.1	0.22156	1.32936e-06	1.82348e-05
AGR3	7p21.1	-0.221511	1.35868e-07	1.8623e-05
FSTL1	3q13.33	0.221488	1.3726e-06	1.87996e-05
ATP2C2	16q24.1	-0.221461	1.38905e-06	1.90107e-06
KCNIP1	5q35.1	0.221446	1.39857e-06	1.91267e-06
PWWP2B	10q26.3	-0.221411	1.42087e-06	1.94171e-06
CIB1	15q26.1	-0.221403	1.42594e-06	1.94718e-05
RPL5	1p22.1	0.221344	1.46394e-07	1.99758e-05
CCL28	5p12	0.221214	1.55126e-06	2.11516e-06
NAALADL1	11q13.1	0.221188	1.56995e-06	2.13905e-05
RALGAPB	20q11.23	-0.221155	1.59283e-06	2.1686e-06
LTF	3p21.31	0.221144	1.60078e-06	2.1778e-05
TMEM63C	14q24.3	-0.221004	1.70377e-06	2.31619e-06
KIAA1211L	2q11.2	-0.220872	1.80759e-06	2.45551e-05
NUCB2	11p15.1	-0.22086	1.81717e-07	2.46668e-05
RPL12P38	17q23.2	0.220779	1.88424e-06	2.55582e-05
LEP	7q32.1	0.220747	1.91135e-06	2.58881e-06
CDIP1	16p13.3	0.220747	1.91139e-06	2.58881e-06
NDE1	16p13.11	-0.220655	1.99084e-06	2.69442e-05
MPDU1	17p13.1	-0.220633	2.01073e-06	2.71933e-05
PLEKHG4	16q22.1	0.220568	2.07022e-06	2.79771e-05
VXN	8q13.1	0.22048	2.1523e-06	2.90649e-05
ANO10	3p22.1-p21.33	-0.220459	2.17262e-06	2.93175e-05
RRN3	16p13.11	-0.220413	2.21781e-07	2.99053e-06
PLEKHH2	2p21	0.220345	2.28567e-07	3.07976e-06
KCNK15	20q13.12	-0.220307	2.32459e-07	3.12989e-05
TIAM2	6q25.2-q25.3	0.220114	2.53355e-06	3.40872e-06
TRAPPC9	8q24.3	-0.220007	2.6568e-07	3.57192e-06
AKR1B1	7q33	0.219916	2.76595e-06	3.71593e-08
MAP4K4	2q11.2	0.219882	2.80745e-06	3.76892e-07
AGPAT4-IT1	6q26	0.21988	2.81087e-07	3.77073e-05
GPX3	5q33.1	0.219863	2.83237e-07	3.79679e-06
FAM114A2	5q33.2	-0.219785	2.93109e-08	3.92624e-06
PCID2	13q34	0.219734	2.99876e-06	4.01394e-06
IGFBP2	2q35	-0.219699	3.04596e-07	4.07414e-06
BIVM	13q33.1	0.219684	3.06636e-06	4.09843e-06
ARHGAP31	3q13.32-q13.33	0.219634	3.13473e-07	4.18674e-05
KIAA0355	19q13.11	0.219629	3.14192e-07	4.19328e-05
C9ORF116	9q34.3	-0.219588	3.19935e-06	4.26682e-06
EMC9	14q12	-0.219548	3.25611e-07	4.33935e-09
NEUROG2	4q25	0.21947	3.37123e-06	4.48949e-06
TESMIN	11q13.3	-0.219427	3.43527e-07	4.57144e-06
SDHAF3	7q21.3	0.219411	3.46012e-06	4.60116e-05
SEL1L	14q31.1	-0.219293	3.645e-06	4.84348e-06
SURF1	9q34.2	-0.219237	3.7372e-06	4.96238e-05
ACLY	17q21.2	-0.219217	3.77114e-06	5.00382e-06
DUSP22	6p25.3	0.219109	3.95523e-06	5.24427e-06
INTS6L	Xq26.3	0.219015	4.12289e-06	5.4626e-06
RCL1	9p24.1	0.218871	4.39423e-08	5.81641e-06
THYN1	11q25	0.21887	4.39629e-06	5.81641e-06
TICAM2	5q22.3	-0.218836	4.46138e-06	5.89825e-05
HSPA9	5q31.2	-0.218824	4.48504e-07	5.92524e-06
EPAS1	2p21	0.218802	4.52947e-06	5.97962e-05
RBM17	10p15.1	0.218707	4.72462e-07	6.23274e-06
TUSC3	8p22	0.218702	4.73335e-07	6.23976e-06
AKAP7	6q23.2	0.21868	4.7798e-07	6.29644e-06
AKR1C4	10p15.1	0.218648	4.84863e-07	6.38251e-06
TP53I11	11p11.2	-0.218603	4.94556e-07	6.50543e-07
MIR4435-2HG	2q13	-0.218563	5.0339e-07	6.61686e-06
KIAA0556	16p12.1	-0.218517	5.13673e-07	6.74717e-05
PHLDB1	11q23.3	0.218395	5.42016e-07	7.11434e-06
BATF3	1q32.3	0.218377	5.4635e-08	7.16609e-06
PCSK1N	Xp11.23	0.218357	5.51316e-07	7.22604e-07
NPRL2	3p21.31	-0.21825	5.77721e-07	7.56669e-06
NANS	9q22.33	-0.218102	6.16819e-07	8.07299e-06
PAK5	20p12.2	0.218091	6.19674e-07	8.10455e-06
PSMD3	17q21.1	-0.218037	6.34693e-07	8.29505e-06
PLAAT2	11q12.3	-0.218002	6.44411e-06	8.41603e-06
MED30	8q24.11	0.217905	6.72422e-07	8.77558e-06
STAT4	2q32.2-q32.3	0.217816	6.99224e-07	9.11886e-06
REXO5	16p12.3	-0.217715	7.31035e-07	9.52692e-06
ZBTB5	9p13.2	0.21763	7.58834e-07	9.88215e-06
LOC93622	4p16.1	-0.217618	7.62735e-07	9.92587e-07
TMEM127	2q11.2	-0.217463	8.16429e-07	0.000106171
PLCD4	2q35	-0.217409	8.36131e-07	1.08655e-06
C4BPA	1q32.2	0.217394	8.41517e-07	0.000109278
P2RX5	17p13.2	0.217375	8.48556e-08	0.000110113
RDX	11q22.3	0.217297	8.78186e-07	0.000113877
SMAGP	12q13.13	0.217288	8.81802e-08	1.14265e-05
FEM1C	5q22.3	-0.217279	8.85111e-07	1.14613e-05
NOP53	19q13.33	0.217261	8.92329e-07	0.000115466
KCTD3	1q41	-0.217202	9.15462e-08	1.18375e-05
IFNAR2	21q22.11	0.217175	9.26343e-07	0.000119697
PHKG2	16p11.2	-0.217153	9.35582e-07	0.000120806
RAB11FIP3	16p13.3	-0.217056	9.75998e-08	0.000125935
TLCD1	17q11.2	-0.216916	1.03754e-05	0.000133782
RELB	19q13.32	0.216855	1.06567e-05	0.000137312
MSH3	5q14.1	-0.216809	1.08756e-05	0.000140034
IRX5	16q12.2	-0.216799	1.09203e-05	1.4051e-06
LAYN	11q23.1	0.216673	1.15391e-05	1.48367e-05
GIMAP5	7q36.1	0.216664	1.1585e-05	0.000148854
SOX18	20q13.33	0.216645	1.16831e-05	0.000150009
MAGI2-AS3	7q21.11	0.216595	1.19382e-06	0.000153176
COQ8B	19q13.2	-0.216568	1.2079e-06	1.54874e-06
ALDH3A1	17p11.2	0.216544	1.22101e-05	0.000156445
HIRIP3	16p11.2	-0.216215	1.40919e-05	0.00018043
SNAP29	22q11.21	-0.216177	1.43283e-05	1.83328e-05
NTF4	19q13.33	0.21617	1.43701e-05	0.000183734
CBX4	17q25.3	-0.216082	1.49357e-05	1.90833e-05
CPED1	7q31.31	0.215966	1.57055e-05	0.000200528
TMEM241	18q11.2	-0.21591	1.60959e-05	0.000205369
SLC35G2	3q22.3	0.215879	1.63114e-05	0.000207973
EBF3	10q26.3	0.215862	1.64346e-05	2.09398e-05
STN1	10q24.33	-0.215848	1.65377e-05	2.10565e-06
SCD	10q24.31	-0.215811	1.68075e-05	0.00021385
ZNF667	19q13.43	0.215691	1.77015e-05	0.000225069
PRRG1	Xp21.1	0.21565	1.80223e-05	0.000228988
TMEM108	3q22.1	0.215585	1.85423e-06	0.000235431
TNFRSF13B	17p11.2	0.215362	2.04216e-05	0.000259113
MRPL41	9q34.3	-0.215293	2.1045e-05	0.000266838
TEK	9p21.2	0.215144	2.24516e-05	0.000284475
NTM	11q25	-0.215113	2.27547e-06	0.000288116
STH	17q21.31	-0.215104	2.28452e-05	0.000289061
MST1R	3p21.31	-0.215003	2.38697e-05	3.01816e-05
CANT1	17q25.3	-0.214976	2.41481e-05	0.000305125
APMAP	20p11.21	-0.214867	2.53111e-06	3.19598e-05
RPL35A	3q29	0.21482	2.5833e-05	3.25963e-05
FIGNL2	12q13.13	0.214807	2.59855e-05	0.000327661
NLK	17q11.2	-0.214802	2.60353e-05	3.28063e-05
C16ORF74	16q24.1	-0.214732	2.68318e-05	0.000337866
MAGED4	Xp11.22	0.21472	2.69771e-05	0.000339462
DUSP11	2p13.1	0.21471	2.70992e-06	0.000340764
FSIP1	15q14	-0.214694	2.72801e-05	3.42803e-05
CLSTN2	3q23	-0.214677	2.74853e-05	3.45144e-05
HSD11B1	1q32.2	0.214599	2.84233e-05	3.56677e-05
PIK3CD	1p36.22	0.214572	2.87648e-05	0.000360715
LRRC23	12p13.31	-0.214556	2.89637e-05	3.6296e-05
JAG2	14q32.33	0.214546	2.90867e-06	0.000364251
ZNF446	19q13.43	-0.214456	3.02368e-06	0.000378394
DAPL1	2q24.1	0.214424	3.06652e-05	3.83494e-05
RMND1	6q25.1	-0.214408	3.08677e-06	3.85762e-05
RGS11	16p13.3	-0.214384	3.1194e-05	0.000389573
CAND2	3p25.2	0.214363	3.14805e-05	3.92882e-05
COMTD1	10q22.2	-0.214327	3.19766e-05	3.98801e-05
GJB3	1p34.3	0.21427	3.27636e-06	0.000408338
SIGIRR	11p15.5	-0.214216	3.35392e-06	0.000417719
TOB1	17q21.33	-0.214179	3.40853e-07	0.000424135
GZF1	20p11.21	-0.214178	3.41008e-06	0.000424135
CYHR1	8q24.3	-0.214155	3.44288e-06	0.000427925
FZD1	7q21.13	0.214101	3.52511e-06	4.37847e-05
TNFSF4	1q25.1	-0.214059	3.58915e-06	4.45498e-05
CHCHD5	2q14.1	-0.213981	3.71231e-07	4.60472e-05
OSBP2	22q12.2	-0.213953	3.75749e-06	0.000465761
RNF175	4q31.3	0.21389	3.86072e-06	0.000478232
COL23A1	5q35.3	0.213876	3.88454e-05	0.000480857
PIN1	19p13.2	-0.213817	3.98304e-06	4.92716e-06
KCNIP3	2q11.1	0.213815	3.98799e-05	0.000492994
ARHGAP10	4q31.23	0.213799	4.01513e-05	4.96014e-05
PARD6A	16q22.1	-0.213792	4.02753e-06	4.9721e-05
COL27A1	9q32	0.213672	4.24012e-06	0.000523101
MICALCL	11p15.3	-0.213583	4.40516e-05	5.43095e-05
IDE	10q23.33	-0.213571	4.42891e-05	5.45654e-05
FAM149A	4q35.1	0.213459	4.64736e-06	5.72183e-05
DACH1	13q21.33	-0.21343	4.70644e-06	5.79067e-05
JAM3	11q25	0.213424	4.71882e-06	5.80199e-05
LINC01554	5q15	0.213387	4.79282e-05	5.88901e-05
SLC1A4	2p14	-0.21338	4.80742e-06	5.90298e-05
AIG1	6q24.2	-0.213322	4.92951e-05	6.04883e-05
CD200	3q13.2	0.213269	5.043e-05	6.18394e-05
WBP1	2p13.1	-0.213258	5.06724e-05	6.20949e-05
YPEL4	11q12.1	0.213192	5.21316e-05	6.38402e-05
PTPRK	6q22.33	0.213144	5.32112e-06	6.51187e-05
PAQR8	6p12.2	0.213089	5.44693e-06	6.66137e-05
IFT140	16p13.3	-0.213066	5.50119e-05	6.72323e-06
SH3D19	4q31.3	0.213048	5.54563e-05	6.77301e-05
SEL1L3	4p15.2	0.21294	5.80719e-07	7.08772e-06
HSD3B7	16p11.2	-0.212896	5.91835e-05	7.21857e-05
RPS6KA3	Xp22.12	0.212884	5.94907e-06	7.25119e-05
RNF41	12q13.3	-0.212836	6.07145e-05	7.39543e-05
SNAP91	6q14.2	0.212758	6.27812e-06	7.64207e-05
HIST1H2BM	6p22.1	-0.21268	6.49143e-06	7.89646e-05
ADGRB2	1p35.2	-0.212602	6.7135e-07	8.16117e-05
ARFGEF1	8q13.2	-0.212422	7.25155e-07	8.80938e-05
ZNF91	19p12	-0.21235	7.47716e-06	9.07742e-05
PPP1CB	2p23.2	0.212096	8.33478e-06	0.000101119
KCNJ2	17q24.3	0.212088	8.36388e-06	0.00101404
CCDC3	10p13	0.21204	8.5355e-06	0.00103416
CCDC151	19p13.2	-0.211958	8.84095e-06	0.00107046
EMILIN3	20q12	0.211896	9.07527e-06	0.00109811
TNFRSF1A	12p13.31	0.211886	9.11583e-06	0.00110229
NRSN2	20p13	-0.211883	9.12705e-06	0.00110291
CCP110	16p12.3	-0.211798	9.46315e-06	0.00114277
CD248	11q13.2	0.211758	9.62637e-06	0.000116171
SLCO3A1	15q26.1	0.21173	9.74197e-06	0.00117489
INTS7	1q32.3	-0.211705	9.84803e-06	0.0011869
CCDC106	19q13.42	-0.21157	1.04282e-05	0.00125599
GAS6	13q34	0.211563	1.04627e-05	0.000125931
LOC401317	7p15.1	0.211541	0.000105587	0.00127003
PLCE1	10q23.33	0.211345	0.000114786	0.00137978
GRAMD2A	15q23	0.21133	0.0001155	0.00138744
SLC38A6	14q23.1	-0.211319	0.000116035	0.00139296
ACVRL1	12q13.13	0.211283	1.17868e-05	0.00141403
SLC6A13	12p13.33	-0.211179	0.000123164	0.000147659
TCEA3	1p36.12	-0.211171	1.23571e-05	0.00148051
TNMD	Xq22.1	0.21115	0.000124725	0.00149335
AKNA	9q32	0.211145	0.000124949	0.00149505
CORO2B	15q23	0.21114	0.000125248	0.00149765
MMP3	11q22.2	0.211003	0.000132728	0.000158606
CNTNAP2	7q35-q36.1	-0.210974	0.000134404	0.00160503
DOCK7	1p31.3	0.210965	1.34887e-05	0.00160975
PLIN2	9p22.1	0.210935	0.000136629	0.00162947
NEBL	10p12.31	-0.210843	0.000142067	0.00169322
ARFGEF2	20q13.13	-0.210786	0.000145569	0.00173383
TMEM8A	16p13.3	-0.210728	0.000149184	0.00177572
OTUB1	11q13.1	-0.210643	0.000154667	0.00183979
PNMA8A	19q13.32	0.210612	1.56656e-05	0.00186224
TRDMT1	10p13	0.210537	1.61764e-06	0.00192171
CAMSAP3	19p13.2	-0.210535	0.000161892	0.00192198
SUPT6H	17q11.2	-0.210485	1.65352e-05	0.00196179
TOR2A	9q34.11	-0.210465	1.66756e-05	0.00197716
TLCD3A	17p13.3	0.210424	0.000169668	0.00201037
PMVK	1q21.3	-0.210391	0.000172043	0.0020372
NPAS3	14q13.1	0.210335	1.76202e-05	0.00208509
VLDLR	9p24.2	0.210266	0.000181446	0.0021445
RPSA	3p22.1	0.210265	1.81457e-05	0.0021445
PGRMC1	Xq24	0.210241	0.000183367	0.00216567
UBR7	14q32.12	-0.210217	0.000185227	0.000218622
TEDC1	14q32.33	-0.210209	0.000185816	0.000219177
BIK	22q13.2	-0.210183	0.000187862	0.00221447
EEF1A1	6q13	0.210165	0.00018929	2.22986e-05
NPAS1	19q13.32	-0.2101	0.000194627	0.00229126
RAP2A	13q32.1	0.21007	0.000197092	0.00231878
EPS8L1	19q13.42	-0.210065	0.000197538	0.00232253
CHST1	11p11.2	-0.210055	0.000198305	0.00233005
RAB40B	17q25.3	0.21005	0.000198735	0.000233361
SMAD4	18q21.2	0.210009	0.000202236	0.000237319
MINDY2	15q21.3-q22.1	-0.210006	0.000202512	0.00237491
VPS13B	8q22.2	-0.209831	0.000218017	0.00025551
MCCC1	3q27.1	0.209828	0.000218272	0.000255644
EN1	2q14.2	0.20977	0.000223702	2.61836e-05
THSD7B	2q22.1	0.209717	2.2877e-05	0.00267597
FGF11	17p13.1	0.209655	0.000234841	0.00274522
RTN2	19q13.32	-0.209609	2.39437e-05	0.000279716
SLC50A1	1q22	-0.209594	0.000240966	0.00281322
ZNF512	2p23.3	0.209585	2.41829e-05	0.0028215
GTPBP8	3q13.2	0.209578	0.000242566	0.000282828
FBLN1	22q13.31	0.209387	2.62872e-05	0.00306309
ANGPTL4	19p13.2	0.209373	0.000264436	0.00307936
MCRIP2	16p13.3	-0.209358	0.000266135	0.00309717
SELP	1q24.2	0.209254	2.78091e-05	0.00323424
RIMS4	20q13.12	-0.209172	2.8783e-05	0.000334538
COQ6	14q24.3	-0.2091	0.000296695	0.000344623
TMEM64	8q21.3	0.208956	0.000315133	0.00365806
HOXD12	2q31.1	0.208892	3.23796e-06	3.75624e-05
TRAPPC6A	19q13.32	-0.208851	0.000329405	0.00381888
MSRB3	12q14.3	0.208804	3.35991e-05	0.000389276
KAT6B	10q22.2	-0.208772	0.000340567	0.000394328
PDE1A	2q32.1	0.208664	3.56344e-05	0.000412334
CFAP298	21q22.11	-0.208561	3.72077e-05	0.000430267
POU2AF1	11q23.1	0.208429	3.93175e-05	0.000454377
PRDM8	4q21.21	0.208397	0.000398518	0.00046026
STAMBPL1	10q23.31	0.20838	4.01351e-05	0.000463239
RPL36	19p13.3	0.208308	4.13636e-05	0.000477117
GYPC	2q14.3	0.208293	0.000416296	0.000479883
NR2F6	19p13.11	-0.208181	4.36238e-05	5.02554e-05
BUB3	10q26.13	-0.208021	0.000466413	0.000536978
DDRGK1	20p13	-0.208009	4.6883e-05	0.00053942
ASPSCR1	17q25.3	-0.20793	0.000484582	0.000557193
EPS15L1	19p13.11	-0.207859	0.000499136	0.000573567
BST2	19p13.11	-0.207808	0.000509876	0.00058554
PTPA	9q34.11	-0.207779	5.16164e-05	0.000592389
MSRB1	16p13.3	-0.207754	0.00052161	0.000598264
VPREB3	22q11.23|22q11	0.207733	0.000526	0.00060292
DOK5	20q13.2	0.207664	5.41419e-05	0.000620204
CCDC103	17q21.31	-0.207582	5.60245e-05	0.000641368
PYCR3	8q24.3	-0.207399	6.04741e-05	6.91874e-06
SIAH1	16q12.1	0.207355	6.15854e-05	0.000704146
SPG11	15q21.1	-0.207353	6.16402e-05	0.000704332
TMEM213	7q34	0.207317	6.25919e-08	0.000714761
ZMAT3	3q26.32	0.207233	6.4802e-05	7.39372e-05
BARX2	11q24.3	0.207232	6.48281e-05	7.39372e-05
AK3	9p24.1	0.207193	6.59086e-05	0.00751226
MMP11	22q11.23	-0.207161	6.6772e-05	7.60593e-05
PECAM1	17q23.3	0.207148	6.71498e-05	0.00076442
CCR2	3p21.31	0.207036	7.03529e-05	0.000800384
TRIM11	1q42.13	-0.20699	7.17174e-06	0.008154
CD47	3q13.12	0.20688	7.50698e-05	0.000852985
NPM3	10q24.32	0.206838	7.64023e-05	0.000867587
IFT43	14q24.3	-0.206816	7.70805e-05	0.000874743
RPS12	6q23.2	0.206814	7.71637e-05	0.000875144
RNF14	5q31.3	-0.206794	7.77921e-06	0.000881724
HIST1H1C	6p22.2	-0.206721	8.01819e-05	0.000908248
ENG	9q34.11	0.20669	8.12408e-05	0.000919672
FUT8	14q23.3	-0.20662	8.36423e-05	9.46271e-05
LARP4	12q13.12	-0.206536	8.6587e-05	0.000978979
ENTPD8	9q34.3	-0.206489	8.83076e-05	9.97816e-05
MYH9	22q12.3	0.206487	8.837e-05	9.97903e-05
GRIPAP1	Xp11.23	-0.20644	9.0114e-05	0.0101697
PSMD8	19q13.2	-0.206437	9.02283e-05	0.0101763
ST3GAL6	3q12.1	0.206349	9.35842e-05	0.00105483
FGL2	7q11.23	0.206341	9.3883e-05	0.0105754
ARL4C	2q37.1	0.206267	9.68299e-05	0.0109007
LEO1	15q21.2	-0.206245	9.7706e-05	0.0109925
KDM4B	19p13.3	-0.206228	9.84139e-05	0.0110654
CRIM1	2p22.2	0.206192	9.98829e-05	0.0112236
PRKX	Xp22.33	0.206168	0.00100864	0.00113269
FHL1	Xq26.3	0.206151	0.00101572	0.0113993
FAM135A	6q13	0.206147	0.00101736	0.0114108
COPZ1	12q13.13	-0.206095	0.00103986	0.011656
RCSD1	1q24.2	0.206036	0.0010653	0.0119338
SMIM14	4p14	-0.205993	0.00108455	0.012142
DIRAS3	1p31.3	0.205961	0.00109888	0.0122949
CITED4	1p34.2|1p35-p34	0.205949	0.00110468	0.0123522
TMEM9	1q32.1	-0.20593	0.00111308	0.0124386
NABP1	2q32.3	0.205877	0.00113781	0.0127072
FAM199X	Xq22.2	-0.205764	0.00119225	0.013307
ITPRIP	10q25.1	0.205745	0.000120166	0.0134039
REEP6	19p13.3	-0.205722	0.00121312	0.0135234
SRXN1	20p13	-0.205672	0.000123854	0.0137984
DNAJC22	12q13.12	-0.205645	0.00125228	0.013943
JMJD8	16p13.3	-0.205585	0.000128386	0.00142858
CXCL16	17p13.2	0.205567	0.00129361	0.0143857
TRPC1	3q23	0.205485	0.00133812	0.00148715
KLK1	19q13.33	0.205418	0.00137548	0.0152774
CPQ	8q22.1	0.205332	0.000142546	0.0158229
FGF1	5q31.3	0.205323	0.00143052	0.0158695
SOX17	8q11.23	0.205226	0.000148877	0.0165057
TMEM109	11q12.2	0.205157	0.00153175	0.00169718
TNFAIP3	6q23.3	0.205109	0.000156224	0.0172992
PDE5A	4q26	0.205086	0.00157719	0.00174542
HIST1H2BJ	6p22.1	0.204935	0.00167881	0.0185675
IGF1	12q23.2	0.204925	0.00168545	0.00186297
PLCXD3	5p13.1	0.204882	0.00171514	0.0189464
MAPKAP1	9q33.3	-0.204876	0.00171938	0.0189818
SAR1B	5q31.1	-0.204796	0.00177746	0.0196111
SDS	12q24.13	-0.204782	0.0017878	0.0197133
SLC4A8	12q13.13	-0.204768	0.00179786	0.000198123
RYK	3q22.2	0.204742	0.00181716	0.0200128
RASSF2	20p13	0.204676	1.86702e-05	0.00205495
PNISR	6q16.2	0.204599	0.00192706	0.0211977
USP38	4q31.21	-0.204559	0.00195917	0.021538
BTBD3	20p12.2	0.204542	0.000197303	0.0216772
STK24	13q32.2	0.204527	0.00198495	0.00217951
KCNS3	2p24.2	-0.204472	0.00203008	0.0222773
COL16A1	1p35.2	0.204456	0.000204345	0.0224105
DUSP28	2q37.3	-0.204415	0.000207827	0.0227787
GDPGP1	15q26.1	-0.204395	0.00209571	0.0229561
BTG1	12q21.33	0.204246	0.000222732	0.00243831
RAB27A	15q21.3	0.204233	0.0022399	0.0245061
SKAP2	7p15.2	0.204189	0.00228081	0.0249388
LRRC8D	1p22.2	0.204043	0.000242112	0.0264571
CD2BP2	16p11.2	-0.204027	0.00024366	0.0266103
ITFG2	12p13.33	0.203975	0.00248931	0.00271698
ACTN1	14q24.1|14q22-q24	0.203969	0.00249524	0.00272183
TRO	Xp11.21	0.203744	0.00273624	0.00298293
IFT122	3q21.3-q22.1	-0.2037	0.000278579	0.0303513
PRAF2	Xp11.23	-0.203616	0.000288321	0.0031394
CDKN2C	1p32.3	0.203594	0.000290915	0.00316576
ZNF609	15q22.31	-0.20354	0.000297449	0.0323494
IRX1	5p15.33	0.203517	0.00300234	0.0326328
GMFB	14q22.2	-0.203484	0.000304378	0.033055
EIF2AK1	7p22.1	-0.203483	0.00030448	0.033055
GNG2	14q22.1	0.203381	0.000317403	0.0344374
ANGPTL7	1p36.22	0.203375	0.0031819	0.00345023
FBLN7	2q13-q14.1	0.203248	0.000335144	0.0363192
PREX1	20q13.13	-0.203218	0.00339179	0.00367346
WDR83	19p13.13	-0.203107	0.00355009	0.00384199
ERBB2	17q12	-0.203106	0.00355159	0.00384199
SVBP	1p34.2	0.202942	0.000379645	0.0410444
EIF3K	19q13.2	0.202911	0.000384453	0.00415396
ZCCHC24	10q22.3	0.202841	0.000395641	0.00427231
PGGT1B	5q22.3	-0.202829	0.00397525	0.00429012
DSG2	18q12.1	0.202782	0.000405231	0.00043707
RAB3D	19p13.2	-0.202607	4.35114e-05	0.00469024
IGLL1	22q11.23	0.202581	0.000439675	0.0473662
SSNA1	9q34.3	-0.202558	0.000443938	0.00477972
ZNF281	1q32.1	-0.202546	0.000446039	0.00479951
EIF3D	22q12.3	0.202543	0.000446523	0.00048019
ACTL10	20q11.22	-0.202521	4.50656e-05	0.0484349
P2RY2	11q13.4	-0.202437	0.000466302	0.0050087
DNER	2q36.3	0.202357	0.000481671	0.0517075
NDUFS8	11q13.2	-0.202341	4.84783e-05	0.0052011
HES6	2q37.3	-0.202337	0.000485457	0.00520527
STX1A	7q11.23	-0.202306	0.000491633	0.0052684
ARID5A	2q11.2	0.202275	4.97847e-05	0.00533187
UNC5B	10q22.1	-0.202191	0.000515142	0.000551386
PRLR	5p13.2	-0.202186	0.000516197	0.00552192
SOCS3	17q25.3	0.202166	0.00052035	0.00556308
ZIK1	19q13.43	0.202161	0.000521605	0.00557324
CDYL2	16q23.2	-0.20212	0.000530286	0.00566269
UBIAD1	1p36.22	-0.202086	0.000537674	0.0573823
STMND1	6p22.3	-0.202027	0.000550636	0.0587313
CCN1	1p22.3	0.201997	0.000557369	0.0594147
MAP3K20	2q31.1	0.20198	0.000561303	0.0597993
DALRD3	3p21.31	-0.201964	0.000564848	0.0601418
SLC18B1	6q23.2	0.201937	0.000571141	0.0607765
RIC3	11p15.4	0.201922	0.000574528	0.00611013
C1QL4	12q13.12	0.201877	0.000585159	0.0621957
KCNT2	1q31.3	0.201842	5.93412e-05	0.000630362
TOX	8q12.1	0.201779	0.000608859	0.00646396
BNIP2	15q22.2	0.201746	0.000617094	0.00654757
ALKBH6	19q13.12	-0.201716	0.000624649	0.00662389
ZFP37	9q32	0.201683	0.000632944	0.0670795
LRRN4CL	11q12.3	0.201645	6.4283e-05	0.000680879
PIGM	1q23.2	-0.20162	0.000649387	0.00687424
IBTK	6q14.1	-0.201537	6.71346e-06	0.00710258
ORMDL3	17q21.1	-0.201514	0.000677634	0.00716496
ANKRD6	6q15	0.201464	0.000691535	0.00730772
TOGARAM1	14q21.2	-0.201385	0.000713911	0.00753981
THSD4	15q23	-0.201306	0.000737204	0.00778131
FAM13C	10q21.1	0.201241	0.000756915	0.00798475
KCTD9	8p21.2	0.201185	0.00773951	0.00815976
OSBPL3	7p15.3	0.201118	0.000795465	0.00838174
LYN	8q12.1	0.201114	0.000796556	0.00083884
CCDC78	16p13.3	-0.201044	0.000819465	0.00862468
BRI3	7q21.3	0.200938	0.000855178	0.000899152
WNT5B	12p13.33	0.200938	0.000855304	0.000899152
ATP6AP1L	5q14.2	-0.200902	8.67787e-05	0.0091175
NDRG3	20q11.23	-0.200888	0.000872623	0.00916304
TMEM41B	11p15.4	-0.200883	8.74243e-05	0.00917479
COA3	17q21.2	-0.200819	0.00089723	0.000941062
DNAJA4	15q25.1	-0.20077	0.000915066	0.00959218
RCN1	11p13	0.200762	0.000917883	0.00961619
CPS1	2q34	0.20075	0.000922412	0.0096581
CCR6	6q27	0.200719	0.000933937	0.00977317
CHST7	Xp11.3	0.200692	0.000944202	0.00987493
MT1G	16q13	0.200675	0.000950776	0.00993801
EDEM3	1q25.3	-0.200631	9.6772e-05	0.0101093
DEFB124	20q11.21	0.200625	9.70233e-05	0.101298
TNC	9q33.1	0.200518	0.0101279	0.10568
ADAP1	7p22.3	-0.200514	0.0101423	0.010577
TRPT1	11q13.1	-0.200475	0.0103041	0.107397
GPR146	7p22.3	0.200449	0.0104114	0.108453
MLST8	16p13.3	-0.200445	0.0104315	0.108601
FLVCR1	1q32.3	-0.20038	0.0107049	0.111384
RNF217	6q22.31	0.200334	0.0109051	0.113402
POLM	7p13	-0.200318	0.0109773	0.0114087
LRCH2	Xq23	0.200287	0.0111142	0.115445
SEC16A	9q34.3	-0.200256	0.0112541	0.116832
GRHL1	2p25.1	0.200252	0.0112714	0.0116945
LYAR	4p16.3	0.200232	0.0113595	0.117792
AP2B1	17q12	-0.200221	0.000114123	0.118272
ZNF334	20q13.12	0.2002	0.0115105	0.119222
CADM3	1q23.2	0.200191	0.0115509	0.119573
ECM1	1q21.2	-0.200136	0.0118084	0.122169
AKR7A3	1p36.13	-0.200124	0.011865	0.122686
HSD17B8	6p21.32	-0.199967	0.0126343	0.130567
TMEM119	12q23.3	0.199937	0.0127871	0.132071
MAPK8IP2	22q13.33	-0.199936	0.0127968	0.0132096
KCNJ11	11p15.1	-0.199932	0.012814	0.132184
TMEM39B	1p35.2	0.199931	0.0128197	0.132184
PFKFB4	3p21.31	-0.199886	0.0130517	0.0134499
CLBA1	14q32.33	-0.199869	0.0131407	0.13534
MXD3	5q35.3	-0.199841	0.0132917	0.136819
STAB2	12q23.3	0.199667	0.0142514	0.146615
FUNDC1	Xp11.3	-0.199655	0.0143221	0.147259
ABCC12	16q12.1	-0.199608	0.0145921	0.014995
LRRC26	9q34.3	-0.199606	0.0146046	0.149995
ANKS1B	12q23.1	-0.19955	0.00149311	0.0153262
RASEF	9q21.32	-0.199506	0.0015201	0.155945
HARS2	5q31.3	-0.199503	0.0152168	0.156019
RHBDD3	22q12.2	-0.199467	0.0154377	0.158195
SGK1	6q23.2	0.199428	0.00156827	0.0160616
ZNF213	16p13.3	-0.199341	0.016239	0.16622
SLC2A3	12p13.31	0.199334	0.0162791	0.166537
RNF141	11p15.4|11p15	-0.199253	0.0168172	0.171946
CCL13	17q12	0.199234	0.016943	0.0173136
TCEAL3	Xq22.2	-0.199181	0.0173058	0.176743
IL17D	13q12.11	0.199153	0.00175043	0.178671
ATRIP	3p21.31	-0.199095	0.0179155	0.182767
GSTM5	1p13.3	0.199027	0.00184043	0.187648
EYA2	20q13.12	0.19899	0.0186784	0.190337
ASNSD1	2q32.2	0.198915	0.00192433	0.195984
THAP6	4q21.1	-0.198856	0.019708	0.200604
ZG16B	16p13.3	-0.198851	0.0197455	0.0200875
TARS2	1q21.2	-0.198845	0.00197911	0.201226
ADCY4	14q12	0.198783	0.0202855	0.206138
PIM1	6p21.2	0.198747	0.020583	0.0209045
TPST2	22q12.1	-0.198714	0.0208519	0.211658
PBX1	1q23.3	-0.198673	0.00211925	0.214997
ID3	1p36.12	0.198534	0.00224052	0.227173
REEP1	2p11.2	-0.198501	0.00226951	0.229984
GCDH	19p13.13	-0.198385	0.0237655	0.240698
LBR	1q42.12	0.198281	0.0247779	0.250813
POLDIP2	17q11.2	-0.198148	0.026121	0.264262
MAPK3	16p11.2	-0.198115	0.00264584	0.00267527
TGFB2	1q41	0.198057	0.00270778	0.0273638
PRMT7	16q22.1	-0.198034	0.000273273	0.276007
PPM1H	12q14.1-q14.2	-0.198006	0.00276282	0.0278892
CCDC96	4p16.1	-0.197979	0.0279354	0.281838
C1QTNF3	5p13.2	-0.197967	0.0280594	0.282932
IQCC	1p35.2	-0.197886	0.0289798	0.0292051
AKT1S1	19q13.33	-0.197863	0.0292423	0.0294535
TMPRSS2	21q22.3	0.197831	0.00296146	0.029812
CHRNA1	2q31.1	-0.197577	0.00327488	0.0329489
TCL1B	14q32.13	-0.197549	0.0331189	0.033303
NAA30	14q22.3	-0.197526	0.00334171	0.0335844
RBM45	2q31.2	-0.197521	0.00334864	0.336355
SPOPL	2q22.1	-0.197478	0.0340696	0.0342025
CORT	1p36.22	-0.197475	0.0341086	0.00342229
TTC36	11q23.3	-0.197472	0.0341401	0.0342356
CDH19	18q22.1	0.19747	0.00341678	0.0342446
ZNF417	19q13.43	-0.197458	0.0343383	0.343966
PIGT	20q13.12	-0.197401	0.00351188	0.0351593
BAIAP2	17q25.3	-0.197387	0.00353067	0.0353279
ADIRF	10q23.2	-0.197364	3.56401e-05	0.35642
CNST	1q44	-0.197296	0.00366132	0.0365951
PLA2G15	16q22.1	-0.197248	0.00373081	0.0372693
SLC25A14	Xq26.1	-0.197235	0.00375081	0.0374486
RPL3	22q13.1	0.197092	0.00396856	0.039601
GFM1	3q25.32	-0.197056	0.00402452	0.401375
ALG8	11q14.1	-0.197054	0.00402883	0.0401587
MFSD3	8q24.3	-0.196992	0.000412768	0.0411215
SLFN5	17q12	0.196878	0.00431745	0.429886
MAP7	6q23.3	-0.196846	0.00437299	0.435179
ACSL5	10q25.2	0.196843	0.00437817	0.0435457
RAB11A	15q22.31	-0.196836	0.00439018	0.436414
SPIB	19q13.33	0.196798	0.0445652	0.0442768
GEMIN4	17p13.3	0.196753	0.000453609	0.0450429
CYP27A1	2q35	0.196682	0.00466468	0.462946
ABCB9	12q24.31	-0.196638	0.000474614	0.0470775
BEX2	Xq22.2	0.196608	0.00480362	0.476218
NAIP	5q13.2	-0.196556	0.0490289	0.0485795
ELL3	15q15.3	-0.19652	0.000497215	0.0492391
FAM222A	12q24.11	-0.196503	0.00500512	0.495387
SHARPIN	8q24.3	-0.196502	0.00500819	0.00495399
VPS53	17p13.3	-0.1965	0.00501066	0.00495399
CEMIP	15q25.1	-0.196467	0.0507756	0.0501742
CCDC189	16p11.2	-0.196439	0.00513284	0.050693
TMEM199	17q11.2	-0.196417	0.00517879	0.0511193
DNAJC12	10q21.3	-0.196352	0.0053128	0.524137
CRTC1	19p13.11	-0.196267	0.00549362	0.0541683
MTA3	2p21	-0.19626	0.00550688	0.542698
PRPF38A	1p32.3	0.196246	0.00553872	0.545541
GON7	14q32.12	-0.196233	0.0556646	0.547978
ZNF518B	4p16.1	0.1962	0.056387	0.0554791
GATA2	3q21.3	-0.196156	0.05737	0.0564158
CDC42EP1	22q13.1	0.196143	0.000576693	0.0566797
HEPH	Xq12	0.196092	0.00588433	0.00577796
CFH	1q31.3	0.196091	0.00588517	0.00577796
WDR55	5q31.3	-0.196089	0.00588958	0.0577919
CNN2	19p13.3	0.196062	0.00595239	0.0583769
SMIM30	7q31.1	0.196056	0.0596682	0.058487
TLNRD1	15q25.1	-0.196049	0.00598448	0.0586287
CPVL	7p14.3	0.196047	0.000598801	0.0586318
TES	7q31.2	0.195972	0.0616747	0.00603566
TTC16	9q34.11	-0.195963	0.00618932	0.0605381
ICA1	7p21.3	-0.19594	0.00624567	0.0610565
RPS13	11p15.1	0.195892	0.00636504	0.0621902
C2CD2L	11q23.3	-0.195889	0.0637304	0.0622351
LAMA3	18q11.2	0.195877	0.00640168	0.00624567
TAC1	7q21.3	0.195877	0.00640257	0.00624567
MYL12A	18p11.31	0.195871	0.00641605	0.0625548
PDLIM4	5q31.1	0.195855	0.000645818	0.0629319
CYB5A	18q22.3	-0.195846	0.064797	0.063108
THAP11	16q22.1	0.195768	0.0668248	0.0650482
BRWD1	21q22.2	-0.195757	0.0067115	0.0652959
YEATS2	3q27.1	0.195729	0.00678549	0.000659568
COLCA2	11q23.1	0.195728	0.00678664	0.000659568
CRABP2	1q23.1	-0.1957	0.00686091	0.0666114
UBE2E2	3p24.3	0.1957	0.0068613	0.0666114
GOLGA1	9q33.3	-0.195653	0.00699019	0.0678268
GPR18	13q32.3	0.195638	0.00703204	0.0681966
KIF1BP	10q22.1	-0.195594	0.00715234	0.0693265
RNF123	3p21.31	-0.195516	0.00737586	0.0714551
TMC5	16p12.3	-0.195464	0.00752759	0.0728864
PNPLA4	Xp22.31	-0.195447	0.00757842	0.0733397
HMG20B	19p13.3	-0.195435	0.0076124	0.0736295
JAG1	20p12.2	0.195427	0.0076354	0.0738129
SRD5A3	4q12	-0.195397	0.00772736	0.0746624
FUS	16p11.2	-0.195386	0.00776054	0.0749433
CASP17P	11q22.3	0.195259	0.00815499	0.0078711
CWF19L2	11q22.3	0.195223	0.00827102	0.0797887
UGDH	4p14	-0.195214	0.0083015	0.0800405
SLC35F3	1q42.2	0.195192	0.00837322	0.00806894
ZFP36	19q13.2	0.195165	0.00846079	0.00814903
ATG4C	1p31.3	0.195158	0.0084827	0.00816583
CORO2A	9q22.33	-0.195063	0.00880647	0.0847304
ANOS1	Xp22.31	-0.195033	0.00890703	0.00856528
DNPEP	2q35	-0.194944	0.00922432	0.0886573
LRRC15	3q29	-0.194883	0.00944754	0.090755
PAK4	19q13.2	-0.194798	0.00976367	0.0937425
TEAD2	19q13.33	0.194779	0.00983563	0.0943838
SV2B	15q26.1	0.194637	0.103973	0.00997214
LRMP	12p12.1	0.194579	0.106334	0.101932
TMEM134	11q13.2	-0.194339	0.0116785	1.11892
CYP4Z2P	1p33	-0.194335	0.116946	1.11987
B4GALT5	20q13.13	0.194322	0.117527	1.12485
MRPL24	1q23.1	-0.19437	0.117623	0.0112518
GDE1	16p12.3	-0.19427	0.119955	1.14688
KLRG1	12p13.31	0.194255	0.120658	1.153
CLEC4G	19p13.2	0.194242	0.121247	0.0115803
PDE12	3p14.3	-0.194236	0.121553	1.16034
CLEC10A	17p13.1	0.194207	0.122905	1.17263
PARM1	4q13.3	0.194206	0.122988	1.17282
MRGPRX3	11p15.1	0.194157	0.125314	1.19437
RDH5	12q13.2	0.194147	0.125817	1.19854
CALCOCO2	17q21.32	-0.194127	0.126812	0.0120739
NDUFAF1	15q15.1	-0.194054	0.130442	0.012413
RPL27A	11p15.4	0.193896	0.138727	0.131946
SFI1	22q12.2	-0.19381	0.143408	1.36327
RPUSD1	16p13.3	-0.193796	0.014418	1.3699
TRIM47	17q25.1	0.193792	0.0144417	1.37144
RPRM	2q23.3	0.19371	0.149067	1.41486
MED25	19q13.33	-0.193682	0.1507	1.42961
AAMP	2q35	-0.193664	0.151764	1.43896
CDKAL1	6p22.3	0.193644	0.152981	1.44975
IL18RAP	2q12.1	0.193642	0.153085	0.00144999
CLMP	11q24.1	0.193615	0.154712	0.146414
SLC9A9	3q24	0.193614	0.15474	0.146414
CD1B	1q23.1	0.193609	0.0155073	0.146653
LOC100240735	12q13.13	0.193555	0.158324	0.14965
RPL35	9q33.3	0.193525	0.160184	0.15133
SLC28A3	9q21.32-q21.33	0.193512	0.161014	1.52035
CACNG1	17q24.2	-0.19349	0.162355	1.53223
TUFT1	1q21.3	-0.193432	0.0166034	1.56614
PHB2	12p13.31	0.193365	0.170427	0.160674
SSH3	11q13.2	-0.193331	0.0172689	1.62723
ACP2	11p11.2|11p12-p11	-0.19328	0.176116	1.65867
FBXO31	16q24.2	0.193246	0.00178438	1.67967
KIFC2	8q24.3	-0.193187	0.182594	1.7179
PDK4	7q21.3	0.193149	0.1853	0.174246
ARID3A	19p13.3	-0.193127	0.18685	1.75614
TP53INP2	20q11.22	-0.193057	0.191996	1.80358
RSPH1	21q22.3	-0.193049	0.192567	1.80801
IFRD1	7q31.1	0.193003	0.196017	1.83946
RNF216	7p22.1	0.193	0.0196211	1.84034
SCARA3	8p21.1	0.192984	0.19743	1.85081
RPL12	9q33.3	0.192942	0.200691	1.88042
ESD	13q14.2	0.192925	2.02009e-05	1.8918
DDIT4L	4q24	0.192905	0.203576	1.9055
WNT11	11q13.5	0.192894	0.20447	1.91289
BRMS1L	14q13.2	0.192885	0.205196	0.19187
PPARA	22q13.31	0.192848	0.208086	1.94468
MGARP	4q31.1	0.192847	0.208187	1.94468
GPD1L	3p22.3	-0.192792	0.0212679	1.98562
ALDH4A1	1p36.13	-0.192788	0.212966	0.198728
THUMPD3	3p25.3	-0.192752	0.00215992	2.01449
ADCY9	16p13.3	-0.192725	0.218191	2.03396
PTRH1	9q34.11	-0.192719	0.021876	0.203823
GSTZ1	14q24.3	-0.192714	0.219194	2.04123
CDCA7	2q31.1	0.192708	0.21967	2.04462
S100A14	1q21.3	-0.192631	0.0226324	2.10548
ZNHIT6	1p22.3	0.192624	0.226927	2.11002
NIT1	1q23.3	-0.192569	0.23172	0.215348
SGF29	16p11.2	-0.192568	0.231848	2.15358
PRKAG1	12q13.12	-0.192548	0.233642	0.216914
KIF3B	20q11.21	-0.192534	0.23491	2.17981
PRRT2	16p11.2	-0.192414	0.246017	2.28172
TMEM191C	22q11.21	-0.192228	0.00264291	0.244996
ZDHHC8	22q11.21	0.192124	0.0275048	2.54838
HORMAD1	1q21.3	0.192104	0.0277196	0.256698
AKAP2	9q31.3	0.192064	0.0281478	0.260531
PYCR2	1q42.12	-0.192046	0.283426	2.62077
TLR10	4p14	0.192046	0.283435	2.62077
CAMK1G	1q32.2	0.192022	0.286031	0.264344
CLDN15	7q22.1	0.192004	0.288041	2.66066
C7ORF61	7q22.1	0.191996	0.0288935	0.266757
CTNNB1	3p22.1	0.191987	0.0289978	0.267585
RADX	Xq22.3	0.191925	0.029691	0.273843
DPYS	8q22.3	0.191889	0.030109	0.277559
MANBAL	20q11.23	-0.191882	0.030181	2.78082
SDR16C5	8q12.1	-0.191756	0.0316767	2.91716
AKT1	14q32.33	-0.191746	0.318067	2.92766
PROM2	2q11.1	-0.191713	0.0322041	2.96274
GALNT12	9q22.33	0.191701	0.0323523	2.97488
NRROS	3q29	0.191682	0.325931	0.299552
HAND2	4q34.1	0.19165	0.0329937	0.303081
FAM3C	7q31.31	0.191632	0.0332313	3.0511
PDE4B	1p31.3	0.191611	0.03349	0.307291
CDK7	5q13.2	-0.19161	0.335025	0.307291
GPR161	1q24.2	0.191585	0.0338237	0.310082
DENND1B	1q31.3	-0.191572	0.0339976	0.311519
RNF103	2p11.2	-0.191545	0.343512	0.314602
TAB3	Xp21.2	-0.191504	0.348972	3.19443
PAK1IP1	6p24.2	0.191471	0.35344	3.2337
STARD3	17q12	-0.191412	0.0361473	3.30554
[truncated: 16,273 more rows]
